# Supplementary material for: Intragenomic Matching Reveals a Huge Potential for miRNA-Mediated Regulation in Plants
Source: PLoS Comput Biol. 2007 Nov 30;3(11):e238. doi: 10.1371/journal.pcbi.0030238 (PMC2098865; doi:10.1371/journal.pcbi.0030238)
Supplement: Dataset S2 — (2.0 MB TDS) [file pcbi.0030238.sd002.tds]

Locus_id Family_id	mirbase_id Location	pre-miRNA	mature miRNA svm_score JRCriteria	Genome context miSquare_with Targets copy_number
83 1920 chr01|11971:868120-868218:1	TAGCGCCCTGTCGAACTGGGGCAGTTCGATAGGTACCCCTGTCGAACTGGGGCAGTTCGACAGGGTACTGTCGAACTGGGGCAGTTCGACAGGGTACTG	CTGTCGAACTGGGGCAGTTCGACAGG 0.390494 1	repeat_sense,cds_antisense,exon_antisense, LOC_Os01g63170.1,LOC_Os04g02380.1,LOC_Os03g63590.1,LOC_Os05g41800.1,LOC_Os01g23940.1,LOC_Os01g28700.1,LOC_Os01g36270.1,LOC_Os05g16910.1,LOC_Os11g39270.1,LOC_Os04g41840.1,LOC_Os03g63470.1,LOC_Os03g18140.1,LOC_Os01g26340.1,LOC_Os02g30670.1,LOC_Os01g02610.1,LOC_Os05g46079.1,LOC_Os03g45130.1,LOC_Os11g15170.1,LOC_Os06g19250.1, 274
107 1522 chr01|11971:1193034-1193142:1	ACACCTCAGCGCCATGTCAACTGGCGCTGAATGCCGTACCACCGTGGATGGGAGGCTAAGTCAGCATGCCAACATACATTCAGCGCCATGCTATTTGGCGCCGAGGTGT	TCAGCGCCATGCTATTTGGCGC 0.743115 0	repeat_sense,igr_sense, LOC_Os02g28880.1,LOC_Os08g41870.1,LOC_Os05g08890.1,LOC_Os04g25430.1,LOC_Os06g11360.1,LOC_Os02g34280.1,LOC_Os07g25500.1,LOC_Os06g34920.1,LOC_Os01g28720.1,LOC_Os03g26329.1,LOC_Os03g18060.1, 205
110 2712 osa-MIR159b chr01|11971:1211832-1212019:1	GGTTATGAAGTGGAGCTCCTTTCGTTCCAATGAAAGGTTTATCTGAAGGGTGATACAGCTGCTTGTTCATGGTTCCCACTATTCTATCTCATAGGAAAAGAGATAGGCTTGTGGTTTGCATGACCAAGGAGCCGAATCAACTCCTTGCTGACCACTCTTTGGATTGAAGGGAGCTCTGCATCTTGATC	TTTGGATTGAAGGGAGCTCTG 1	igr_sense, HASH(0x8eaa8d0) LOC_Os09g36650.1,LOC_Os03g38210.1,LOC_Os06g40330.1,LOC_Os08g15510.1,LOC_Os01g59660.1,LOC_Os11g05540.1,LOC_Os01g59660.3,LOC_Os03g21380.1,LOC_Os11g05540.2,LOC_Os05g42240.1,LOC_Os05g41166.1,LOC_Os01g12700.1,LOC_Os01g47530.1,LOC_Os01g11430.1,LOC_Os11g36160.1,LOC_Os01g59660.2, 18
161 8386 chr01|11971:1933043-1933164:1	CGTGACGGCTAAGTCAGCATAGGACCCACGTAGGCCCCACATGTTAGGAAAGAGAGAGGGTGATGGCATGCCCTCCTAACATGTGGGGCCCACGTGGGTTCTACGCTGAGTCAGCCACCACG	CCCACGTGGGTTCTACGCTGAGTCA 0.221686 1	repeat_sense,igr_sense, LOC_Os08g38880.2,LOC_Os01g42890.1,LOC_Os04g33540.1,LOC_Os08g38880.1,LOC_Os01g71558.1,LOC_Os08g38880.4,LOC_Os03g10250.1,LOC_Os01g65810.1,LOC_Os08g38880.3,LOC_Os06g46230.1,LOC_Os01g71608.1,LOC_Os06g20130.1,LOC_Os05g27970.1, 437
167 944 chr01|11971:2005805-2005930:1	TCTACACGGCTGGCATATCAAGCCGCCGTTGTTGGGCGTCTACGTCTTCACCGACCGGCTTGCCTCCGCCGCCGCCGACTGGTGTCTCTGCCTACACGGCTGGCCTATTATGCCGCCGCTGTTGGG	CACGGCTGGCCTATTATGCCGCCG 0.212347 0	repeat_sense,igr_sense, LOC_Os11g11320.1,LOC_Os02g29750.1,LOC_Os03g39080.1,LOC_Os02g26830.1,LOC_Os06g35440.1,LOC_Os02g21180.1,LOC_Os02g42770.1,LOC_Os08g15830.1,LOC_Os01g23340.1,LOC_Os10g25120.1,LOC_Os05g19930.1,LOC_Os05g23070.1,LOC_Os04g10040.1,LOC_Os11g20070.1,LOC_Os08g02310.1,LOC_Os06g36600.1,LOC_Os08g14380.1,LOC_Os03g37440.1,LOC_Os07g36070.1,LOC_Os04g08796.1,LOC_Os06g31780.1,LOC_Os03g32670.1,L…
173 100 chr01|11971:2051550-2051691:1	TTTTATGGTTCTTGAAGAGGTACCATGAGGTACCGAAAATTTAGTGTAAAATTTGGCACCTCATAGTATCTAGGTACCAAGAGGTACTAAATTTACAATACAAAAAGTGGTACCTCATGGTACCTTCTCAAGGACCGTAAAA	CATGGTACCTTCTCAAGGAC 0.561847 1	repeat_sense,intron_sense, LOC_Os11g15450.1,LOC_Os09g15790.1,LOC_Os04g57830.1,LOC_Os05g44030.1,LOC_Os02g15040.1,LOC_Os03g39180.1,LOC_Os01g41930.1,LOC_Os03g01850.1,LOC_Os03g02680.1,LOC_Os03g27054.1, 246
177 11026 chr01|11971:2137116-2137184:1	TGTTCAGGAGAGCTTCTGGCAGCTGGATATTCTTTTAGAAGCCACAGTTGCCAGAAGCTTTTTCAAACA	CACAGTTGCCAGAAGCTTTT 0.441828 1	repeat_sense,igr_sense, LOC_Os08g14940.1,LOC_Os03g50480.2,LOC_Os11g12500.1,LOC_Os08g14990.1,LOC_Os03g60140.1,LOC_Os05g10270.1,LOC_Os06g36960.1,LOC_Os06g28050.2,LOC_Os07g13010.1,LOC_Os08g45080.1,LOC_Os03g50480.1,LOC_Os04g35700.2,LOC_Os04g35700.1, 7
196 126 chr01|11971:2229137-2229219:1	TCTTTAGTCCTGGTTGGTGACACCAACCGGGACTAAAGATCTATTTTTAAGTCCCGGTTGGTGTTACTAACCGGGAAAAAAGA	CCGGTTGGTGTTACTAACCGGGA 0.163072 1	repeat_sense,igr_sense, LOC_Os08g23829.1,LOC_Os01g20950.1,LOC_Os12g13480.1,LOC_Os04g06630.1,LOC_Os09g17360.1, 4178
214 100 chr01|11971:2486829-2486975:1	AATTTTACATTCCTTGAGGAGGTACCATGGGGTACCAAAAAATTTAATGTAAAATTTGGTACCTGATAGTACCTAGGTATCAAGAGATACTAAATTTACAATAGAAAAAATAGTACCTCATGGTACCTCCTCAAGGACTGTAAAATT	TGGTACCTCCTCAAGGACTG 0.725183 1	repeat_sense,igr_sense, LOC_Os04g55430.1,LOC_Os11g36790.1,LOC_Os11g09000.1,LOC_Os11g15450.1,LOC_Os12g42750.1,LOC_Os03g63000.1,LOC_Os01g62910.1,LOC_Os03g08950.1,LOC_Os07g09350.1,LOC_Os08g23920.1,LOC_Os11g38320.1,LOC_Os04g53980.1,LOC_Os06g38540.1,LOC_Os06g36950.1,LOC_Os01g39660.1,LOC_Os07g35540.1,LOC_Os08g12610.1,LOC_Os05g07780.1,LOC_Os10g26840.1,LOC_Os06g48710.1,LOC_Os03g53280.1,LOC_Os12g12270.1,L…
220 1818 chr01|11971:2526445-2526518:1	TATTTTAGCAGGTGGACCACCTAAGCGGCGTCTGCATTCGTAGGCGCCGTTTAAGTGGTCCACCCGTGAAAATA	GGCGCCGTTTAAGTGGTCCACCCG 0.56836 1	repeat_sense,intron_sense, LOC_Os03g38210.1,LOC_Os06g04070.1,LOC_Os06g30990.1,LOC_Os08g31870.1,LOC_Os03g22200.1,LOC_Os08g40460.1, 70
243 7240 chr01|11971:2817071-2817221:1	CCCTCGGAGACGGCGTGCTTGGCGAGCTCGCCGGGGAGGACGAGGCGGACGGAGGTCTGGATCTCCCGTGAGGTGATGGTGGGCTTCTTGTTGTAGCGCGCGAGCTTGGCGGACTCCCCGGCGAGCTTCTCGAAGATGTCGTTGATGAAGG	GGCGAGCTTCTCGAAGATGTCGT 0.285413 1	cds_antisense,exon_antisense, LOC_Os10g18150.1,LOC_Os02g57500.1,LOC_Os07g47180.1,LOC_Os01g01689.2,LOC_Os12g08410.1,LOC_Os01g27900.1,LOC_Os02g48560.2,LOC_Os01g72790.1,LOC_Os11g10330.1,LOC_Os10g36680.1,LOC_Os03g59430.1,LOC_Os08g15100.1,LOC_Os01g05630.1,LOC_Os06g40570.1,LOC_Os01g61560.1,LOC_Os08g25710.1,LOC_Os05g32360.2,LOC_Os01g62230.1,LOC_Os02g38386.1,LOC_Os05g32360.1,LOC_Os06g01610.1,LOC_Os06g037…
257 11048 chr01|11971:3001989-3002108:1	GCGACGTTGTGATGCGGCGGCAAGCACTGCGGCTGCCCGTGGAGGATCGCCGTCGCCGCCACCGAGCTGCTCACCGCCGGCGAGCTCTGCTGCTGCTGCTGCTGCATGACGAGCCTCCGC	TGCTGCTGCTGCATGACGAG 0.38637 1	cds_antisense,exon_antisense, LOC_Os11g41600.1,LOC_Os02g35970.1,LOC_Os02g51320.1,LOC_Os10g26680.1,LOC_Os11g41600.2,LOC_Os01g67810.1,LOC_Os01g54930.1,LOC_Os01g49830.1,LOC_Os08g43690.1,LOC_Os01g12930.1,LOC_Os10g39310.1,LOC_Os01g43080.1,LOC_Os10g32740.1,LOC_Os11g13710.1,LOC_Os07g34180.1,LOC_Os04g57530.1,LOC_Os07g01520.1,LOC_Os04g29040.1,LOC_Os11g19060.1,LOC_Os11g40510.2,LOC_Os01g11500.1,LOC_Os04g321…
335 126 chr01|11971:3760356-3760473:1	AGTCTCGGTAGGTAACACCAACCGGGACTAAAGATTTTTAGTCCCGGTTCAAATGCTGTCAGGGCTTGTCAGGCCTCCCCGGGATCTTTAGTTCCGGTTGGTGTTACCAACCGGGACT	TTAGTTCCGGTTGGTGTTACC 0.387702 1	repeat_sense,igr_sense, LOC_Os01g20950.1,LOC_Os12g22910.1,LOC_Os11g39940.1,LOC_Os09g17360.1,LOC_Os06g25290.1,LOC_Os12g13480.1, 3350
363 11098 chr01|11971:4095001-4095069:1	TGTTTAGGGGAGCTTCTGGCAACTGGAAATTCTAGGAGAAGCTGTAGTTGCTAGAAGCTCCTTCAAACA	GTAGTTGCTAGAAGCTCCTT 0.00214215 1	repeat_sense,igr_sense, LOC_Os02g25430.1,LOC_Os04g14910.1,LOC_Os11g28870.1,LOC_Os03g13540.1,LOC_Os06g01090.1,LOC_Os07g18190.1,LOC_Os01g07630.1,LOC_Os11g22300.1,LOC_Os01g07630.2,LOC_Os04g29650.1, 17
467 11134 chr01|11971:5214932-5215067:1	GCTATGCGTCCGACGGATTTGTACGACATGCATCCGATTGCGGCTTGCATTGGTTCGCTGGAGAGAAGCCAAAGATGGTGATTGATGCACATGGTATGGTCGGACGCGGGTCGTACGAATCCGTCGTACGCATATC	GCGGGTCGTACGAATCCGTCGT 0.217057 1	igr_sense, LOC_Os03g03480.1,LOC_Os03g04710.1,LOC_Os07g03140.1,LOC_Os12g44000.2, 8
484 6292 chr01|11971:5460040-5460140:1	GGATTTTAGACGACCGACCAAAGATGGTTTCTCTAGTAGTGAACGTACAGGTGTAGCCGTCACTGGTGGAGAAACCATCTTTCGTCGGTCGGCCGAATTCC	GAGAAACCATCTTTCGTCGGTCG 0.105263 1	repeat_sense,igr_sense, LOC_Os02g47460.1,LOC_Os02g48370.1,LOC_Os12g42884.8,LOC_Os03g24339.1,LOC_Os06g08960.1,LOC_Os11g19140.1,LOC_Os12g17240.1,LOC_Os06g11840.1,LOC_Os12g42884.6,LOC_Os04g27010.1,LOC_Os10g04342.1,LOC_Os03g31730.1,LOC_Os05g09240.1,LOC_Os12g42884.5,LOC_Os02g12100.1,LOC_Os05g07720.1,LOC_Os12g42884.4,LOC_Os07g39120.1,LOC_Os12g42884.2,LOC_Os04g35720.1,LOC_Os04g55320.1,LOC_Os12g42884.7,L…
547 24 chr01|11971:6146305-6146383:1	ATCCCGTGCAGTCGACTTAACGCGACCGAACGGGAAGATGCATCATCCCGTGCGGTCGCTTAAGTGGACCGCACGCGAT	TGCGGTCGCTTAAGTGGACCGCA 0.290704 1	repeat_sense,igr_sense, LOC_Os11g25600.1,LOC_Os03g48000.2,LOC_Os01g45650.1,LOC_Os03g45779.1,LOC_Os06g36380.1,LOC_Os03g48000.1, 126
571 14 chr01|11971:6486433-6486560:1	GTAGGGAAATCATGAGACGAATCTTTTGAGCCTAATTAGTATATGATTAACCATAAGTGCTACAATAACCCACATGTGCTAATAACGGATTAATTAGGCTCAAAAGATTCGTCTCGCGGTTTCCAGGC	CTCAAAAGATTCGTCTCGCGGTTT 0.677991 1	repeat_sense,igr_sense, LOC_Os01g10030.1,LOC_Os08g39120.1,LOC_Os11g34230.4,LOC_Os11g09710.1,LOC_Os01g25300.1,LOC_Os03g27590.3,LOC_Os01g46130.2,LOC_Os07g04160.1,LOC_Os03g63310.1,LOC_Os01g46130.3,LOC_Os11g34230.3,LOC_Os12g12664.2,LOC_Os01g70770.1,LOC_Os06g50890.2,LOC_Os06g47000.2,LOC_Os12g36420.1,LOC_Os06g50890.4,LOC_Os12g32680.1,LOC_Os01g32830.1,LOC_Os12g28100.1,LOC_Os01g56900.2,LOC_Os07g04160.2,L…
583 2712 osa-MIR159f chr01|11971:6689926-6690089:1	GAGCTCCCTTCGATCCAATCCAGGAGAGGAAGTGGTAGGATGCAGCTGCCGGTTCATGGATACCTCTGCAGTGCATGTCGTAGGCTTGCACTTGCATGGGTTTGCATGACCCGGGAGATGAACCCACCATTGTCTTCCTCTTATGCTTGGATTGAAGGGAGCTC	CTTGGATTGAAGGGAGCTCTA 1	intron_sense, HASH(0x9082a1c) LOC_Os03g21380.1,LOC_Os01g59660.1,LOC_Os05g42240.1,LOC_Os10g05230.2,LOC_Os01g59660.2,LOC_Os12g05900.1,LOC_Os01g47530.1,LOC_Os03g38210.1,LOC_Os09g36650.1,LOC_Os01g59660.3,LOC_Os05g41166.1,LOC_Os06g40330.1,LOC_Os01g12700.1,LOC_Os11g36160.1, 17
649 126 chr01|11971:7617101-7617191:1	TATTTGTAGTCCCGGTTGGTGTTACCAACCGGGAAAAAAGATCAACATAAGCTTTACTCCCGGTTGGAGTTACCAACCGGGACTAAAGATG	CCGGTTGGAGTTACCAACCGGGA 0.40211 1	intron_antisense,repeat_sense, LOC_Os01g35410.1,LOC_Os07g45560.1,LOC_Os12g20040.1,LOC_Os04g02180.1,LOC_Os09g17360.1,LOC_Os08g45200.1,LOC_Os08g23829.1,LOC_Os12g13480.1,LOC_Os04g06630.1,LOC_Os11g45460.1, 3888
668 11220 chr01|11971:7739290-7739430:1	GCCGACGCCGGCCTCCGACAGCACGGTTAACTCTGGAGCTGTGCACTCCAGTCCGGCAATGGAGGACAGTAAGCTGGTGGGTGCCCGGTGTTCTTGGTTGTCCTTGCTGTATGTGGACCGTGCCATTGATGCCGGTAGGGC	GACCGTGCCATTGATGCCGGT 0.448119 1	utr_sense,exon_sense, LOC_Os02g30430.1,LOC_Os03g57880.1,LOC_Os02g06220.1,LOC_Os05g25560.1,LOC_Os05g06230.1,LOC_Os06g07590.1,LOC_Os03g30830.1,LOC_Os05g03860.1,LOC_Os08g29980.1,LOC_Os06g42080.1,LOC_Os01g42320.1, 7
686 692 chr01|11971:7947850-7947965:1	AGCTAGGGGTGTAAGTGGCTAACCCGCGAAACCCACTTATAAGCTAAAATAAGCCGCGAACCCGATTATTTGGACCTACAAGTGGGTTCGTGGCTAACCCACTTACACCTCTAGCT	GGTTCGTGGCTAACCCACTTACACC 0.0561133 0	repeat_sense,igr_sense, LOC_Os03g49620.3,LOC_Os03g49620.5,LOC_Os05g03370.1,LOC_Os03g57660.2,LOC_Os03g49620.6,LOC_Os07g41090.3,LOC_Os07g41090.1,LOC_Os03g49620.4,LOC_Os08g42930.1,LOC_Os01g28244.1,LOC_Os03g49620.2, 53
880 464 chr01|11971:10122265-10122351:1	GTTTCACCTAGGACGAGGATATGGCATCCTATTACTAGCCATCGCACGAAAATTAATAGGATGCCACATTCTCATCCTAGATGGAAC	AGGATGCCACATTCTCATCC 0.672963 1	repeat_sense,igr_sense, LOC_Os02g44350.1,LOC_Os09g13010.1,LOC_Os06g09490.1,LOC_Os05g09470.1,LOC_Os11g36610.1,LOC_Os10g42690.1,LOC_Os10g22164.1,LOC_Os01g59670.1,LOC_Os01g24849.1, 66
881 126 chr01|11971:10170367-10170469:1	GGTGTTACCAACCGGAACTAAAGATCATCTTTTGTCCCGGTTCAAATGCTGTCAGGTCTTGGCAGCCCCCCCCCGGGGATCTTTAGTCCCGGTTGGTAAGATC	GATCTTTAGTCCCGGTTGGTAA 0.230736 1	repeat_sense,igr_sense, LOC_Os10g08660.1,LOC_Os08g13430.1,LOC_Os06g15730.1,LOC_Os01g20950.1,LOC_Os08g02990.1,LOC_Os02g50650.1,LOC_Os01g38580.1,LOC_Os01g52590.1,LOC_Os08g26860.1,LOC_Os11g36280.1,LOC_Os05g18294.4,LOC_Os09g17360.1,LOC_Os04g13630.1,LOC_Os07g23354.1,LOC_Os10g01560.1,LOC_Os12g17280.1,LOC_Os04g06630.1,LOC_Os07g14430.1,LOC_Os08g27180.1,LOC_Os11g35750.1,LOC_Os08g08310.1, 14980
882 126 chr01|11971:10184112-10184199:1	TAGTCCCTCTTTAGTCCCAGTTATTTCACCCGGGTCTTTAGTCCCGGATTCGTAGTCCCGGTTGGACAACCGGGACTAAAGGGGGTTA	TCCCGGTTGGACAACCGGGACTAAA 0.0597835 1	repeat_sense,intron_sense, LOC_Os05g19020.1,LOC_Os01g28080.1,LOC_Os05g09210.1,LOC_Os09g03939.1,LOC_Os05g31890.1,LOC_Os05g34880.1,LOC_Os01g39210.1,LOC_Os11g37610.1,LOC_Os08g26860.1,LOC_Os05g18294.4,LOC_Os12g06960.1,LOC_Os09g16060.1,LOC_Os06g32290.1,LOC_Os08g10260.1,LOC_Os10g01560.1,LOC_Os09g03939.2,LOC_Os11g06630.1, 1630
939 126 chr01|11971:10775112-10775191:1	TCTTTAGTCCCGGTTGATGAGAACAACCGGGAGTAAAGATATCTTTACTCCCGGTTGTTGAGAACAACCGGGACTAAAGA	TCCCGGTTGTTGAGAACAACCGGGA 0.54166 0	repeat_sense,igr_sense, LOC_Os05g39470.1,LOC_Os12g18420.1,LOC_Os01g17402.2,LOC_Os09g17020.1,LOC_Os02g08060.1,LOC_Os12g34010.1,LOC_Os08g23100.1,LOC_Os12g17280.1,LOC_Os05g01120.1,LOC_Os01g17402.1, 1252
1032 11362 chr01|11971:11895700-11895837:1	CCTCTAACTCCGGCGGGCTCCCCTTCTTCTCCGGCGCCAGCGACACCCCAACTCCGGCGGGTTAGGGTTTGAGGTTGGGGTGAGGGTAGGCGGGGGTTGGGGGAGGGGGAAGAGAGGGGTTTCCTCGGAGCTTAGAGG	AAGAGAGGGGTTTCCTCGGAG 0.467818 1	igr_sense, LOC_Os11g01340.2,LOC_Os12g01370.1,LOC_Os04g52970.1,LOC_Os11g37820.1,LOC_Os04g53000.1,LOC_Os11g01340.1,LOC_Os11g29520.1,LOC_Os03g24020.1,LOC_Os01g42710.1,LOC_Os09g17390.1,LOC_Os12g27380.1,LOC_Os01g73070.1, 25
1049 588 chr01|11971:12128595-12128695:1	GTACTAGGATAGGACACATCCTAGTACAATGAATCTGGATGTTATAACCTCGTCTAGATTAGTCCAGATTCGTTGTACTAGGATGTGTCCCATCCTAGTAT	TTGTACTAGGATGTGTCCCATCC 0.499542 1	repeat_sense,igr_sense, LOC_Os03g07480.1,LOC_Os04g31120.2,LOC_Os02g30730.3,LOC_Os12g06650.1,LOC_Os07g28260.1,LOC_Os03g07480.2,LOC_Os01g74330.1,LOC_Os05g45820.1,LOC_Os10g27110.1,LOC_Os04g53830.1,LOC_Os09g15570.1,LOC_Os02g30730.2,LOC_Os01g53920.1,LOC_Os10g04050.1,LOC_Os06g30280.1,LOC_Os01g51800.1,LOC_Os04g31120.4,LOC_Os07g28260.3,LOC_Os05g37130.2,LOC_Os04g31120.3,LOC_Os07g28260.2,LOC_Os02g30730.4,L…
1065 11370 osa-MIR408 chr01|11971:12284164-12284320:1	AGAGGAGACAGGGATGAGGCAGAGCATGGGATGGGGCTATCAACAGATGTAGATTATTCCTTGCACAAGAGATGATGATGAGCTGTGAATGAGTTCTGAGAGATGGCTGGTGTTGTTGTTGCTCCCTCCCCTGCACTGCCTCTTCCCTGGCTCCCCT	CTGCACTGCCTCTTCCCTGGC 0.553072 1	igr_sense, LOC_Os10g41170.1,LOC_Os01g01689.2,LOC_Os01g53880.3,LOC_Os03g15340.1,LOC_Os08g37670.1,LOC_Os06g11490.1,LOC_Os01g53880.6,LOC_Os11g01470.1,LOC_Os06g15600.1,LOC_Os02g52180.1,LOC_Os11g32660.1,LOC_Os04g33950.1,LOC_Os01g61160.1,LOC_Os01g03530.1,LOC_Os01g53880.1,LOC_Os03g50140.1,LOC_Os02g30250.1,LOC_Os06g47650.1,LOC_Os03g21450.1,LOC_Os01g53880.4,LOC_Os03g49820.1,LOC_Os01g53880.2,LOC_Os01g53880…
1134 314 chr01|11971:13029660-13029737:1	GGGCCGGCCTGTTTGGCACAGCTCCAGCTCCAGCTCCACCCCTCCTGGAGCTGGAGCTCAGTCAAACAGTTTCAGCTC	GCTGGAGCTCAGTCAAACAG 0.987864 1	repeat_sense,igr_sense, LOC_Os08g21380.1,LOC_Os08g10360.1,LOC_Os01g06750.1,LOC_Os12g37210.1,LOC_Os01g21210.1,LOC_Os11g16640.1,LOC_Os02g08410.1,LOC_Os10g08990.1,LOC_Os12g13640.1,LOC_Os07g02990.1,LOC_Os10g05300.1,LOC_Os01g54990.1,LOC_Os10g31910.1,LOC_Os03g20190.1,LOC_Os04g29870.1,LOC_Os11g24990.1,LOC_Os12g12340.1,LOC_Os07g30210.1,LOC_Os02g06350.1,LOC_Os11g03720.1,LOC_Os11g14090.1, 504
1193 11414 chr01|11971:13700350-13700433:1	GCACGTGGACCAGTTGTCCGCCTGTGAAAATCAACTATTTTTTTCGTAGATGCTCATTTGCAGGCGGACAGCTGGTCCACCTGC	TTTGCAGGCGGACAGCTGGTCC 0.628407 1	repeat_sense,intron_sense, LOC_Os12g01210.1,LOC_Os03g51760.1,LOC_Os07g17270.1,LOC_Os07g34870.1,LOC_Os04g38810.1,LOC_Os11g01210.1,LOC_Os08g11450.1,LOC_Os02g35090.1, 15
1331 1920 chr01|11971:14925841-14925933:1	TACCCTGTCGAACAACCGCGGTTCGACAGGGATACCTATCGAACAACCACAGTTCGACAAGTACATGTCGAACTGCGTCAGTTCGACAGGGTA	TGTCGAACTGCGTCAGTTCGACAGG 0.82299 1	exon_sense,repeat_sense,cds_sense, LOC_Os01g26340.1,LOC_Os02g30670.1,LOC_Os12g24980.1,LOC_Os01g63180.1,LOC_Os01g28700.1,LOC_Os05g05390.1,LOC_Os03g02130.1,LOC_Os04g02380.1,LOC_Os03g45130.1,LOC_Os11g15170.1,LOC_Os04g41840.1,LOC_Os01g02610.1,LOC_Os01g63170.1,LOC_Os07g07430.1,LOC_Os05g16910.1,LOC_Os09g27940.1,LOC_Os06g19250.1, 174
1334 796 chr01|11971:14958127-14958259:1	GTATCGCGTGATACCTGGTAGGTATCGCGTGATACCTGGCTGGTATCGCATGATTCCTGATAGTTATCACCTGATACATTAGAAGTATCATCTAATAGGTATCGCGTGATACCTGATAGGTATCACCCGATAC	TGATACCTGATAGGTATCAC 0.37356 1	repeat_sense,igr_sense, LOC_Os11g09050.1,LOC_Os05g09720.1,LOC_Os08g28070.1,LOC_Os03g40080.1,LOC_Os02g32920.1,LOC_Os04g38990.1,LOC_Os01g62380.1,LOC_Os10g36229.1,LOC_Os01g48580.1,LOC_Os08g34920.1,LOC_Os08g33030.1,LOC_Os08g36830.1,LOC_Os10g31970.1,LOC_Os07g36510.1,LOC_Os03g11940.1, 535
1352 9478 chr01|11971:15287495-15287624:1	TCACCAACGCTGGTATGGACTTGGTGGTGATGATGAAGGAGACTCACCAGCGCTGGATCCCTGTGGCGGTGTGGTCGACGTCGTCGTCACCCTCCCCTTCATCATCGCCGCCGAGTCCTCCACTTGCTGA	TCATCATCGCCGCCGAGTCCTC 0.660944 1	igr_sense, LOC_Os03g59290.1,LOC_Os04g31290.1,LOC_Os03g56380.1,LOC_Os05g08410.2,LOC_Os08g34370.1,LOC_Os07g46330.1,LOC_Os05g48210.1,LOC_Os03g42360.1,LOC_Os01g13140.1,LOC_Os06g35070.1,LOC_Os09g23750.1,LOC_Os07g05630.1,LOC_Os10g17660.1,LOC_Os02g03450.1,LOC_Os04g58890.1,LOC_Os01g65920.2,LOC_Os03g49570.1,LOC_Os02g58330.1,LOC_Os05g10830.1,LOC_Os01g09080.1,LOC_Os04g33280.1,LOC_Os08g32450.1,LOC_Os11g05380…
1358 126 chr01|11971:15343527-15343611:1	TTTAGTCCCGGTTATTTCAATTGGGACTAAATATAGGCATTTTTAGTCCCGGATTCATAGTCCCGGTTGAAAAACCGGGACTAAA	TAGTCCCGGTTGAAAAACCGG 0.650331 1	repeat_sense,igr_sense, LOC_Os08g31649.1,LOC_Os01g28080.1,LOC_Os05g09210.1,LOC_Os09g03939.1,LOC_Os11g37610.1,LOC_Os08g26860.1,LOC_Os12g06960.1,LOC_Os09g16060.1,LOC_Os10g01560.1,LOC_Os09g03939.2,LOC_Os07g14430.1,LOC_Os07g13090.1, 1477
1366 9478 chr01|11971:15424733-15424857:1	CAGCACTGGTATGGACTTGGTGGTGATGATGAAGGAGACTCACCAGCGCTGGATCCCTGTGGCGGTGTGGTCGACGTCGTCGTCACCCTCCCCTTCATCATCGCCGCCGAGTCCTCCACTTGCTG	TCATCATCGCCGCCGAGTCCTC 0.361682 1	igr_sense, LOC_Os03g59290.1,LOC_Os04g31290.1,LOC_Os03g56380.1,LOC_Os05g08410.2,LOC_Os08g34370.1,LOC_Os07g46330.1,LOC_Os05g48210.1,LOC_Os03g42360.1,LOC_Os01g13140.1,LOC_Os06g35070.1,LOC_Os09g23750.1,LOC_Os07g05630.1,LOC_Os10g17660.1,LOC_Os02g03450.1,LOC_Os04g58890.1,LOC_Os01g65920.2,LOC_Os03g49570.1,LOC_Os01g09080.1,LOC_Os05g10830.1,LOC_Os02g58330.1,LOC_Os04g33280.1,LOC_Os11g05380.1,LOC_Os08g32450…
1422 126 chr01|11971:16135594-16135689:1	TGATTTTTATTCCCGGTTAGTAACACCAACCGGGACTAAAAATAGTAGGGTTAAAGATCATTCCCGGTTGGTGTTACTAACCGGGACTAAAGATCA	GGTGTTACTAACCGGGACTA 1.09531 1	repeat_sense,igr_sense, LOC_Os01g28080.1,LOC_Os05g09210.1,LOC_Os04g37420.1,LOC_Os09g03939.1,LOC_Os01g20950.1,LOC_Os12g06960.1,LOC_Os12g40960.1,LOC_Os08g45200.1,LOC_Os03g43080.1,LOC_Os08g23829.1,LOC_Os06g32290.1,LOC_Os12g13480.1,LOC_Os09g03939.2,LOC_Os04g06630.1,LOC_Os11g06630.1,LOC_Os07g13090.1, 4060
1521 126 chr01|11971:16970839-16970942:1	CCGGTTTGTGTTACCAACCGGGACTAAAGATCATCGGTTCGAATGCTGTCAGGACCTGTCAGGCCCCCCCGGGATCTTTAGTCCCGGTTGGTAACACCAACCGG	GATCTTTAGTCCCGGTTGGTAA 0.18651 1	repeat_sense,igr_sense, LOC_Os10g08660.1,LOC_Os08g13430.1,LOC_Os06g15730.1,LOC_Os01g20950.1,LOC_Os08g02990.1,LOC_Os02g50650.1,LOC_Os01g38580.1,LOC_Os01g52590.1,LOC_Os08g26860.1,LOC_Os11g36280.1,LOC_Os09g17360.1,LOC_Os04g13630.1,LOC_Os07g23354.1,LOC_Os10g01560.1,LOC_Os04g06630.1,LOC_Os07g14430.1,LOC_Os08g27180.1,LOC_Os11g35750.1,LOC_Os08g08310.1, 14980
1526 11507 chr01|11971:17002297-17002438:1	GCCCGCCAATGGTGCACCGCCTGCACGAGACCGATGAGCTCGCGCTCGTACACGGCGAGCCCTGCATGTCACGGCGCCAGCGGCCGGCTGAAGAACGCGAGCGGCCCGACGCCCTGGTGCAGGATGGCGCCGATGCCGGAGC	CTGGTGCAGGATGGCGCCGATGC 0.790218 1	intron_antisense,repeat_sense, LOC_Os05g07270.1,LOC_Os08g16320.1,LOC_Os03g02560.1,LOC_Os04g56900.1,LOC_Os03g09880.1,LOC_Os05g07820.1,LOC_Os01g46030.1,LOC_Os03g02700.1,LOC_Os05g05660.1,LOC_Os11g11760.1,LOC_Os06g39020.1,LOC_Os01g48750.1,LOC_Os05g32820.1,LOC_Os03g58110.1,LOC_Os04g44354.1,LOC_Os12g42280.1,LOC_Os07g31240.1,LOC_Os01g43170.1,LOC_Os06g03150.1,LOC_Os02g02450.1,LOC_Os06g44860.1,LOC_Os03g09…
1530 126 chr01|11971:17041679-17041776:1	CTTTAGTCCCGGTTGGTGGTACCAACCGGGATTAAAGATCGATTGATCTATACTCCCGGATCTATACTCCCGGTTGGTAATACCAACCGGGATTAAAG	TCCCGGTTGGTAATACCAACCGG 0.0738737 1	repeat_sense,igr_sense, LOC_Os08g31649.1,LOC_Os08g13430.1,LOC_Os02g50650.1,LOC_Os05g18294.4,LOC_Os09g17360.1,LOC_Os08g23829.1,LOC_Os12g13480.1,LOC_Os04g06630.1,LOC_Os06g45270.1, 6841
1536 11511 chr01|11971:17212108-17212242:1	GTATCCGTAGTAGCCATGGTCACATCAGTTCGTAGCAAAAACATTGACGAACTTTTGTCAATTAATGCCAATATTGGCACATATTGAGCACCGACGGGTGCGATGTTTTGATGTGATCATGGCTACTATGGATAC	TGATGTGATCATGGCTACTA 0.59091 1	repeat_sense,igr_sense, LOC_Os11g40570.1,LOC_Os02g54624.2,LOC_Os09g09290.1,LOC_Os06g20250.1,LOC_Os11g24800.1,LOC_Os11g28210.1,LOC_Os02g54624.1,LOC_Os01g14950.1,LOC_Os11g40570.2,LOC_Os09g09540.1,LOC_Os09g09290.2,LOC_Os07g21960.1,LOC_Os01g31020.1,LOC_Os09g03390.1,LOC_Os02g21910.1,LOC_Os10g14960.1, 430
1588 1022 chr01|11971:17876183-17876268:1	GCCTTGGACTCACACGTTACGTGTGAGGTCTACGGCAAGGCACCGTCTAGTCCTTGGACTCACATGTTACGTGTGAGGTCTACGGC	ACTCACATGTTACGTGTGAGG 0.580726 1	exon_sense,repeat_sense,cds_sense, LOC_Os12g08410.1,LOC_Os07g15070.1,LOC_Os11g15140.1,LOC_Os01g32060.1,LOC_Os08g17240.1,LOC_Os04g18470.1,LOC_Os01g29050.1,LOC_Os02g14390.1,LOC_Os10g11740.1,LOC_Os12g18420.1,LOC_Os05g20920.1,LOC_Os09g06370.1,LOC_Os04g07550.1,LOC_Os06g25280.1,LOC_Os06g25210.1,LOC_Os04g26730.1,LOC_Os11g09950.1,LOC_Os04g18310.1,LOC_Os08g10890.1,LOC_Os05g24420.1,LOC_Os12g29440.1,LOC_Os0…
1602 2712 osa-MIR159a chr01|11971:18008774-18009035:1	GGACGTTGAGCTCCTTTCGGTCCAAAAAGGGGTGTTGCTGTGGGTCGATTGAGCTGCTGGGTCATGGATCCCGTTAGCCTACTCCATGTTCATCATTCAGCTCGAGATCTGAAAGAAACTACTCCAATTTATACTAATAGTATGTGTGTAGATAGGAAAATGATGGAGTACTCGTTGTTGGGATAGGCTTATGGCTTGCATGCCCCAGGAGCTGCATCAACCCTACATGGACCCTCTTTGGATTGAAGGGAGCTCTGCATCT	TTTGGATTGAAGGGAGCTCTG 1	igr_sense, HASH(0x92ccb7c) LOC_Os03g21380.1,LOC_Os01g59660.1,LOC_Os05g42240.1,LOC_Os01g59660.2,LOC_Os11g05540.1,LOC_Os01g47530.1,LOC_Os03g38210.1,LOC_Os09g36650.1,LOC_Os01g59660.3,LOC_Os05g41166.1,LOC_Os06g40330.1,LOC_Os08g15510.1,LOC_Os11g05540.2,LOC_Os01g12700.1,LOC_Os01g11430.1,LOC_Os11g36160.1, 18
1633 1920 chr01|11971:18348266-18348369:1	TTTAGCACCCTATCGAACAACCGTGGTTCGACAAGGTACCTATCGAACAACCACAGTTCGATAGGGGTACCTGTCGAACTGCGGTAGTTCGACAGGTGATTAAA	CCTGTCGAACTGCGGTAGTTCGACAGG 0.63901 1	repeat_sense,igr_sense, LOC_Os06g04900.1,LOC_Os11g38160.1,LOC_Os01g26340.1,LOC_Os02g30670.1,LOC_Os05g43860.1,LOC_Os10g17610.1,LOC_Os02g04070.1,LOC_Os01g36270.1,LOC_Os10g10160.1,LOC_Os01g23940.1,LOC_Os01g28700.1,LOC_Os04g02380.1,LOC_Os05g07750.1,LOC_Os12g21624.1,LOC_Os03g43390.2,LOC_Os09g03650.1,LOC_Os03g49820.1,LOC_Os09g09520.1,LOC_Os03g45130.1,LOC_Os11g15170.1,LOC_Os09g10510.1,LOC_Os04g41840.1,L…
1634 1920 chr01|11971:18348266-18348369:1	TTTAGCACCCTATCGAACAACCGTGGTTCGACAAGGTACCTATCGAACAACCACAGTTCGATAGGGGTACCTGTCGAACTGCGGTAGTTCGACAGGTGATTAAA	TCGAACTGCGGTAGTTCGACAGGT 0.54679 1	repeat_sense,igr_sense, LOC_Os01g26340.1,LOC_Os02g30670.1,LOC_Os10g17610.1,LOC_Os02g04070.1,LOC_Os01g36270.1,LOC_Os10g10160.1,LOC_Os01g23940.1,LOC_Os01g28700.1,LOC_Os04g02380.1,LOC_Os03g49820.1,LOC_Os09g03650.1,LOC_Os03g45130.1,LOC_Os11g15170.1,LOC_Os04g41840.1,LOC_Os01g02610.1,LOC_Os01g63170.1,LOC_Os06g19250.1, 154
1663 126 chr01|11971:18805276-18805344:1	GTCCCGGTTGGTATAAACAACCGGACTAAAGATCTATTTTTACTCCCGGTTGTTTATACCAACCGGGAC	CCCGGTTGTTTATACCAACC 0.246736 1	repeat_sense,igr_sense, LOC_Os05g18294.4,LOC_Os12g32670.1,LOC_Os09g17360.1,LOC_Os03g26630.2,LOC_Os08g23829.1,LOC_Os04g06630.1,LOC_Os03g26630.1, 905
1768 24 chr01|11971:19875304-19875391:1	TTTTTCTAGATGGACCACTTAAGAGGTCCGCCTACGAAAATAAATGCATTTTCACTGGTGGATCTCTTAAGTGGTCCGCCTGGAAAAA	GGATCTCTTAAGTGGTCCGCCTG 0.632312 1	repeat_sense,igr_sense, LOC_Os12g16570.1,LOC_Os07g10600.2,LOC_Os07g16520.1,LOC_Os10g23030.1,LOC_Os07g10600.1,LOC_Os04g03760.1,LOC_Os10g22050.1, 255
1807 1920 chr01|11971:20206690-20206792:1	TTTAGCACCCTATCGAACAACCGTGGTTCGACAAGGTACCTATCGAACAACCACAGTTCGATAGGGTACCTGTCGAACTGCGGTAGTTCGACAGGTGATTAAA	GTCGAACTGCGGTAGTTCGACAGGT 0.492509 1	repeat_sense,igr_sense, LOC_Os01g26340.1,LOC_Os02g30670.1,LOC_Os10g17610.1,LOC_Os02g04070.1,LOC_Os01g36270.1,LOC_Os10g10160.1,LOC_Os01g23940.1,LOC_Os01g28700.1,LOC_Os04g02380.1,LOC_Os12g21624.1,LOC_Os03g49820.1,LOC_Os03g45130.1,LOC_Os11g15170.1,LOC_Os04g41840.1,LOC_Os01g02610.1,LOC_Os01g63170.1,LOC_Os06g19250.1, 192
1848 126 chr01|11971:20459901-20459970:1	GTCCCAGTTGGTGTTACCAACCGGGACTAAAGATCTATTTATAGTCCCGGGTGGTAACACCAACTGGAAC	TAGTCCCGGGTGGTAACACCAAC 0.565885 1	repeat_sense,igr_sense, LOC_Os08g13430.1,LOC_Os04g59160.1,LOC_Os09g17360.1,LOC_Os04g13630.1,LOC_Os07g23354.1,LOC_Os08g23829.1,LOC_Os04g19260.1,LOC_Os12g13480.1,LOC_Os08g08310.1, 3498
2026 11654 chr01|11971:22228807-22228908:1	TCTCGTTCTTGGAGAGGCCCTTGCCGACCTTGGCGATGCGCTTGCCGGCCCTGGACCAGCGGGACGCCGCGGTCTCCTGCTTGGCCTCGTCGAAGAAGGAGA	TTGGCCTCGTCGAAGAAGGAGA 0.3419 1	cds_antisense,exon_antisense, LOC_Os10g04860.1,LOC_Os08g44390.1,LOC_Os09g37540.1,LOC_Os08g44390.3,LOC_Os06g40200.1,LOC_Os04g58720.1,LOC_Os06g01934.1,LOC_Os06g08310.2,LOC_Os03g64070.1,LOC_Os08g01700.1,LOC_Os09g01320.1,LOC_Os02g35640.1,LOC_Os07g49250.1,LOC_Os06g44040.1,LOC_Os03g11370.1,LOC_Os04g53580.1,LOC_Os01g57450.1,LOC_Os04g31540.1,LOC_Os07g49150.1,LOC_Os02g42280.1,LOC_Os02g07980.1,LOC_Os12g372…
2051 126 chr01|11971:22549578-22549692:1	GATGCAATAAAAACCGGGGCTAAAGATGATCTTTAGTCCCGGTTCAAAAGGGTAACGGGCATATTTGATCTTTAGTCCCGGTAAGATCATCTTTAGTCCCGGTTCGAATGCTGTC	TCATCTTTAGTCCCGGTTCG 0.171921 1	repeat_sense,igr_sense, LOC_Os10g08660.1,LOC_Os06g15730.1,LOC_Os02g50650.1,LOC_Os01g38580.1,LOC_Os11g36280.1,LOC_Os05g18294.4,LOC_Os09g17360.1,LOC_Os10g01560.1,LOC_Os08g08310.1, 4704
2186 368 chr01|11971:23955599-23955704:1	CTCGGTGTTAAGTTGAGGGACCTCCGGTGAACTTATTCCTTTCTTGGCAAAAGCCTGAAATAGCAGCGGAAAAGGTACACTGAAGGTCCCTCAACTTGTCATCGAG	GAAGGTCCCTCAACTTGTCATCG 0.118854 1	repeat_sense,igr_sense, LOC_Os01g57630.2,LOC_Os01g62660.1,LOC_Os03g03490.1,LOC_Os01g13780.1,LOC_Os04g31484.1,LOC_Os01g02170.1,LOC_Os04g46950.1,LOC_Os11g26150.1,LOC_Os06g35850.1,LOC_Os05g40000.1,LOC_Os06g21890.1,LOC_Os09g25740.1,LOC_Os11g47760.2,LOC_Os07g23340.1,LOC_Os04g32940.1,LOC_Os11g47760.1,LOC_Os03g44190.1,LOC_Os08g36250.1,LOC_Os12g04424.1,LOC_Os01g60760.1,LOC_Os04g45030.1,LOC_Os01g11820.1,L…
2329 1100 chr01|11971:25988554-25988641:1	GGCCTGCGTCCGACTGGTTTCCAGTCGGGGGCTCTTGAGTTGTTGCCGTTTCAGTTGTTGCCGACTGGTTTCCAGTCGGCGGCAGGTC	TGTTGCCGACTGGTTTCCAGTCGGCGGC 0.549612 1	repeat_sense,cds_antisense,exon_antisense, LOC_Os09g02080.1,LOC_Os02g20200.1,LOC_Os11g33060.1,LOC_Os05g16680.1,LOC_Os11g07720.1,LOC_Os09g07250.1,LOC_Os08g10050.1,LOC_Os03g52550.1,LOC_Os11g28720.1,LOC_Os09g19600.1,LOC_Os05g43020.1,LOC_Os04g48920.1,LOC_Os06g48450.1,LOC_Os10g24770.1,LOC_Os10g04220.1,LOC_Os01g35470.1,LOC_Os01g29370.1,LOC_Os06g37730.1,LOC_Os05g05010.1,LOC_Os08g24260.1,LOC_Os05g24950.1…
2421 126 chr01|11971:26969180-26969263:1	ATCTTTAGTCCCGGTTGGTAACACCAACCGGGACTAAAGATCCATTTATAGTCCCGTTTGGTGTTACCAACCAGGAAAAAAGAT	CCGTTTGGTGTTACCAACCAGGA 0.412154 1	repeat_sense,igr_sense, LOC_Os09g27780.1,LOC_Os05g16680.1,LOC_Os08g10050.1,LOC_Os11g28720.1,LOC_Os05g43020.1,LOC_Os09g19600.1,LOC_Os06g48450.1,LOC_Os01g36150.1,LOC_Os10g04220.1,LOC_Os01g35470.1,LOC_Os06g37730.1,LOC_Os05g05010.1,LOC_Os08g24260.1,LOC_Os12g31180.1,LOC_Os06g32880.1,LOC_Os04g16540.1,LOC_Os06g14190.2,LOC_Os10g13390.1,LOC_Os11g24920.1,LOC_Os10g12280.1,LOC_Os07g06262.1,LOC_Os04g03950.1,L…
2426 11810 chr01|11971:27007176-27007316:1	CGCAACGCACTGCATGGGGAGGGGCGTCGAGCCAGCTAAAGCTAAAACCAGAGCAATCGGAAGCTAGGAAGGAAGATAGCTAGAGCTCGGTTGGTGGCTATAGAATTGTAGTGCCGGTCTCCCTCTGAATGCAGTGTTGCG	TCTCCCTCTGAATGCAGTGT 0.290381 1	igr_sense, LOC_Os09g24700.1,LOC_Os07g48780.1,LOC_Os02g40010.2,LOC_Os07g48780.2,LOC_Os02g40010.1,LOC_Os07g47810.1, 3
2468 11819 chr01|11971:27519569-27519685:1	GCTCGGTTGCACTGGCTGCACTGCAGCACAGCCAACGTTAGCCGCAAGTGATGCACGAGGAAACAGTTGGTACTGCACGGATTGGCTATGCAGCAAGTGCAGCTACTGCACCCGAGT	CAGCAAGTGCAGCTACTGCA 0.364186 1	igr_sense, LOC_Os02g18430.1,LOC_Os03g01360.1,LOC_Os03g01360.5,LOC_Os02g14800.2,LOC_Os08g25460.1,LOC_Os06g24404.1,LOC_Os12g21660.1,LOC_Os11g03560.1,LOC_Os04g54620.1,LOC_Os10g27450.2,LOC_Os06g44050.1,LOC_Os02g43740.1,LOC_Os05g14750.1,LOC_Os01g71960.1,LOC_Os12g03330.1,LOC_Os09g25850.1,LOC_Os10g27450.1,LOC_Os01g54230.1,LOC_Os06g48650.1,LOC_Os08g16120.1,LOC_Os03g07360.1,LOC_Os04g52590.1,LOC_Os06g48650…
2499 1522 chr01|11971:27867156-27867264:1	TCGGGGGGGGGGGCGCCAGCCACTCTGGCGCACTCCCTAGCCACCTCAGCATCGCCCCGCCACGTCGGCAGGGGGACGGCGCCAGAGAGGCTGGCACTGTCCTGTTGGA	AGAGAGGCTGGCACTGTCCT 0.42921 1	repeat_sense,igr_sense, LOC_Os11g29620.1,LOC_Os08g37610.1,LOC_Os02g44340.1,LOC_Os08g14800.1,LOC_Os09g07700.1,LOC_Os09g15390.1, 59
2502 11832 chr01|11971:27883360-27883434:1	GCATGCTGCTGTTGTTGCCACCGTGGCCGCCGCCGCCGACGCCGTCGTTATGGTGGTGTTCAGCAGCAGCATTGC	TATGGTGGTGTTCAGCAGCAGCAT 0.580813 1	cds_antisense,exon_antisense, LOC_Os08g34380.1,LOC_Os10g42490.2,LOC_Os03g17700.1,LOC_Os06g50510.1,LOC_Os11g11460.1,LOC_Os10g32720.1,LOC_Os01g13340.1,LOC_Os01g20930.1,LOC_Os02g30100.1,LOC_Os06g50724.1,LOC_Os12g18960.2,LOC_Os11g36200.1,LOC_Os02g43670.1,LOC_Os03g43040.1,LOC_Os01g41970.1,LOC_Os11g01290.1,LOC_Os05g51620.1,LOC_Os03g04490.1,LOC_Os08g30100.1,LOC_Os12g23350.1,LOC_Os01g03950.1,LOC_Os01g222…
2523 796 chr01|11971:28185891-28185988:1	GTATCGCGTGATACTCGCGAGGTATCATGTGAAACCTATCAGGTACCAGACAATTTCAACCACGTATCACGTGATACTCACGAGGTATCATGCGATAC	CGTGATACTCACGAGGTATCATG 0.078479 1	exon_sense,repeat_sense,cds_sense, LOC_Os11g09050.1,LOC_Os11g03180.1,LOC_Os12g22470.1,LOC_Os10g36229.1,LOC_Os08g33030.1,LOC_Os07g32400.2,LOC_Os01g49750.1,LOC_Os07g32400.1,LOC_Os05g16210.1,LOC_Os01g58980.1,LOC_Os08g36830.1,LOC_Os08g37360.1,LOC_Os01g46950.1,LOC_Os02g50410.1,LOC_Os07g36510.1, 276
2537 3222 chr01|11971:28353681-28353800:1	ACTAGGTCTGGTATCCAATAGGTATCATGTTTGGTACTCACCTGACATGTGGGTTTAAGCCTGTTACCACATAGTACTACATAGTTTCAGACATGGTACCTGTAGGTACCAGTAACAAGT	CATGGTACCTGTAGGTACCAG 0.937907 1	igr_sense, LOC_Os04g46870.1,LOC_Os12g01570.1,LOC_Os12g41490.1,LOC_Os03g50490.1,LOC_Os01g45010.1,LOC_Os02g50620.1,LOC_Os11g01590.1,LOC_Os08g16110.1, 54
2597 796 chr01|11971:29268796-29268889:1	ATCACCTGATACCTGGTAGGTATCATTCGATACCTCGCAAATATCATGCGATTCATGGTAGAAATCGTTTGATACCTGATAGGTATCACATGAT	TGATACCTGATAGGTATCACA 0.370933 1	repeat_sense,igr_sense, LOC_Os11g09050.1,LOC_Os05g09720.1,LOC_Os08g28070.1,LOC_Os03g40080.1,LOC_Os02g32920.1,LOC_Os04g38990.1,LOC_Os01g62380.1,LOC_Os10g36229.1,LOC_Os01g48580.1,LOC_Os08g33030.1,LOC_Os03g11940.1,LOC_Os08g34920.1,LOC_Os08g36830.1,LOC_Os10g31970.1,LOC_Os07g36510.1, 545
2598 796 chr01|11971:29268796-29268952:1	ATCACCTGATACCTGGTAGGTATCATTCGATACCTCGCAAATATCATGCGATTCATGGTAGAAATCGTTTGATACCTGATAGGTATCACATGATACCTCGCGAGTATCAAGCGATACGTGGTAGAAATTGTCTGATACCTAACAGGTATCACATGAT	TCTGATACCTAACAGGTATCAC 0.135378 1	repeat_sense,igr_sense, LOC_Os02g26900.1,LOC_Os11g09050.1,LOC_Os12g22470.1,LOC_Os08g28070.1,LOC_Os03g40080.1,LOC_Os04g38990.1,LOC_Os10g36229.1,LOC_Os03g64320.1,LOC_Os01g48580.1,LOC_Os11g37840.1,LOC_Os08g33030.1,LOC_Os03g11940.1,LOC_Os01g49750.1,LOC_Os03g44910.1,LOC_Os08g34920.1,LOC_Os04g33230.1,LOC_Os05g16210.1,LOC_Os01g58980.1,LOC_Os08g37360.1,LOC_Os02g50410.1,LOC_Os07g36510.1, 625
2599 11874 chr01|11971:29279070-29279162:1	GATGACGCAGTGGTAAGTGGTAACCAGCGGCAGTTTCTGCGAATGCCTGAATTCTGTTACTGTCTGTTCGTTGCCACTTGCCAGTTCATTATC	TCGTTGCCACTTGCCAGTTC 0.123982 1	intron_sense, LOC_Os03g16200.1,LOC_Os04g54300.1,LOC_Os01g27520.2,LOC_Os01g27520.1,LOC_Os03g08700.1, 10
2624 48 chr01|11971:29631675-29631756:1	GTATACTACCTCCGTCCCAAAATATAGCCACTTTTAGATTCATAAACAAAAGTGGCTATATTTTGGGACGGAGGGAGTATAT	TGGCTATATTTTGGGACGGAG 0.314266 1	repeat_sense,igr_sense, LOC_Os09g02214.3,LOC_Os01g57610.1,LOC_Os11g30620.1,LOC_Os01g49670.3,LOC_Os10g40740.1,LOC_Os04g33720.1,LOC_Os09g40000.2,LOC_Os10g06130.2,LOC_Os08g32170.1,LOC_Os01g60780.1,LOC_Os12g16350.10,LOC_Os01g64330.1,LOC_Os02g26984.1,LOC_Os06g43880.1,LOC_Os04g46610.2,LOC_Os04g46610.1,LOC_Os06g12790.3,LOC_Os05g10910.1,LOC_Os01g56630.1,LOC_Os02g02980.1,LOC_Os01g49670.1,LOC_Os07g38440.1,…
2684 126 chr01|11971:30556624-30556708:1	GATTTTTATTCCCGGTTTGTAACACCAACCGGGACTAAAATAGATGTTTAGTCCCGGTTGGTGTTACAAACCGGGACTAAAGATC	GGTGTTACAAACCGGGACTA 0.258176 1	repeat_sense,igr_sense, LOC_Os11g10290.1,LOC_Os05g09210.1,LOC_Os09g03939.1,LOC_Os01g20950.1,LOC_Os12g06960.1,LOC_Os08g45200.1,LOC_Os08g23829.1,LOC_Os06g32290.1,LOC_Os12g13480.1,LOC_Os09g03939.2,LOC_Os04g06630.1,LOC_Os11g06630.1,LOC_Os07g13090.1,LOC_Os01g28080.1,LOC_Os04g37420.1,LOC_Os04g27010.1,LOC_Os12g40960.1,LOC_Os03g43080.1, 3957
2709 1080 osa-MIR399a chr01|11971:30805488-30805628:1	GAATTACAGGGCAGTTCACCTTTGGCACAAGGGCAAGCAGTAGAAACCATGCGTGCTTGCTAGAGCTGGAAATGATGCTGGTAGCATTGCATGGTTCAGGGATCACAGATCTCGTGCCAAAGGAGAATTGCCCTGCGATTT	TGCCAAAGGAGAATTGCCCTG 1	igr_sense, HASH(0x96d51f8) LOC_Os08g45000.1,LOC_Os04g33860.1,LOC_Os05g48390.1,LOC_Os06g05850.1,LOC_Os04g10130.1,LOC_Os04g58410.2,LOC_Os09g02410.1,LOC_Os04g58410.1,LOC_Os05g45350.2,LOC_Os10g31864.1, 22
2729 796 chr01|11971:30996737-30996834:1	GAATCACCTGATACCTGATAGGTATCATCCGATACCTCGCAAGTATCACGTGATACATGGTAGAAATCGTCTGATACCTCGCGGGTATCACGTGATTC	TCTGATACCTCGCGGGTATCACGTGAT 0.4556 1	repeat_sense,igr_sense, LOC_Os05g09720.1,LOC_Os12g22470.1,LOC_Os02g32920.1,LOC_Os03g40080.1,LOC_Os03g55370.1,LOC_Os04g38990.1,LOC_Os10g36229.1,LOC_Os03g14390.1,LOC_Os01g48580.1,LOC_Os08g33030.1,LOC_Os03g11940.1,LOC_Os08g39980.1,LOC_Os08g34920.1,LOC_Os05g16210.1,LOC_Os01g58980.1,LOC_Os08g36830.1,LOC_Os08g37360.1,LOC_Os03g32470.1,LOC_Os07g36510.1,LOC_Os01g11200.1,LOC_Os11g06940.1, 241
2743 126 chr01|11971:31193576-31193659:1	TCTTTAGTCCCGATTGGTGTTATCAACCGGGATTAAAGATTCCTCTCTTTTTTCCCGGTTGGTAACACCAACCGGGACTAAAGA	GGTTGGTAACACCAACCGGGA 0.366245 1	repeat_sense,igr_sense, LOC_Os08g13430.1,LOC_Os09g17360.1,LOC_Os02g08060.1,LOC_Os06g22430.1,LOC_Os08g23829.1,LOC_Os12g13480.1,LOC_Os04g06630.1, 5230
2776 456 chr01|11971:31588523-31588647:1	GGAAACTACCATTGGATCGAGAAATGGACGTCCGAAATTCGTCCACGTCACCATAAATTAAAATACAACTCATAGTGATGTGGACAAATCTCGGACGTCTATTTCTCGATCCAACGATAGTTTTC	TCTCGGACGTCTATTTCTCGATCCAAC 0.283977 1	repeat_sense,igr_sense, LOC_Os12g37250.1,LOC_Os09g12610.1,LOC_Os10g20220.1,LOC_Os07g35870.2,LOC_Os03g15780.5,LOC_Os02g49040.1,LOC_Os07g03030.1,LOC_Os08g15100.1,LOC_Os11g36600.1,LOC_Os12g29690.1,LOC_Os06g46510.1,LOC_Os12g29710.1,LOC_Os04g52130.1,LOC_Os07g35870.1, 215
2814 314 chr01|11971:31952513-31952595:1	GCTGGTCTATTTGGGGGAGCTTCTAGCAGCTGCAGCTTATCCAAGAATATCCAGTTGCTAGAAGCTCACCCAAACAGCTCAGC	TGCTAGAAGCTCACCCAAACAG 0.829344 1	repeat_sense,igr_sense, LOC_Os08g13650.1,LOC_Os03g31800.1,LOC_Os01g47340.2,LOC_Os02g18930.1,LOC_Os07g47194.3,LOC_Os05g40880.1,LOC_Os11g45920.1,LOC_Os05g03490.1,LOC_Os02g38480.1,LOC_Os01g35160.2,LOC_Os06g38760.1,LOC_Os11g47410.1,LOC_Os11g34170.1,LOC_Os06g30300.1,LOC_Os02g11970.2,LOC_Os11g11990.1,LOC_Os08g13080.1,LOC_Os07g02990.1,LOC_Os01g35160.1,LOC_Os09g18000.1,LOC_Os02g11970.1,LOC_Os02g21090.3, …
2822 314 chr01|11971:31985382-31985456:1	GGCGGGCCTGTTTGGCACAGCTCTAGCTCTACTTCCATTCTTTCTGGAGCTGGAGCTCAGCCAAACAGCTCCACC	AGCTGGAGCTCAGCCAAACAG 0.590835 1	repeat_sense,igr_sense, LOC_Os01g67810.1,LOC_Os08g05040.1,LOC_Os02g18930.1,LOC_Os04g52880.1,LOC_Os12g37210.1,LOC_Os02g08410.1,LOC_Os10g37530.1,LOC_Os12g13640.1,LOC_Os01g33204.1,LOC_Os03g63590.1,LOC_Os07g30210.1,LOC_Os02g06350.1,LOC_Os11g03720.1,LOC_Os05g07650.1,LOC_Os08g25420.1,LOC_Os11g16640.1,LOC_Os07g22120.1,LOC_Os10g08990.1,LOC_Os01g08260.2,LOC_Os07g02990.1,LOC_Os10g05300.1,LOC_Os08g43000.1,L…
2855 48 osa-MIR441c chr01|11971:32522492-32522645:1	TACTTCCTCTGTTTCATAATGTAAGTCATTTTAGCATTTTTCATATTTATATTGATGGTAATGAATCTAGATAGATATATATGTCTAGATTCATTACCATCAATATAAATGTGGGAAATGCTAGAATAACTTACATTGTGAAACGGAGGAAGTA	TACCATCAATATAAATGTGGGAAA 1	repeat_sense,igr_sense, LOC_Os04g02640.1,LOC_Os02g38392.1,LOC_Os08g04920.1,LOC_Os04g35260.2,LOC_Os12g18960.2,LOC_Os05g51140.1,LOC_Os02g46450.1,LOC_Os05g41190.1,LOC_Os10g39520.1,LOC_Os08g04300.1,LOC_Os12g18729.5,LOC_Os03g50070.1,LOC_Os08g23870.1,LOC_Os09g09820.1,LOC_Os10g33700.2,LOC_Os02g17940.5,LOC_Os11g31450.1,LOC_Os08g36840.1,LOC_Os08g36840.2,LOC_Os02g44990.1,LOC_Os09g28180.1,LOC_Os03g52010.1,L…
2871 48 chr01|11971:32662066-32662168:1	AGTCAAGTACTTCTTCCGTTTCGCAATGTAAGTCATTCTAGCATTTCCCACATTCATATTGATGTTAATGACTTACATTGTGAAACGGAGGGAGTAGTATACT	CTTACATTGTGAAACGGAGGGAGTAG 0.704454 1	intron_antisense,repeat_sense, LOC_Os09g02214.3,LOC_Os03g01640.1,LOC_Os08g44850.1,LOC_Os11g32280.1,LOC_Os01g57610.1,LOC_Os06g47530.1,LOC_Os08g04920.1,LOC_Os08g25010.1,LOC_Os11g02660.2,LOC_Os09g36660.1,LOC_Os07g32450.1,LOC_Os10g41999.1,LOC_Os04g35260.2,LOC_Os11g48070.1,LOC_Os12g35380.1,LOC_Os09g36320.1,LOC_Os11g08569.2,LOC_Os06g23160.1,LOC_Os12g44350.1,LOC_Os05g05760.1,LOC_Os02g13210.1,LOC_Os09g39…
2899 11989 chr01|11971:33127368-33127513:1	GTTCTGTCTCGCTATACCATTCCGCGAGACCGCGTGGTCTCGCGCTGTTGTCCCACGATACCGTGCGGTCTCGCGCCTTCGCCGCGCGATACCGTCCACGATGTCATTCCCACGTCATTCTCGCGCAATGGTTATGCGAGATCAAC	TCTCGCGCAATGGTTATGCGA 0.0615438 1	igr_sense, LOC_Os04g38480.1,LOC_Os03g51750.1,LOC_Os10g37010.1,LOC_Os12g39940.1,LOC_Os04g38480.2,LOC_Os03g40084.1,LOC_Os03g59560.1, 29
2942 364 chr01|11971:33686030-33686117:1	CATACTGGTACCAGGTACCAGATACCAGGTATCAGGTACCGGGTACCAGGTACTAGGTGCTAGGTATCAGGTATCAGGTACCAGCCTG	TAGGTATCAGGTATCAGGTACCAG 0.454898 1	repeat_sense,igr_sense, LOC_Os02g26900.1,LOC_Os02g54860.2,LOC_Os10g36260.1,LOC_Os03g40690.1,LOC_Os11g37840.1,LOC_Os12g41390.3,LOC_Os12g20324.3,LOC_Os12g41390.2,LOC_Os07g08530.1,LOC_Os08g31470.3,LOC_Os12g20324.2,LOC_Os02g13040.1,LOC_Os06g08380.1,LOC_Os01g13260.1,LOC_Os02g53240.1,LOC_Os01g13229.1,LOC_Os12g20324.1,LOC_Os02g54860.1,LOC_Os06g32630.1,LOC_Os03g29900.1,LOC_Os10g36260.2,LOC_Os12g41390.1,L…
3017 126 chr01|11971:34824638-34824720:1	TCTTTAGTCCCGGTTATTTCAACCGGGACTAAAGATCTTTAGTCCCGGATCCTTACTCCCGGTTGAAAAACCGGGACTAAAGG	TCCCGGTTGAAAAACCGGGACTA 0.242586 1	repeat_sense,igr_sense, LOC_Os03g55130.1,LOC_Os05g09210.1,LOC_Os09g03939.1,LOC_Os12g06960.1,LOC_Os06g32290.1,LOC_Os09g03939.2,LOC_Os11g06630.1,LOC_Os07g14430.1,LOC_Os07g13090.1,LOC_Os01g28080.1,LOC_Os03g55130.2,LOC_Os04g27010.1,LOC_Os11g37610.1,LOC_Os08g26860.1,LOC_Os10g01560.1, 1518
3038 464 chr01|11971:35106183-35106280:1	GTGGTTGTTTCATCTAGTATGAGGACGTGGCATCATATTAATTTCGTGCGATGGCTGATAATAGAATGTCATGTCCTCGTCCTAGGTGAAACAACCAC	GTCCTCGTCCTAGGTGAAAC 0.642881 1	intron_antisense,repeat_sense, LOC_Os11g07890.1,LOC_Os09g26170.1,LOC_Os04g49194.1,LOC_Os02g41510.1,LOC_Os12g12770.1, 94
3098 6772 chr01|11971:35913762-35913890:1	ACCGGTCATCATGCCCTGCACGGCGCCGATGACGGAGGGCTTGCCGAAGAAGATGACGTCGAGGCAGGTCCAGGTGAGGAGGCTCGCCGCGGCGCTGACGTTGGTGTTGAGCACGGCGATGGACGCGGT	CGTTGGTGTTGAGCACGGCGA 0.265225 1	cds_antisense,exon_antisense, LOC_Os11g04180.1,LOC_Os01g02070.1,LOC_Os09g20820.1,LOC_Os04g45520.1,LOC_Os12g05560.1,LOC_Os01g13340.1,LOC_Os11g42290.1,LOC_Os04g35540.1,LOC_Os06g03380.1,LOC_Os07g09480.1,LOC_Os03g62200.1,LOC_Os04g12220.1,LOC_Os06g19660.2,LOC_Os07g48940.1,LOC_Os03g31480.1,LOC_Os11g42370.1,LOC_Os06g32970.1,LOC_Os06g43930.2,LOC_Os05g48300.1,LOC_Os03g06200.1,LOC_Os08g37730.1,LOC_Os04g120…
3155 126 chr01|11971:36833124-36833214:1	GATCTTTAGTCCCGGTTGGTATTACCAACCGGGAAAAAAGATCGACATACTCTTTACTCCCGGTTGGTGTTACCAATCGGGACTAAAGATC	CCGGTTGGTGTTACCAATCGGGA 0.463977 1	repeat_sense,igr_sense, LOC_Os09g05120.1,LOC_Os04g16630.1,LOC_Os07g11720.1,LOC_Os06g25280.1,LOC_Os09g26090.1,LOC_Os09g17360.1,LOC_Os11g46250.1,LOC_Os05g28250.1,LOC_Os08g45200.1,LOC_Os06g23730.1,LOC_Os08g23829.1,LOC_Os12g18970.1,LOC_Os09g06410.1,LOC_Os12g13480.1,LOC_Os01g31320.1,LOC_Os04g06630.1,LOC_Os11g45460.1,LOC_Os05g22500.1,LOC_Os07g33790.1,LOC_Os11g15140.1,LOC_Os06g51540.1,LOC_Os04g26720.1,L…
3176 126 chr01|11971:37007148-37007275:1	GATCTTTATTCCCGGTTGGGGTTACCAACCGGGACTAAAGATGATGTTTAGTCCCGGTTGTCTCCATGTCAGACCATGTCAGGCGGCTAGGATCTCCCGGTTGGTAACACCAACCGGGAATAAAGATC	GGTTGGTAACACCAACCGGGAA 0.305195 1	repeat_sense,igr_sense, LOC_Os08g13430.1,LOC_Os09g17360.1,LOC_Os02g08060.1,LOC_Os06g22430.1,LOC_Os08g23829.1,LOC_Os12g13480.1,LOC_Os04g06630.1,LOC_Os05g50660.1, 5240
3214 12111 chr01|11971:37489387-37489497:1	TGTGTTTGTATATCTGATGTGACACACCAAAACTTTTCACCCATGGAACAAAGGGTGTGTTTAGATCCAGGGTGTAAAGTTTTGGCGTGTCACATCAGGTATACGGACACA	GCGTGTCACATCAGGTATAC 0.478058 1	repeat_sense,igr_sense, LOC_Os10g14920.5,LOC_Os10g14920.4,LOC_Os11g36470.1,LOC_Os02g31230.1,LOC_Os10g14920.1,LOC_Os10g14920.3, 271
3232 436 chr01|11971:37666740-37666816:1	CATGTCGTCACAAGTGACACACCTGTGACGTTTTTTACTCTCTGAGCCGTCACAGGTGAGTCATCTGTGACGGGTTG	CACAGGTGAGTCATCTGTGA 0.104659 1	repeat_sense,igr_sense, LOC_Os04g25720.1,LOC_Os11g12450.1,LOC_Os10g03670.1,LOC_Os11g20580.1,LOC_Os05g30670.1,LOC_Os07g08450.1,LOC_Os06g23620.1, 539
3420 12207 chr01|11971:39951311-39951439:1	GGCGCTGAGAGATCTCCTTGGCCATGGTGGTGTTGATGAAAAATCCGCGTCCAGCCGATGATAATGAATCTGTGTTGACGCGAACCGTGTCGACAAACATACGATGGCTTGGGAGATTTGCTTAGCTCC	ACGATGGCTTGGGAGATTTGC 0.436858 1	intron_antisense,repeat_sense,igr_sense, LOC_Os04g59450.3,LOC_Os11g44220.1,LOC_Os02g33210.1,LOC_Os08g15660.1,LOC_Os03g51880.1,LOC_Os11g37160.1,LOC_Os12g27650.1,LOC_Os01g56020.1,LOC_Os08g11590.1,LOC_Os04g59450.1,LOC_Os02g57270.2,LOC_Os06g36500.1,LOC_Os04g59450.2,LOC_Os06g17590.1,LOC_Os02g57270.1,LOC_Os08g36100.1,LOC_Os03g57680.1,LOC_Os03g26690.1, 52
3549 126 chr01|11971:41374214-41374290:1	TTTAATCCCGGTTCGTGTTATCAACCGGGACTAAAAATCATCTTTAGTCCCGGTTGGTAACACCAACCGGGAATAAA	GGTTGGTAACACCAACCGGGAA 0.0516517 1	repeat_sense,igr_sense, LOC_Os08g13430.1,LOC_Os09g17360.1,LOC_Os02g08060.1,LOC_Os06g22430.1,LOC_Os08g23829.1,LOC_Os12g13480.1,LOC_Os04g06630.1,LOC_Os05g50660.1, 5240
3741 12327 chr01|11971:43439637-43439776:1	GCAGGTGGCGGCGCCGTCGCGGAGGAGGCCGAGCTTGGGGCGGCAGAAGATCGAGATCCGGCGCATCGAGAGCGAGGAGGCACGTCAGGTGTGCTTCTCCAAGCGCCGTGCCGGCTTCTTCAAGAAGGCCAGCGAGCTGT	GGCTTCTTCAAGAAGGCCAG 0.545973 1	exon_sense,cds_sense, LOC_Os07g11000.1,LOC_Os07g08890.1,LOC_Os08g07290.1,LOC_Os07g36250.1,LOC_Os08g07290.2,LOC_Os08g37500.1,LOC_Os03g19700.1,LOC_Os07g36250.2,LOC_Os12g17550.1,LOC_Os05g51320.1,LOC_Os11g44930.1,LOC_Os08g17990.1,LOC_Os07g35570.1,LOC_Os11g14520.1,LOC_Os06g47570.1,LOC_Os11g27050.1,LOC_Os05g12130.1, 11
4789 1080 osa-MIR399i chr02|11972:7650688-7650795:1	GAATCACAGTGCAGTTCTCCTCTGGCATGGAGGGCAAGAGGAGCTGAATAGCTAATGGATGATAAACTGCTAGCCTTTCCCTGCCAAAGGAGAGCTGCCCTGCCATTC	TGCCAAAGGAGAGCTGCCCTG 1	intron_sense, HASH(0x992ce44) LOC_Os01g54480.2,LOC_Os08g45000.1,LOC_Os04g06810.1,LOC_Os05g48390.1,LOC_Os04g55230.1,LOC_Os01g54480.1, 15
4799 1080 osa-MIR399g chr02|11972:7675286-7675400:1	GTGCATTGCAGGGCAACTACTCCATTGGCAGAGGGATGGATTGGATATGGATATGGCTGATGCTTCCATTTGATCCCATCCCTATCTGCCAAAGGAGATTTGCCCAGCGATTCAC	TGCCAAAGGAGATTTGCCCAG 1	igr_sense, HASH(0x9972d4c) LOC_Os09g39180.1,LOC_Os11g35210.1,LOC_Os11g03700.1,LOC_Os01g70260.2,LOC_Os08g45000.1,LOC_Os04g33860.1,LOC_Os05g30220.1,LOC_Os12g40190.1,LOC_Os05g48390.1,LOC_Os05g45350.2,LOC_Os04g10990.1, 19
5791 13347 chr02|11972:15080675-15080782:1	CAAAAATGGAACATGTCAAAGGTGAGGTAAAGTCAAATATTTGGCCTGACTTTACCTCACCTTTGACGGGTTTGACTTTACCTCACCTTTGACGGGTTCCAATTTTTG	CCTCACCTTTGACGGGTTCC 0.213172 1	igr_sense, LOC_Os08g17910.1,LOC_Os04g33040.1,LOC_Os03g13840.3,LOC_Os03g13840.2,LOC_Os01g24820.1,LOC_Os03g13840.1,LOC_Os11g07400.1, 110
5827 126 chr02|11972:15322979-15323065:1	ATCTTTAGTCCCGGTTAGTGTTACCAACCGGGACTAAAGATAATAGATCTTTAGTCCCGGTTAGTGTTACCAACCGGGACTAAAGAT	CCGGTTAGTGTTACCAACCGGGA 0.312813 1	repeat_sense,igr_sense, LOC_Os11g36280.1,LOC_Os09g17360.1,LOC_Os08g45200.1,LOC_Os08g23829.1,LOC_Os12g13480.1,LOC_Os04g06630.1,LOC_Os11g45460.1,LOC_Os12g40700.1,LOC_Os07g33790.1,LOC_Os01g04150.1,LOC_Os05g18294.4,LOC_Os07g33790.2, 4038
5933 13416 osa-MIR529 chr02|11972:16221935-16222033:1	GAAGAAGAGAGAGAGTACAGCCTTAGTTCAGATCACATATGACTATCTTTTGCGAGTCTGATCGATACTCTGATGAAGGCTGTACCCTCTCTCTTCTTC	CTGTACCCTCTCTCTTCTTC 0	igr_sense, LOC_Os08g04920.1,LOC_Os03g17540.1,LOC_Os08g44040.1,LOC_Os04g41950.1,LOC_Os06g27830.1,LOC_Os12g37770.1,LOC_Os07g01710.1,LOC_Os05g11630.1,LOC_Os11g06470.1,LOC_Os08g16730.1,LOC_Os06g13290.1,LOC_Os05g25510.1,LOC_Os05g32020.1,LOC_Os06g01934.1,LOC_Os04g24130.1,LOC_Os08g04920.3,LOC_Os09g22510.1,LOC_Os07g43910.1,LOC_Os08g43620.1,LOC_Os05g09220.1,LOC_Os08g04920.2,LOC_Os11g45490.1,LOC_Os08g04920…
6180 126 chr02|11972:17731938-17732018:1	TTTAATACCGGTTGGTAACACCAACCGAGACTAATCATGGAGGATCTTTAGACCCGGTTGGTGTTAACAACCGGTACTAAA	CCCGGTTGGTGTTAACAACCG 0.550569 1	repeat_sense,igr_sense, LOC_Os09g17360.1,LOC_Os08g45200.1,LOC_Os08g23829.1,LOC_Os12g13480.1, 4040
6673 436 chr02|11972:21473460-21473604:1	GGATGATACTCATCTCAATCGGGCCTAAACTATAGCCCGTCACAGATGACCATCATCTCAATCGGGCATTAACTATAGCCCGTCACAGATGACCCTTATCTCAATCAGGCACTAAGTTATGGCCCGTCACAGATGAGTATAATCC	TTATGGCCCGTCACAGATGAG 0.0750147 0	repeat_sense,igr_sense, LOC_Os02g29920.1,LOC_Os03g29020.1,LOC_Os04g08150.1,LOC_Os12g11510.1,LOC_Os11g35520.1,LOC_Os12g25330.1,LOC_Os04g25720.1,LOC_Os07g42010.1,LOC_Os11g12450.1,LOC_Os04g21700.1,LOC_Os08g30440.1,LOC_Os06g32674.1,LOC_Os04g14250.1,LOC_Os11g20580.1,LOC_Os10g04290.1,LOC_Os12g15260.1,LOC_Os11g26309.1,LOC_Os04g13590.1,LOC_Os04g20380.1,LOC_Os08g33760.1, 1312
6802 2280 chr02|11972:22387460-22387640:1	GGTATCCGGTTAAGACTAGATGATACCTCAGAGGCATCGCCTAATACCTGATAGATGTCAGCTGATACCCCGTTCGAACGGGATGGTACCTCTGAGGTATTGTCTGGTACCTAATAGGTATCGGATGATACCCAGGTATAGAAGATACCTCTGAGGTATCATCCCGTCTGAACGTAATACC	AGGTATCATCCCGTCTGAACG 0.584432 1	repeat_sense,igr_sense, LOC_Os08g35130.1,LOC_Os03g55370.1,LOC_Os02g38840.2,LOC_Os02g38840.1,LOC_Os04g45720.1,LOC_Os03g40920.1, 58
6991 9728 osa-MIR162a chr02|11972:23599930-23600100:1	GGTGATGCCTGGGCGCAGTGGTTTATCGATCCCTTCCCTGCCTTGTGGCGCTGATCCAGGAGCGGCGAATTTCTTTGAGAGGGTGTTCTTTTTTTTTCTTCCTTTTGGTCCTTGTTGCAGCCAACGACAACGCGGGAATCGATCGATAAACCTCTGCATCCAGTTCTCGCC	TCGATAAACCTCTGCATCCAG 1	igr_sense, HASH(0x998ea40) LOC_Os05g40280.1,LOC_Os05g03000.2,LOC_Os03g09220.1,LOC_Os03g02970.1,LOC_Os12g11190.1,LOC_Os05g03000.1,LOC_Os01g13300.1,LOC_Os03g01090.1,LOC_Os07g24400.1, 3
7333 654 osa-MIR166d chr02|11972:26124192-26124312:1	AGCTTTTTCACTTTGAGGGGAATGTTGTCTGGCTCGAGGTGCATGGAGAAACCTCTGATCGATCAGGTTTGATCTGTAGAGACTGATCTCGGACCAGGCTTCATTCCCCTCAAGTAAAGCT	TCGGACCAGGCTTCATTCCCC 1	igr_sense, HASH(0x9a0056c) LOC_Os12g43034.1,LOC_Os04g48290.1,LOC_Os04g49300.1,LOC_Os07g33120.1,LOC_Os07g39310.1,LOC_Os12g43900.1,LOC_Os11g29890.1,LOC_Os11g45899.1,LOC_Os09g06140.1,LOC_Os03g35380.1,LOC_Os03g43930.1,LOC_Os03g10290.1,LOC_Os10g33960.2,LOC_Os10g16470.1,LOC_Os05g19990.1,LOC_Os02g49670.1,LOC_Os10g33960.1,LOC_Os11g28230.1,LOC_Os12g41860.1,LOC_Os05g17650.1,LOC_Os01g33740.1,LOC_Os03g01890.…
8052 126 chr02|11972:31355089-31355170:1	ATCCATCTTTAGACCCGGTTGATAACAACAACCGGGACTAAAAAAACCGGTTGTTGTTACCAACCGGGACTAAAGAGAGGGT	TTACCAACCGGGACTAAAGA 0.560874 1	repeat_sense,igr_sense, LOC_Os01g27070.1,LOC_Os04g28650.1,LOC_Os05g09210.1,LOC_Os09g03939.1,LOC_Os01g20950.1,LOC_Os12g06960.1,LOC_Os11g14740.1,LOC_Os09g17360.1,LOC_Os08g23829.1,LOC_Os12g13480.1,LOC_Os09g03939.2,LOC_Os04g06630.1,LOC_Os03g60030.1,LOC_Os07g14430.1,LOC_Os07g13090.1,LOC_Os12g40700.1,LOC_Os01g28080.1,LOC_Os04g37420.1,LOC_Os01g04150.1,LOC_Os04g27010.1,LOC_Os11g37610.1,LOC_Os08g26860.1,L…
8709 1920 chr03|11973:666962-667122:1	ATAGGTCCCTGTCGAACGGGTGCAGTTCGATAGGGCGCCTATCGAACGGCCAGAGCGCGACTGGCGAGGAGATCGGAAGGCTGCCGTTCAACAGGACCTGTCGAACATCCCCCGTTCGACAGGCAGGGCTGTTGAACTGCCCCTGTTCGACAGGGGGCTGT	GAACTGCCCCTGTTCGACAGGG 0.149511 1	repeat_sense,cds_antisense,exon_antisense, LOC_Os07g25740.1,LOC_Os10g39840.1,LOC_Os02g47210.1,LOC_Os11g15170.1,LOC_Os05g16910.1,LOC_Os04g47180.1,LOC_Os02g30670.1,LOC_Os04g47180.2,LOC_Os03g02130.1,LOC_Os04g02380.1,LOC_Os01g42060.1,LOC_Os04g41840.1, 176
8718 654 osa-MIR166e chr03|11973:744068-744206:1	TTGTTTCTGGGTGGAATGTTGTCTGGTTCAAGGCCCCTTAGGATGTGTGATTTTTGATGGTTTATGCATTCATCTTGATGCGAACATCTATCTCGGATCTTTGGGTTCTCGAACCAGGCTTCATTCCCCTCAGAGATAG	TCGAACCAGGCTTCATTCCCCT 0.773257 1	igr_sense, LOC_Os01g12390.1,LOC_Os04g48290.1,LOC_Os07g33120.1,LOC_Os12g43900.1,LOC_Os11g45899.1,LOC_Os02g51200.1,LOC_Os03g35380.1,LOC_Os03g10290.1,LOC_Os04g44380.1,LOC_Os04g50840.1,LOC_Os03g16320.1,LOC_Os07g43200.1,LOC_Os01g50230.1,LOC_Os02g49670.1,LOC_Os01g33740.1,LOC_Os03g56920.1,LOC_Os08g34740.1,LOC_Os02g34560.1,LOC_Os02g06500.1,LOC_Os04g23200.1,LOC_Os02g45380.1, 17
8799 6716 osa-MIR171e chr03|11973:1949599-1949714:1	GGTAGCTATGATGTTGGCTCGGCTCACTCAGACGGCATTGGCGTGATGCAAAGCATGCATGCGTGCTTGCTAGCTCACTTGTGTTTCTGATTGAGCCGTGCCAATATCTTAGTGCT	TGATTGAGCCGTGCCAATATC 1	utr_antisense,exon_antisense, HASH(0x9a2cec4) LOC_Os04g46860.1,LOC_Os03g04300.1,LOC_Os08g22330.1,LOC_Os10g40390.1,LOC_Os09g32750.1,LOC_Os05g34460.1,LOC_Os02g44360.1,LOC_Os06g01620.1,LOC_Os02g44370.1, 13
8839 314 chr03|11973:2681443-2681519:1	AGGATCTGAACTGTTTGGCACAGCTCCTGCTCCAGGTAAGTTCGAGGTGAGAGCTGGAGCTGTGCCAAACGAGACCT	GAGCTGGAGCTGTGCCAAACG 0.447203 1	repeat_sense,igr_sense, LOC_Os07g36950.1,LOC_Os07g29890.1,LOC_Os08g05040.1,LOC_Os02g18930.1,LOC_Os04g52880.1,LOC_Os12g37210.1,LOC_Os02g08410.1,LOC_Os12g13640.1,LOC_Os01g24050.1,LOC_Os04g42670.1,LOC_Os01g33204.1,LOC_Os07g30210.1,LOC_Os02g06350.1,LOC_Os11g03720.1,LOC_Os03g54210.1,LOC_Os02g51920.1,LOC_Os02g12280.1,LOC_Os09g11190.1,LOC_Os11g16640.1,LOC_Os07g22120.1,LOC_Os10g08990.1,LOC_Os02g09790.1,L…
8891 6834 chr03|11973:3326786-3326882:1	TGTGCGCCATAAGCAGGTGAAGCTGCCAGCATGATCTGAAAGCATCTCAAACCAGCGATCAGATCATCCGGCAGCTTCATCTTCTCATGGCAGCACA	GCAGCTTCATCTTCTCATGGCAG 0.498156 1	intron_sense, LOC_Os04g25960.1,LOC_Os10g32110.1,LOC_Os01g08490.1,LOC_Os01g09850.2,LOC_Os05g44680.1,LOC_Os02g48210.1,LOC_Os12g43290.1,LOC_Os01g01420.1,LOC_Os02g49332.1,LOC_Os02g30240.1,LOC_Os08g44050.3,LOC_Os11g40590.1,LOC_Os03g46430.1,LOC_Os06g19900.1,LOC_Os02g49332.2,LOC_Os01g28570.1,LOC_Os11g40320.1,LOC_Os04g06500.1,LOC_Os01g25520.1,LOC_Os04g03950.1,LOC_Os11g23890.1,LOC_Os02g55200.1,LOC_Os05g04…
8898 654 osa-MIR166c chr03|11973:3466908-3467009:1	GGGGAATGTTGTCTGGTCCGAGACCTAACACCGGGCGGAATGGCGGATTCAGCTGCAGCTAAGCAAGCTAGGTGGGGGGTTTCGGACCAGGCTTCATTCCCC	TTCGGACCAGGCTTCATTCCCC 0.758887 1	igr_sense, HASH(0x9af7d1c) LOC_Os12g43034.1,LOC_Os04g48290.1,LOC_Os04g49300.1,LOC_Os07g33120.1,LOC_Os07g39310.1,LOC_Os12g43900.1,LOC_Os11g29890.1,LOC_Os11g45899.1,LOC_Os09g06140.1,LOC_Os03g35380.1,LOC_Os03g43930.1,LOC_Os03g10290.1,LOC_Os10g33960.2,LOC_Os10g16470.1,LOC_Os05g19990.1,LOC_Os02g49670.1,LOC_Os10g33960.1,LOC_Os11g28230.1,LOC_Os12g41860.1,LOC_Os05g17650.1,LOC_Os01g33740.1,LOC_Os03g01890.…
9012 126 chr03|11973:5176650-5176737:1	TGATTTTTATTCCCGGTTAGTAACACCAACCGGGACTAAAAACCTATTTTTAGTCCCGGTTGGTGTTACTAACCGGGACTAAAGATTA	GGTGTTACTAACCGGGACTA 0.269925 1	repeat_sense,igr_sense, LOC_Os05g09210.1,LOC_Os09g03939.1,LOC_Os01g20950.1,LOC_Os12g06960.1,LOC_Os08g45200.1,LOC_Os08g23829.1,LOC_Os06g32290.1,LOC_Os12g13480.1,LOC_Os09g03939.2,LOC_Os04g06630.1,LOC_Os11g06630.1,LOC_Os07g13090.1,LOC_Os01g28080.1,LOC_Os04g37420.1,LOC_Os12g40960.1,LOC_Os03g43080.1, 4060
9075 14951 chr03|11973:6431244-6431396:1	TGATACCTCCTCGGCACCATAGAGGTATCATAATACTTAATTGATTCCATGAAGGTATAATGATACTTTTATGGTATCTTCTACAATAAAACCATGAAGTATCGGTGATACATCAATTTATTGTGATACCTCGTTGGTGTCATGAAGGTATTA	GATACCTCGTTGGTGTCATG 0.394608 1	igr_sense, LOC_Os07g44770.1,LOC_Os04g53050.1, 3
9082 1326 chr03|11973:6531329-6531408:1	TGTTTGGCTAGGCCATTTTGGCTGGCCAAAGTTGGCCAGCGTGAGAAGTGCTTTGGCCAGCCGGATGGCTTGGCTATACG	TTTGGCCAGCCGGATGGCTTGGC 0.477559 1	igr_sense, LOC_Os01g64660.1,LOC_Os07g31970.1,LOC_Os08g07900.1,LOC_Os01g14110.1,LOC_Os06g13590.1,LOC_Os04g41970.1,LOC_Os01g64660.2,LOC_Os04g22240.1,LOC_Os05g08590.1,LOC_Os05g25390.1,LOC_Os12g13770.1,LOC_Os01g64660.3,LOC_Os09g05040.1,LOC_Os08g29170.1, 154
9172 3200 chr03|11973:8140262-8140359:1	GGGATTTTCGCATGCGGTTGGGCCGGCCGCATGCGAAAAGGGTGATTTTTACAGACCTTCTCTCCCATGCGGTTGCCCCAACCGCATGCAAAGATGCC	CATGCGGTTGCCCCAACCGCATG 0.283108 1	repeat_sense,igr_sense, LOC_Os03g26500.1,LOC_Os06g36380.1,LOC_Os06g49290.1,LOC_Os10g23320.1,LOC_Os10g09750.1,LOC_Os04g47320.1, 68
9315 436 chr03|11973:10337952-10338034:1	GAGATGGTGTTGTTGGCGCCGACGACGTGGGCGTTGCCGTATGGGACGAGGCGGAGGTCGACGGCGTCGACGATCCCGTCCTC	GGTCGACGGCGTCGACGATCCC 0.106829 1	cds_antisense,exon_antisense, LOC_Os06g11260.1,LOC_Os10g18150.1,LOC_Os03g41130.1,LOC_Os11g38160.1,LOC_Os04g49110.1,LOC_Os08g35910.1,LOC_Os06g41090.1,LOC_Os12g04770.1,LOC_Os08g10570.2,LOC_Os06g11290.1,LOC_Os03g43000.1,LOC_Os10g11820.1,LOC_Os04g56210.1,LOC_Os06g37999.1,LOC_Os07g40020.1,LOC_Os02g48210.1,LOC_Os01g21160.3,LOC_Os05g05110.1,LOC_Os06g22600.1,LOC_Os09g21370.1,LOC_Os01g02900.1,LOC_Os12g288…
9338 24 chr03|11973:10763637-10763749:1	GCTCGAAGCTATTCTCGCAGGCGGACCTGGCGCACGCCTGCGAAAATCAACTATTTTCGCAGACGTTGAGGTGCAGGCGGATGGCTTGTCCGCCTGCGAAAATATGATTCGGC	GGCTTGTCCGCCTGCGAAAATA 0.333881 1	repeat_sense,igr_sense, LOC_Os09g11000.1,LOC_Os09g01770.1,LOC_Os03g38780.1,LOC_Os10g20970.1,LOC_Os01g29860.1,LOC_Os06g13520.1,LOC_Os12g43850.1,LOC_Os08g11450.1,LOC_Os06g34290.1,LOC_Os04g54564.1, 324
9373 796 chr03|11973:11323831-11323926:1	ATCGTCTGATACCTTACAGGTATCACATGATACTTTGCAAGTATCACCTGAAACGTGTGTAGAATCGTCTGATACCTGATAGGTATCACACCTGAT	CTGATACCTGATAGGTATCAC 0.696507 1	repeat_sense,igr_sense, LOC_Os11g09050.1,LOC_Os08g28070.1,LOC_Os02g32920.1,LOC_Os03g40080.1,LOC_Os04g38990.1,LOC_Os01g62380.1,LOC_Os10g36229.1,LOC_Os02g38840.2,LOC_Os01g48580.1,LOC_Os02g38840.1,LOC_Os08g33030.1,LOC_Os03g11940.1,LOC_Os08g34920.1,LOC_Os04g33230.1,LOC_Os06g34700.1,LOC_Os08g36830.1,LOC_Os08g37360.1,LOC_Os10g31970.1,LOC_Os07g49210.1,LOC_Os07g36510.1, 632
9374 944 chr03|11973:11368700-11368830:1	CGCCTACACGGCTGGCCTATTATGCCGCCGTTGTTGGGCGTCTACGTCTTCACTGACCGGCTTGCCTTTGCCGCCGCCGACTGGTGTCTCCGCCTACACGGCTGGCCTATTATGCCACCGTCTGTTGGGCG	CACGGCTGGCCTATTATGCCACCGT 0.435611 1	repeat_sense,igr_sense, LOC_Os02g26830.1,LOC_Os10g25120.1,LOC_Os07g17730.1,LOC_Os07g40330.1,LOC_Os01g16870.1,LOC_Os12g43220.1,LOC_Os09g26750.1,LOC_Os06g31780.1,LOC_Os09g23990.1,LOC_Os09g18580.1,LOC_Os12g27860.1,LOC_Os06g25330.1,LOC_Os05g34510.1,LOC_Os11g11320.1,LOC_Os08g15830.1,LOC_Os05g19930.1,LOC_Os03g45500.1,LOC_Os06g35440.1,LOC_Os06g36600.1,LOC_Os10g24310.1,LOC_Os08g10950.1,LOC_Os02g54320.1,L…
9524 1920 osa-MIR439d chr03|11973:13677148-13677240:1	TACCCTGTCGAACTCACGTAGTTCGACATGTACCTGTCGAACTGTGGTTGTTCGATAGGTATCCCTGTCGAACCGCGGTTGTTCGATAGGGTG	TGTCGAACCGCGGTTGTTCGA 1	repeat_sense,igr_sense, LOC_Os09g16810.1,LOC_Os01g36270.1,LOC_Os01g39720.1,LOC_Os07g26410.1,LOC_Os01g26340.1,LOC_Os02g30670.1,LOC_Os10g10160.1,LOC_Os01g23940.1,LOC_Os04g02380.1,LOC_Os06g19250.1, 115
9532 15123 chr03|11973:13747398-13747503:1	GCGTGGGGTTAGGGAGACTTGATCAAGTCCCCCTATCTCACTGCATCACTATTGATAGAGGGAAGGGAGAGGAGGAAGACTTGATCAAGTCCCCCTATCTCACTGC	GAAGACTTGATCAAGTCCCCCTA 0.846422 1	exon_sense,cds_sense, LOC_Os11g04800.1,LOC_Os03g54200.2,LOC_Os03g24210.1,LOC_Os03g54820.1,LOC_Os03g54200.1, 8
9565 1954 chr03|11973:14211280-14211374:1	GATACCTAGGTATCCGGCCTGGTACCTGGTATCTGGGTATCATGGTTAGGTGTCAGACCTGGTATCCGTAGGTATCAGGCCTGGTACCTGGTATC	TAGGTATCAGGCCTGGTACCT 0.0712697 1	repeat_sense,igr_sense, LOC_Os12g13340.2,LOC_Os10g18850.1,LOC_Os08g33030.1,LOC_Os11g18382.1,LOC_Os01g45010.1,LOC_Os09g31250.1,LOC_Os03g01520.1,LOC_Os08g34920.1,LOC_Os04g33230.1,LOC_Os12g13340.1,LOC_Os07g36510.1, 250
9645 7008 chr03|11973:15182236-15182372:1	TCACACTTCTGACGGGATACCTGTGACGGGCAAACGATTTGGTCACTAGTGACCGTCACCTATGAAGGGTAATAAGGGATGCCGTCAACGGTGAGGCATCCGGCCGTGGCCCATCACAGGTATCCCCTCACCTGTGA	GCCCATCACAGGTATCCCCTCA 0.518616 1	repeat_sense,igr_sense, LOC_Os08g21580.1,LOC_Os03g29020.1,LOC_Os04g58590.1,LOC_Os01g43150.1,LOC_Os04g21700.1,LOC_Os01g43150.2,LOC_Os08g21580.3,LOC_Os07g14070.1,LOC_Os06g07090.1,LOC_Os03g27880.1,LOC_Os03g37610.1,LOC_Os05g30670.1, 274
9692 8220 chr03|11973:15809269-15809352:1	TTTTTACTGATGGTCGTCTTAAGCAAGCCGTCAGCAAAAATCTATTTTCGCTGGCGGTTGGCTTAAGACGGCCACCAGCGAAAA	GGCTTAAGACGGCCACCAGC 0.289495 1	repeat_sense,igr_sense, LOC_Os04g58250.1,LOC_Os06g41390.4, 53
9696 436 chr03|11973:15842556-15842656:1	CAGCTGGGCCATCGATCTTGTTGACGAAGGCATGGCCGATGCCCGGGCTGTGCCCCGGGTTCGTTGGCCGGACATCGTCGGCGTCATCGTCGGCACTATTG	ACATCGTCGGCGTCATCGTCGGCAC 0.555153 1	cds_antisense,exon_antisense, LOC_Os05g27304.1,LOC_Os11g05650.1,LOC_Os03g21970.1,LOC_Os02g29990.1,LOC_Os01g45880.2,LOC_Os09g32380.1,LOC_Os04g59450.3,LOC_Os02g54100.1,LOC_Os03g51980.1,LOC_Os11g10930.1,LOC_Os08g09460.1,LOC_Os01g70180.1,LOC_Os01g62660.1,LOC_Os05g40310.1,LOC_Os01g37590.2,LOC_Os10g32150.1,LOC_Os02g36330.1,LOC_Os01g16310.1,LOC_Os07g31560.1,LOC_Os06g44660.1,LOC_Os01g05450.1,LOC_Os05g142…
9699 15175 chr03|11973:15847884-15847981:1	GCCGGCTAGTACAATCGAATCCACTAGCACCGAGGCTTGGGTCACTAGATCCCGTGGCCCTAGCCTAATTGCTGGAGGATGCGACGGTGCTTGTGAGC	GCTGGAGGATGCGACGGTGCT 0.0545689 1	igr_sense, LOC_Os01g45650.1,LOC_Os09g21520.2,LOC_Os02g42700.1,LOC_Os12g41580.1,LOC_Os12g26170.1,LOC_Os09g21520.1,LOC_Os04g37520.1,LOC_Os12g04860.2,LOC_Os12g32930.1,LOC_Os10g32070.1,LOC_Os01g39690.1,LOC_Os03g62060.1,LOC_Os12g13020.1,LOC_Os05g16320.1,LOC_Os06g44150.1,LOC_Os03g62070.1,LOC_Os12g04860.1,LOC_Os01g63330.1, 124
9744 15185 chr03|11973:16458616-16458753:1	CTCGATGACAAGTTGAGGGACCTTCGGTGTACTTTTTCCAATGGATGTGACGGATGTGTAAATTCTAGACCGGTAATGGGCCTAATTTTTTTTAAGAAAGGAAAAGGTGCACTTTCGGTCCCTCAAGTTGTCGGCGAG	TTTCGGTCCCTCAAGTTGTC 0.441186 1	repeat_sense,igr_sense, LOC_Os08g25250.1,LOC_Os02g54910.1,LOC_Os03g03490.1,LOC_Os05g02230.1,LOC_Os02g27380.1,LOC_Os08g20130.1,LOC_Os07g43650.1,LOC_Os10g11100.1,LOC_Os07g45360.1,LOC_Os03g18930.1, 94
9756 126 chr03|11973:16707019-16707111:1	TCCCGGTTGGTGTTACCAACCGGGGAAAAAGATCAATATAAACTTTACTCCCGGTTGATTATCTTTAGTCCCGGTTGGTAACACCAACTAGGA	TTAGTCCCGGTTGGTAACACCAAC 0.277108 1	intron_antisense,repeat_sense, LOC_Os06g22430.1,LOC_Os02g50650.1,LOC_Os06g04920.2,LOC_Os09g17360.1,LOC_Os02g08060.1,LOC_Os12g13480.1,LOC_Os04g06630.1,LOC_Os01g02220.1,LOC_Os08g26860.1,LOC_Os06g04920.1,LOC_Os05g18294.4,LOC_Os07g23354.1,LOC_Os08g08310.1,LOC_Os08g13430.1,LOC_Os12g22910.1,LOC_Os08g23829.1,LOC_Os03g19436.1,LOC_Os03g19420.2,LOC_Os04g13630.1,LOC_Os03g19420.1,LOC_Os08g27180.1, 6649
9758 126 chr03|11973:16707708-16707797:1	CCTCTTTAGTACCGGTTGGTGTTACCAACCGGGACTAAAGATACTCTATCTTTAGTCCCGATTGGTAACACCAACCGGGACTAAAAATGG	GATTGGTAACACCAACCGGGACTAAA 0.502779 1	intron_antisense,repeat_sense, LOC_Os07g14430.1,LOC_Os09g17360.1,LOC_Os02g08060.1,LOC_Os12g13480.1,LOC_Os08g26860.1,LOC_Os05g18294.4,LOC_Os08g13430.1,LOC_Os08g23829.1, 6500
9770 126 chr03|11973:16886591-16886678:1	TGATTTTTATTCCTGGTTGGAGTTACCAACCAGGACTAAAGATCTAACTTTATTCCCGGTTGGTGTTACTAACCGGGAATAAAAATCA	TCCCGGTTGGTGTTACTAACCGGGA 0.64163 1	repeat_sense,igr_sense, LOC_Os08g45200.1,LOC_Os09g17360.1,LOC_Os12g13480.1,LOC_Os04g06630.1,LOC_Os01g20950.1,LOC_Os08g23829.1, 4462
9787 126 chr03|11973:17101487-17101622:1	GATGCAATAAAAACCGGGGCTAAAGATGATCTTTAGTCCCGGTTCAAAGGGGTAACGGGCATATTTGATCTTTAGTCCCGGTTTGTGTTACCAACCGGGACTAAAGATCATCTTTAGTCCCGGTTCGAATGCTGTC	CATCTTTAGTCCCGGTTCGA 0.459346 1	repeat_sense,igr_sense, LOC_Os02g50650.1,LOC_Os09g17360.1,LOC_Os02g55890.1,LOC_Os01g38580.1,LOC_Os10g01560.1, 2291
9868 314 chr03|11973:18143689-18143775:1	GAAGGGCCTGTTTGGGGAGCTTCTAGCAGCTGCAGCTTCTCCTAGAATCTCAGTTGCTAGAAGCTCCCCCAAACAGTCTAGCTTTTT	TGCTAGAAGCTCCCCCAAACAGTC 0.376257 1	repeat_sense,cds_antisense,exon_antisense, LOC_Os05g40880.1,LOC_Os10g40190.1,LOC_Os08g05650.1,LOC_Os03g41154.1,LOC_Os01g05340.1,LOC_Os06g30300.1,LOC_Os08g25100.1,LOC_Os03g31800.1,LOC_Os04g38980.1,LOC_Os12g33080.1,LOC_Os06g40190.1,LOC_Os04g15660.1,LOC_Os01g35160.2,LOC_Os06g06120.1,LOC_Os06g06120.3,LOC_Os06g27650.1,LOC_Os12g40950.1,LOC_Os11g11990.1,LOC_Os08g13080.1,LOC_Os02g11970.1,LOC_Os11g04630.1…
9870 15230 osa-MIR435 chr03|11973:18164360-18164471:1	TCCCAAAAACTCCCCAGCAGACCTGGAGCGAAAATTGCCTTGAATTAGCTTCAGACCTATAGTGTCGTTGATAGTTTAGGGACATGTTTTATCCGGTATTGGAGTTGAGGGA	TTATCCGGTATTGGAGTTGA 1	repeat_sense,igr_sense, LOC_Os01g36790.1, 11
9898 750 chr03|11973:18509548-18509626:1	AGTAGCCGGTTTGACCGGGGGCCGGTCTGACCGCTTATGAACCGCCGGTCTGACCGGTGTCCGGTCTGACCGAGGCACT	GGTCTGACCGGTGTCCGGTCTGACCG 0.522754 1	repeat_sense,igr_sense, LOC_Os09g10890.1,LOC_Os11g30960.1,LOC_Os09g14990.1,LOC_Os08g27410.1,LOC_Os01g46000.1,LOC_Os03g37500.1,LOC_Os10g28890.1,LOC_Os01g40010.1,LOC_Os11g04300.1,LOC_Os04g23350.1,LOC_Os08g25190.1,LOC_Os05g16800.1,LOC_Os08g09510.1,LOC_Os07g28050.1,LOC_Os04g16630.1,LOC_Os09g09720.1,LOC_Os07g12020.1,LOC_Os05g12060.1,LOC_Os09g09970.1,LOC_Os12g26190.1,LOC_Os12g26140.1,LOC_Os09g14900.1,L…
9932 5656 chr03|11973:19117930-19118062:1	CGGTCAGACCGCCATTGTGAGGCTGGTCAGACCGGACTACTTTGTAACGGCTAGAAAACTAGCCGTTACAGGGCAATCATTGAGCCCACTCAACCTGGCCGGTCTGACCACAGTGTAGTGGCCAGTCAGATCG	CTGACCACAGTGTAGTGGCCAG 0.0197365 1	repeat_sense,igr_sense, LOC_Os02g18590.1,LOC_Os05g47610.1,LOC_Os07g31150.1,LOC_Os01g31400.1,LOC_Os10g34650.1,LOC_Os04g36010.1, 74
9948 3850 chr03|11973:19287421-19287506:1	ACCCGGAACTTCCTGGTAAGGAACACTGGAACTTCCGGTCTGCCAGGCCCAGAACTTCCGGTGTTGTAGGACAGGAACTTCCGGGT	CCGGTGTTGTAGGACAGGAACTT 0.154687 0	repeat_sense,igr_sense, LOC_Os01g52110.6,LOC_Os01g56020.1,LOC_Os11g47900.1,LOC_Os06g08840.1,LOC_Os01g52110.2,LOC_Os01g52110.9,LOC_Os01g08800.1,LOC_Os01g08750.2,LOC_Os01g24860.1,LOC_Os06g08840.3,LOC_Os01g52110.5,LOC_Os03g14910.1,LOC_Os01g52110.8,LOC_Os03g57880.1,LOC_Os07g34870.1,LOC_Os01g52110.1,LOC_Os01g52110.7,LOC_Os01g08750.1,LOC_Os10g06740.1,LOC_Os01g52110.3,LOC_Os08g19540.1,LOC_Os08g16260.1,L…
9961 15248 chr03|11973:19500854-19501014:1	AAACTCACTTCGCGACTCACGTGGGGAACTTTTGTCAATTAATGCTTTGTGTTTTCTAAACTTTTTCAACTTTTTCATTCCGGTATATTACATCCCACCCACGTGTGGCAGTATCGGCATTAGTTGACAAAAGTTCGCCGCGCGAGTCATGAAGTGAGTTT	TTCGCCGCGCGAGTCATGAA 0.156514 1	intron_sense, LOC_Os09g06140.1,LOC_Os12g02290.1,LOC_Os05g38960.1,LOC_Os04g17850.1, 1753
9983 126 chr03|11973:20015404-20015485:1	TCTTTTATTCCGGTTGGTGTTATCAACTGGCACTACAAATTGATCTTTAGTACCGGTTGGTAACACCAACCGGGACTAAAGA	TACCGGTTGGTAACACCAACCGGGACT 0.231813 1	repeat_sense,igr_sense, LOC_Os06g22430.1,LOC_Os02g50650.1,LOC_Os10g42950.4,LOC_Os10g42950.2,LOC_Os01g07740.1,LOC_Os09g17360.1,LOC_Os02g08060.1,LOC_Os12g13480.1,LOC_Os04g06630.1,LOC_Os08g31649.1,LOC_Os10g42950.5,LOC_Os01g07740.3,LOC_Os08g26860.1,LOC_Os10g42950.3,LOC_Os10g42950.1,LOC_Os05g18294.4,LOC_Os08g13430.1,LOC_Os01g07740.2,LOC_Os08g23829.1, 5911
9984 126 chr03|11973:20015404-20015485:1	TCTTTTATTCCGGTTGGTGTTATCAACTGGCACTACAAATTGATCTTTAGTACCGGTTGGTAACACCAACCGGGACTAAAGA	GGTTGGTAACACCAACCGGGA 0.273533 1	repeat_sense,igr_sense, LOC_Os06g22430.1,LOC_Os09g17360.1,LOC_Os02g08060.1,LOC_Os12g13480.1,LOC_Os04g06630.1,LOC_Os08g13430.1,LOC_Os08g23829.1, 5230
9999 126 chr03|11973:20223221-20223308:1	TGATTTTTATTCTCGGTTAGTAACACCAACCGGGACTAAAAATAGGTTTTTAGTCCCGGTTGGTGTTACTAACCGGGACTAAAGATCA	GGTGTTACTAACCGGGACTA 0.122349 1	repeat_sense,intron_sense, LOC_Os05g09210.1,LOC_Os08g45200.1,LOC_Os01g28080.1,LOC_Os12g13480.1,LOC_Os09g03939.2,LOC_Os04g06630.1,LOC_Os07g13090.1,LOC_Os12g40960.1,LOC_Os03g43080.1,LOC_Os09g03939.1,LOC_Os01g20950.1,LOC_Os12g06960.1,LOC_Os08g23829.1,LOC_Os06g32290.1,LOC_Os11g06630.1,LOC_Os04g37420.1, 4060
10022 15269 chr03|11973:20641907-20641977:1	AATAAATCAACTTCTGGCTACAAACCTGGACATAACCTATATCCAGGTTCGTAGCTAGAAGTTGATTTATT	TCCAGGTTCGTAGCTAGAAGTTG 0.421512 1	intron_antisense,repeat_sense, LOC_Os03g35700.1,LOC_Os08g03470.1,LOC_Os10g32730.1,LOC_Os10g25200.1,LOC_Os07g44090.1,LOC_Os07g30980.1,LOC_Os06g43280.1,LOC_Os02g26984.1,LOC_Os05g15980.1,LOC_Os12g12470.2,LOC_Os01g58510.1,LOC_Os07g44090.2,LOC_Os10g32730.2, 127
10035 72 chr03|11973:20884469-20884564:1	TGATGAGTCATCTCAATCGGGCTTTGCCGTAGGGCCCGTCACAGATGACTCATCGGTGACGAGCTCCATACTAATGCCCGATTGAGATGACATTCA	TAATGCCCGATTGAGATGAC 0.369199 1	repeat_sense,igr_sense, LOC_Os03g57830.1,LOC_Os10g42670.1,LOC_Os11g35540.1, 449
10041 126 chr03|11973:20969128-20969213:1	GATTTTTATTCCCGGTTAGTAACACCAACTGTGACTAAAGATATATCTTTAGTCCCGGTTGGTGTTACAAACCGGGACTAAAGATC	GGTGTTACAAACCGGGACTA 0.56134 1	repeat_sense,intron_sense, LOC_Os11g10290.1,LOC_Os05g09210.1,LOC_Os08g45200.1,LOC_Os01g28080.1,LOC_Os04g27010.1,LOC_Os12g13480.1,LOC_Os09g03939.2,LOC_Os04g06630.1,LOC_Os07g13090.1,LOC_Os12g40960.1,LOC_Os03g43080.1,LOC_Os09g03939.1,LOC_Os01g20950.1,LOC_Os12g06960.1,LOC_Os08g23829.1,LOC_Os06g32290.1,LOC_Os11g06630.1,LOC_Os04g37420.1, 3957
10052 314 chr03|11973:21123174-21123252:1	GGACTGTTTGGGGGGAGCTTCTGGCAACTGAAGATTCTAGGAGAAGCTGCAGCTGCTAGAAGCTCCCCCAAACAGGCCC	CAGCTGCTAGAAGCTCCCCCAAACA 0.130284 1	intron_antisense,repeat_sense, LOC_Os05g40880.1,LOC_Os01g50720.1,LOC_Os05g41460.1,LOC_Os10g40190.1,LOC_Os01g42220.1,LOC_Os08g05650.1,LOC_Os01g51260.1,LOC_Os06g30300.1,LOC_Os03g53760.1,LOC_Os12g01900.1,LOC_Os06g04340.1,LOC_Os03g31800.1,LOC_Os02g18820.1,LOC_Os12g33080.1,LOC_Os01g35160.2,LOC_Os06g06120.1,LOC_Os06g06120.3,LOC_Os06g27650.1,LOC_Os12g40950.1,LOC_Os08g13080.1,LOC_Os02g11970.1,LOC_Os07g13…
10055 6716 osa-MIR171i chr03|11973:21146238-21146343:1	AGAGGTATTGGCGTGCCTCAATCCGAAGGCATGGCTGATTACAGGCACCTCGACCGATCTAGCGCATGCAGCCATGTTTCTTGGATTGAGCCGCGTCAATATCTCT	GGATTGAGCCGCGTCAATATC 1	utr_sense,exon_sense, HASH(0xa2786c8) LOC_Os03g04300.1,LOC_Os06g01620.1,LOC_Os10g40390.1,LOC_Os02g44370.1,LOC_Os12g18080.1,LOC_Os04g46860.1,LOC_Os02g44360.1, 12
10164 24 chr03|11973:22897033-22897132:1	GTAGGTATGATTTTTGCAGGCCGACCACTTAAGCGACGTCTGTGAAAATAGATTTTCGCAAACGTCGCTTAAGTGGTCCGTCTGCGAAAATCATTTTTGC	GTGGTCCGTCTGCGAAAATC 0.00241843 1	repeat_sense,igr_sense, LOC_Os08g25670.1,LOC_Os10g23030.1,LOC_Os04g01330.1,LOC_Os11g25600.1,LOC_Os06g35524.1,LOC_Os12g16570.1, 183
10169 100 chr03|11973:22932602-22932741:1	AAAAAGTTCCTCGAGATACCGGTACCTCACGGTAGTAAATTGTTTAGCTAGGCAGGATCCAACAAAAATTCATTGGCCTAGAACCAACCATTGGAAGCAATCTAGTACTGTGTAAGTACCGGTACCTCGAGATACTTTTT	AAGTACCGGTACCTCGAGATA 0.832387 1	intron_antisense,repeat_sense, LOC_Os02g45460.1,LOC_Os08g42490.1,LOC_Os09g32100.1,LOC_Os03g10880.1,LOC_Os01g02550.1,LOC_Os01g43490.1,LOC_Os08g41720.1,LOC_Os11g30020.1,LOC_Os02g42110.1,LOC_Os09g23340.1,LOC_Os06g13190.1, 161
10232 126 chr03|11973:24018551-24018642:1	CGGTTGGTGTTAACCGGGACTAAAGATTCATCCCCTGTCAGAAGCCTACGAGGGGGCCGAGGATCTTTAGTCCCGGTTGATACTACCAACCG	GGATCTTTAGTCCCGGTTGATA 0.191225 0	repeat_sense,igr_sense, LOC_Os07g14430.1,LOC_Os10g08660.1,LOC_Os02g50650.1,LOC_Os09g17360.1,LOC_Os12g17280.1,LOC_Os04g06630.1,LOC_Os06g15730.1,LOC_Os05g18294.4,LOC_Os08g13430.1,LOC_Os04g23270.1,LOC_Os01g52590.1,LOC_Os01g38580.1,LOC_Os10g01560.1,LOC_Os08g27180.1, 13890
10339 126 chr03|11973:25164535-25164623:1	TATCTTTAGTCCCGATTGGTGTTACCAACCGGGACTAAAAAGGCTCTATCTTTAGTCCCAGTTGGTAACACCAACCGGGACTAAAGATG	GTTGGTAACACCAACCGGGACT 0.706861 1	repeat_sense,igr_sense, LOC_Os06g22430.1,LOC_Os02g08060.1,LOC_Os12g13480.1,LOC_Os04g06630.1,LOC_Os08g26860.1,LOC_Os08g13430.1,LOC_Os08g23829.1, 5308
10353 654 osa-MIR166i chr03|11973:25249159-25249293:1	GGTGTTTGGAATGCAGTTTGATCCAAGATCTGCCTATATATATGGTGTGTATATCATATCTTGTGATATGGGGGATATGCAACAGGTGTGTGACAGGGGTAGGTAGATCTCGGATCAGGCTTCATTCCTCACACC	TCGGATCAGGCTTCATTCCTC 1	igr_sense, LOC_Os12g43900.1,LOC_Os05g46090.1,LOC_Os11g07270.1,LOC_Os03g10290.1, 12
10354 126 chr03|11973:25307867-25307948:1	ACTTTTTTCCCGGTTGGTAACACCAACCGGGACTAAAAATAGATCTTTAGTCCCGGTTGGTAACATCAATCGGGAGTAAAGT	GGTTGGTAACATCAATCGGGA 0.109745 1	repeat_sense,igr_sense, LOC_Os09g16910.1,LOC_Os02g08060.1,LOC_Os04g06630.1,LOC_Os09g04830.1,LOC_Os09g16910.2,LOC_Os08g23829.1,LOC_Os09g16910.3, 1391
10398 588 chr03|11973:25831756-25831828:1	GATGAGACACATACTAGTACAACGAATCTAGACAGGATATGCATAGATTCGTTGTACTAGGATGTGTCCCATC	AGATTCGTTGTACTAGGATGTGTC 0.113762 1	repeat_sense,igr_sense, LOC_Os04g31120.2,LOC_Os07g32450.1,LOC_Os09g40000.2,LOC_Os06g48030.3,LOC_Os03g25390.2,LOC_Os04g31120.1,LOC_Os06g11090.1,LOC_Os01g51800.1,LOC_Os04g31120.4,LOC_Os06g43200.1,LOC_Os07g30790.1,LOC_Os06g10810.1,LOC_Os07g45350.5,LOC_Os12g39380.1,LOC_Os07g45350.4,LOC_Os12g01510.1,LOC_Os05g03610.1,LOC_Os06g47860.1,LOC_Os07g09460.1,LOC_Os11g34660.1,LOC_Os07g45350.2,LOC_Os04g28160.1,L…
10402 126 chr03|11973:25850552-25850635:1	ATCTTTAATACCGGTTGGTGTTACCAACCGGGACAAAAGATCTATTTGTAGTCCCGGTTGATAACACCAACCGGGAAAAAAGAT	AGTCCCGGTTGATAACACCAACCGG 0.797554 1	repeat_sense,igr_sense, LOC_Os07g09850.1,LOC_Os06g22430.1,LOC_Os02g50650.1,LOC_Os09g17360.1,LOC_Os12g13480.1,LOC_Os04g06630.1,LOC_Os05g18294.4,LOC_Os05g30000.1,LOC_Os08g13430.1,LOC_Os08g23829.1,LOC_Os10g09920.1,LOC_Os02g17180.1, 4628
10403 126 chr03|11973:25850552-25850635:1	ATCTTTAATACCGGTTGGTGTTACCAACCGGGACAAAAGATCTATTTGTAGTCCCGGTTGATAACACCAACCGGGAAAAAAGAT	CCGGTTGATAACACCAACCGG 0.488491 1	repeat_sense,igr_sense, LOC_Os06g22430.1,LOC_Os09g17360.1,LOC_Os12g13480.1,LOC_Os04g06630.1,LOC_Os05g18294.4,LOC_Os05g30000.1,LOC_Os08g23829.1, 4016
10413 126 chr03|11973:25912335-25912418:1	ATCTTTTTTCCTGGTTGGTGTTACCAACCGAGACTAAAGATTGATCTTTAATCCCGGTTGGTAACACTAACCGGGACTAAAGAT	TCCCGGTTGGTAACACTAACCGG 0.287806 1	repeat_sense,igr_sense, LOC_Os08g44760.1,LOC_Os08g44760.2,LOC_Os02g50650.1,LOC_Os09g17360.1,LOC_Os12g13480.1,LOC_Os04g06630.1,LOC_Os08g44760.3,LOC_Os05g18294.4,LOC_Os08g13430.1,LOC_Os08g23829.1,LOC_Os10g22570.1, 4038
10414 14 chr03|11973:25920648-25920767:1	GGAAATCGCGAGACAAATCTTTTGAGCCTAATTAGTCCATGATTAGCCATAAATGCTATAGTAACCCAAATATACTAATGATGGATTAATTATGCTCAAAAGATTCGTCTCGCGGTTTCC	GCTCAAAAGATTCGTCTCGCGGTTT 1.18386 1	repeat_sense,igr_sense, LOC_Os11g34230.3,LOC_Os06g47000.2,LOC_Os01g56900.2,LOC_Os07g04160.2,LOC_Os01g10030.1,LOC_Os01g46380.1,LOC_Os03g37960.1,LOC_Os11g34230.4,LOC_Os12g28100.1,LOC_Os02g31230.1,LOC_Os03g27590.3,LOC_Os07g04160.1,LOC_Os01g32830.1,LOC_Os06g47000.1,LOC_Os01g70770.1,LOC_Os12g32680.1,LOC_Os01g65130.1,LOC_Os05g46420.1,LOC_Os08g39120.1,LOC_Os01g46130.2,LOC_Os01g46130.3,LOC_Os12g12664.2,L…
10436 126 chr03|11973:26280825-26280906:1	TTTTTACTCCCGGTTGGTATAAATAACCGGGACTAAAAATAGATCTTTAGTCCCGGTTGTTTATACCAACCAGGAGCAAAGA	TCCCGGTTGTTTATACCAACCA 0.362629 1	intron_antisense,repeat_sense, LOC_Os08g45200.1,LOC_Os10g21910.1,LOC_Os07g42700.3,LOC_Os07g42700.1,LOC_Os09g17360.1,LOC_Os04g06630.1,LOC_Os12g32670.1,LOC_Os03g55340.1,LOC_Os07g42700.2,LOC_Os05g39470.1,LOC_Os05g18294.4,LOC_Os08g23829.1,LOC_Os07g42700.4, 966
10439 126 chr03|11973:26283703-26283786:1	TCTTTAGTCCCGGTTGATACCACCAACCGGGACTAAAGGAGAGGATCTTTAGTCCCGGTTGATGTTACCAACCGGGACTAAAGA	CCGGTTGATGTTACCAACCGGGA 0.32627 1	repeat_sense,igr_sense, LOC_Os09g19600.1,LOC_Os06g48450.1,LOC_Os08g24260.1,LOC_Os12g31180.1,LOC_Os10g13390.1,LOC_Os07g06262.1,LOC_Os10g10840.1,LOC_Os12g37330.1,LOC_Os11g36150.1,LOC_Os09g09250.1,LOC_Os08g45200.1,LOC_Os12g17220.1,LOC_Os02g31170.1,LOC_Os08g29920.1,LOC_Os12g23220.1,LOC_Os12g18030.1,LOC_Os07g30570.1,LOC_Os09g10080.1,LOC_Os06g14130.1,LOC_Os01g08900.1,LOC_Os05g31430.1,LOC_Os08g05130.1,L…
10513 126 chr03|11973:27545760-27545895:1	GATGCAATAAAAACCGGGGCTAAAGATGATCTTTAGTCCCGGTTCAAAAGGGTAACGGGCATATTTGATCTTTAGTCCCGGTTTGTGTTACCAACCGGGACTAAAGATCATCTTTAGTCCCGGTTCGAATGCTGTC	CATCTTTAGTCCCGGTTCGA 0.483443 1	repeat_sense,igr_sense, LOC_Os02g50650.1,LOC_Os09g17360.1,LOC_Os02g55890.1,LOC_Os01g38580.1,LOC_Os10g01560.1, 2291
10551 15445 chr03|11973:28392576-28392685:1	GGGTTCTCTGCAGCACTGCTTGTGCAGTACTGACTGACATGTGGGCCCCACAGACCCTCGAGCCCACATGTCAGTGAGTAATACTGCATGTGCACTACTGCAGAGAATCT	TACTGCATGTGCACTACTGCA 0.0333141 1	igr_sense, LOC_Os08g05690.1,LOC_Os04g46730.1,LOC_Os11g03670.1,LOC_Os03g16260.1,LOC_Os03g11240.1, 55
10611 436 chr03|11973:29472372-29472500:1	CTGGTAGCGTCGAGGTGAGGATGACGAGCTTCTCGTCGGCGGCCCTGACGGAAGCCCTCAGAAGAGGTCCTTCCGACAACGACACGTCGCCGTCGCGGATCTCGTCGTCATCGCCATTGCCGCTGTCGG	TCGTCGTCATCGCCATTGCCGCTG 0.0495775 1	cds_antisense,exon_antisense, LOC_Os02g54100.1,LOC_Os06g31340.1,LOC_Os06g15480.1,LOC_Os04g49450.2,LOC_Os07g17780.1,LOC_Os05g32230.1,LOC_Os06g46560.1,LOC_Os12g41600.2,LOC_Os11g05190.1,LOC_Os10g24170.1,LOC_Os12g23460.1,LOC_Os03g16870.2,LOC_Os04g05860.1,LOC_Os11g34110.1,LOC_Os04g51000.1,LOC_Os10g30210.1,LOC_Os05g08460.1,LOC_Os01g62170.1,LOC_Os06g37610.1,LOC_Os02g07880.1,LOC_Os02g05480.2,LOC_Os03g304…
10655 126 chr03|11973:29965085-29965164:1	CTTTACTCCCGGTTGGTGTTACCAACCGGGACTAAAGATCTATTTATAGTCCCGGTTAGTAACACCAACCGGGAAAAAAG	AGTCCCGGTTAGTAACACCAACCGG 0.165379 1	repeat_sense,igr_sense, LOC_Os03g04830.1,LOC_Os02g50650.1,LOC_Os09g17360.1,LOC_Os12g13480.1,LOC_Os04g06630.1,LOC_Os10g28000.1,LOC_Os07g03350.1,LOC_Os05g18294.4,LOC_Os07g16830.1,LOC_Os07g23354.1,LOC_Os05g30000.1,LOC_Os08g08310.1,LOC_Os07g03440.1,LOC_Os08g13430.1,LOC_Os03g05040.1,LOC_Os08g23829.1,LOC_Os04g13630.1, 4457
10657 6716 osa-MIR171f chr03|11973:29978334-29978460:1	GGGAGAGTGCGATGTTGGCATGGTTCAATCAAACCGGGCAAACTTATGCACTAGCTAAGCAAGATGCAGGGATATGCAGTATGGTTTTGTTTGGTCTGATTGAGCCGTGCCAATATCACAAGCTTGC	TGATTGAGCCGTGCCAATATC 1	intron_antisense, HASH(0xa39d6e0) LOC_Os03g04300.1,LOC_Os08g22330.1,LOC_Os06g01620.1,LOC_Os10g40390.1,LOC_Os02g44370.1,LOC_Os09g32750.1,LOC_Os05g34460.1,LOC_Os04g46860.1,LOC_Os02g44360.1, 13
10658 6716 chr03|11973:29978336-29978458:1	GAGAGTGCGATGTTGGCATGGTTCAATCAAACCGGGCAAACTTATGCACTAGCTAAGCAAGATGCAGGGATATGCAGTATGGTTTTGTTTGGTCTGATTGAGCCGTGCCAATATCACAAGCTT	TTGAGCCGTGCCAATATCAC 0.834777 1	intron_antisense, HASH(0xa39ff74) LOC_Os03g04300.1,LOC_Os06g01620.1,LOC_Os10g40390.1,LOC_Os02g44370.1,LOC_Os06g49040.1,LOC_Os09g32750.1,LOC_Os04g46860.1,LOC_Os03g15680.1,LOC_Os02g44360.1, 14
10679 588 chr03|11973:30343932-30344005:1	AATCTAGGACTAGATATGACATATTCTATGTCCAGATTCGTTGTAATAGGATGTGTCACATCTAGTCCTAGGTT	AGGATGTGTCACATCTAGTC 0.308926 1	repeat_sense,igr_sense, LOC_Os06g11090.1,LOC_Os01g51800.1,LOC_Os04g53830.1, 222
10691 15483 chr03|11973:30486300-30486416:1	CTGTCATGCCATCGGTCTTAACGTGGCAAAGGTGCCCCATGGCAGTAGTTGGCGTGGACAAAGTCAAGCAGCGCCAACGTAGAACTTATTGCCACGTCAGGGTCCATGGCGTGGCAG	GCCACGTCAGGGTCCATGGC 0.279275 1	igr_sense, LOC_Os01g47430.2,LOC_Os05g50480.1,LOC_Os01g18620.1,LOC_Os02g01730.1,LOC_Os05g49180.1,LOC_Os01g47430.1,LOC_Os03g58260.1,LOC_Os01g41240.1,LOC_Os12g18150.1,LOC_Os03g58260.2,LOC_Os01g59560.1,LOC_Os05g03110.1,LOC_Os08g18060.1, 4
10716 126 chr03|11973:30927862-30927979:1	GGACTTTAGTCCCGATTGGTGTTACCAACCGGGGCTAAAGATCCGGGATCTTACCAACTGGGACTAAAAGTTACGATCTTTAGTCCTGGTTGGTGTTACTAACCGGGACTAAAGATCC	GGTTGGTGTTACTAACCGGGA 0.562539 1	intron_antisense,repeat_sense, LOC_Os08g45200.1,LOC_Os12g13480.1,LOC_Os04g06630.1,LOC_Os01g20950.1,LOC_Os08g23829.1, 3855
10730 126 chr03|11973:31201097-31201192:1	CGTCGATCTTTTTTCCCGGTCGGTGTTATCAACCGTGACTACAAATAAATCTTTAGTCCCGGTTAATAACACCAACCGGGAGTAAAGTTTATGGCG	AACACCAACCGGGAGTAAAGTT 0.195322 1	repeat_sense,igr_sense, LOC_Os05g48240.2,LOC_Os06g22430.1,LOC_Os09g17360.1,LOC_Os04g06630.1,LOC_Os05g48240.1,LOC_Os11g14740.1,LOC_Os05g48240.3,LOC_Os05g18294.4,LOC_Os08g08690.1,LOC_Os08g23829.1,LOC_Os10g01560.1,LOC_Os07g14480.1, 4516
10747 3228 chr03|11973:31512255-31512395:1	GCCTACGTGGCACGCCACGTGGACGATGACATGGGATTTTTTTTCCTCCCTTCTTACTTCCAAAAAAAAAGAGAAGAAGGGAGGAAAAAAGGAAAAAGGGAGAAAAAATCCCATGTCATCGTCCACGTCGTGTGCGTAGGC	TCCCATGTCATCGTCCACGTCGT 0.0834308 1	repeat_sense,igr_sense, LOC_Os05g46750.1,LOC_Os09g15090.1,LOC_Os04g45020.1,LOC_Os10g21040.1,LOC_Os04g11800.1,LOC_Os09g02850.1,LOC_Os03g29980.1,LOC_Os03g45779.1,LOC_Os01g37990.1,LOC_Os05g27920.1,LOC_Os02g10520.1,LOC_Os04g53390.1,LOC_Os08g02996.2,LOC_Os11g05230.1,LOC_Os01g71460.1,LOC_Os03g32590.2,LOC_Os07g02120.1,LOC_Os12g02940.1,LOC_Os10g41300.1,LOC_Os03g21810.1,LOC_Os04g28410.1,LOC_Os11g07430.1,L…
10850 588 chr03|11973:32994229-32994304:1	TTTTGGATGGATGGGACACATCCTAGTACTACCTGTCCAGATTCGTAGTACTAGGATGTGTCCCATCCTTCTAAAA	GTAGTACTAGGATGTGTCCCATCC 0.570749 1	repeat_sense,igr_sense,intron_sense, LOC_Os07g28260.2,LOC_Os02g30730.4,LOC_Os05g07940.3,LOC_Os06g11090.1,LOC_Os02g30730.1,LOC_Os01g53920.1,LOC_Os02g37950.1,LOC_Os07g30790.1,LOC_Os06g10810.1,LOC_Os05g07940.4,LOC_Os07g28260.1,LOC_Os07g34510.1,LOC_Os11g34660.1,LOC_Os07g28260.4,LOC_Os10g04050.2,LOC_Os02g30730.3,LOC_Os04g53830.1,LOC_Os05g37130.2,LOC_Os07g28260.5,LOC_Os12g01620.2,LOC_Os01g74330.1,LOC_O…
10883 15551 chr03|11973:33450392-33450473:1	GCTGCCTAGTATGAGATGTGACACTACTAATACCATGAATCTGGACAGGTACTAGGTAGTGTCACATCCCGTACTGAGCAGC	AGTGTCACATCCCGTACTGAG 0.291972 1	repeat_sense,igr_sense, LOC_Os05g41240.2,LOC_Os05g41240.3,LOC_Os05g41240.1, 37
10931 8564 chr03|11973:34251440-34251532:1	CGGTCGTCGGGGACGGCGGCGCCGTCGGAGTTGGACTCGGCGAGCATGGGCGCCCAGTAGAACTCGATGGTGGCGTCGTAGTCCTTGGCCCTG	TCGATGGTGGCGTCGTAGTCCTTG 0.360211 1	cds_antisense,exon_antisense, LOC_Os02g12660.1,LOC_Os06g50800.1,LOC_Os01g71510.1,LOC_Os05g48050.1,LOC_Os05g16130.1,LOC_Os07g49380.1,LOC_Os08g25950.1,LOC_Os08g45180.1,LOC_Os10g40040.1,LOC_Os10g20710.1,LOC_Os03g53860.1,LOC_Os04g54850.1,LOC_Os11g40490.1,LOC_Os10g02509.2,LOC_Os05g01060.1,LOC_Os04g50150.1,LOC_Os01g65810.1,LOC_Os07g10310.1,LOC_Os01g01860.1,LOC_Os06g45990.1,LOC_Os07g24090.1,LOC_Os07g080…
11052 126 chr03|11973:35984730-35984850:1	TTTTATTCCGGTTGGTAACACCAACCGGGACTGTAAATAGATCTTTAGTCCCGGTTGGTGTTGGTGACTAAAGATAATAGGGATCTTTTGTTCCGGTTGGTGTTACCAACCGGGACTAAAA	CCGGTTGGTGTTACCAACCG 0.619334 1	repeat_sense,igr_sense, LOC_Os08g45200.1,LOC_Os09g17360.1,LOC_Os12g13480.1,LOC_Os04g06630.1,LOC_Os05g18294.4,LOC_Os01g20950.1,LOC_Os08g23829.1, 5097
11065 314 chr03|11973:36130196-36130270:1	GGGTCTGTTTGGCACAGCTCCAACTCTAACTTCACCTCTGCTGGAGCTGGAGCTGGAGCTCAGCCAAACAGTTTC	GGAGCTGGAGCTCAGCCAAACAG 0.24876 1	repeat_sense,igr_sense, LOC_Os07g42030.1,LOC_Os04g52880.1,LOC_Os07g22120.1,LOC_Os07g39780.1,LOC_Os03g20190.1,LOC_Os04g25400.1,LOC_Os09g24260.1,LOC_Os01g33204.1,LOC_Os03g63590.1,LOC_Os07g39780.3,LOC_Os01g08260.2,LOC_Os10g05300.1,LOC_Os02g18930.1,LOC_Os02g08410.1,LOC_Os10g37530.1,LOC_Os07g39780.2,LOC_Os08g25420.1,LOC_Os11g16640.1,LOC_Os08g43000.1,LOC_Os10g31910.1,LOC_Os11g24990.1,LOC_Os08g05040.1,L…
11331 1101 chr04|11974:1790534-1790578:1	AGTTTCCGCTTCTGCCGACTGGTTTCCAGTCGGGGGCTGGTCGCT	TGCCGACTGGTTTCCAGTCGGGGGCTG 0.691252 1	repeat_sense,cds_antisense,exon_antisense, LOC_Os11g07720.1,LOC_Os09g19600.1,LOC_Os01g29370.1,LOC_Os08g24260.1,LOC_Os11g35690.1,LOC_Os09g11030.1,LOC_Os04g43480.1,LOC_Os12g31180.1,LOC_Os11g29450.1,LOC_Os10g13390.1,LOC_Os04g17720.1,LOC_Os07g06262.1,LOC_Os04g03950.1,LOC_Os02g23980.1,LOC_Os05g44520.1,LOC_Os04g02200.1,LOC_Os02g30020.1,LOC_Os06g14600.1,LOC_Os10g10840.1,LOC_Os12g37330.1,LOC_Os09g09250.1…
11367 126 chr04|11974:2100724-2100828:1	GGACTTTAGTCCTGGTTGGTGTTACCAACCGGTACTAAAGATCACCGGGATCTAAAGTTACGATCTTTAGTCCCGGTTGGTAACACCAACCGAGACTAAAGATCC	CCGGTTGGTAACACCAACCGAGA 0.891511 1	repeat_sense,igr_sense, LOC_Os09g33680.2,LOC_Os06g22430.1,LOC_Os09g13880.1,LOC_Os04g42090.2,LOC_Os09g17360.1,LOC_Os02g08060.1,LOC_Os12g13480.1,LOC_Os04g06630.1,LOC_Os04g42090.1,LOC_Os05g18294.4,LOC_Os09g33680.1,LOC_Os04g42090.3,LOC_Os08g13430.1,LOC_Os08g23829.1,LOC_Os04g42090.4, 5262
11598 436 chr04|11974:3459663-3459735:1	GATGAGATTATCCGTGATGGGCTCATACTTTAATCACGGGATTGGTATGGCGCCCATCACGGATGACTCACTC	ATGGCGCCCATCACGGATGA 0.0510065 1	repeat_sense,igr_sense, LOC_Os10g25340.1,LOC_Os04g54120.1,LOC_Os01g54900.1,LOC_Os04g25720.1,LOC_Os03g61510.1,LOC_Os12g44090.1, 24
11706 15781 chr04|11974:4111733-4111874:1	GTCTGGTAGAAGGGTCTCACCACATACCGCCAACCTCATATCCATACCGCATGGTTTTCATCTGGTCTCGGTCGAAGCTCCTATCTCACCCTTGCCAGTGTGGGGCTTGTTAGTGGTATGTCATGAAACCCTTCGACCAGAC	GTGGTATGTCATGAAACCCT 0.215915 1	exon_sense,cds_sense, LOC_Os01g31460.1,LOC_Os04g19890.1,LOC_Os03g49400.1,LOC_Os01g31400.1,LOC_Os04g52690.2,LOC_Os04g26560.1,LOC_Os04g47030.1,LOC_Os09g08960.1, 21
11727 436 chr04|11974:4373703-4373949:1	GGATGATGGTCATCTGTGATGGGCCCCAACTTAAGTTTGAGATATTTGTAAGTTTGAGAAACAGGGGATTAGTATATAGCCCGTCACTTATGAGTCATCTGTGACGGACCTCAAGTTGGTGCATGTCATGAATGATGGTCATCTGTGATGGGCCCCAACTTAAGTTTGAGATATGTGTAAGTTTGAGATATGGAATGTTATGTTAATCGGGCCTAAAGTTGGTGCCCGTCACAGATGATGGTCATCT	AAGTTGGTGCCCGTCACAGATGA 0.669692 1	repeat_sense,igr_sense, LOC_Os03g06060.1,LOC_Os01g48610.1,LOC_Os04g37860.1,LOC_Os07g30540.1,LOC_Os04g43490.1,LOC_Os01g02550.1,LOC_Os03g06050.1,LOC_Os01g63750.1,LOC_Os12g11510.1,LOC_Os04g49080.1,LOC_Os01g66110.2,LOC_Os11g47060.1,LOC_Os06g36430.1,LOC_Os06g23620.1,LOC_Os03g06040.1,LOC_Os04g25720.1,LOC_Os12g37590.1,LOC_Os11g20580.1,LOC_Os08g26080.1,LOC_Os04g13590.1,LOC_Os08g32820.1,LOC_Os01g69904.1,L…
11909 126 chr04|11974:5631628-5631711:1	ATCTTTAGTCCCGGTTAGTATTACCAACCGGAACAAAATATCTATTTCTAGTCCCGGTTGGTAACACCAACCGGAACAAAAGAT	CCGGTTGGTAACACCAACCGG 0.798194 1	repeat_sense,igr_sense, LOC_Os09g17360.1,LOC_Os12g13480.1,LOC_Os04g06630.1,LOC_Os08g31649.1,LOC_Os05g18294.4,LOC_Os08g13430.1,LOC_Os08g23829.1, 5299
11920 15843 chr04|11974:5778650-5778813:1	GGGAAATTGAAACCGTGCCACTCCGTCACGTTTTTTGTCAAAAATCTCTGTTAGCCTCAACTACACGTGGGGAAGAAAGAAGAGAGAGGATGGAACTAACATGTGGGTCCCATATCTAGGGGTCTGAGGGAAAACGCGATGGAGTGGCACTGTTCCAATTTTCC	CGATGGAGTGGCACTGTTCC 0.231897 1	repeat_sense,igr_sense, LOC_Os05g12620.1,LOC_Os07g35600.2,LOC_Os07g16370.2,LOC_Os07g35600.1,LOC_Os07g16370.1,LOC_Os07g36590.1,LOC_Os12g36100.1,LOC_Os11g22140.1,LOC_Os07g16370.3,LOC_Os03g33014.1,LOC_Os04g06070.1,LOC_Os10g09190.1,LOC_Os06g32140.1,LOC_Os06g38340.1,LOC_Os06g31990.1,LOC_Os08g21434.1, 16
11947 7140 chr04|11974:5878279-5878366:1	GGCCGGTCTGACCGCCGTTGTACCTGCGGTCTGACCGGGCCTAGCAACCGGTCTAACCGCCGGTTCATCTGCGGTTTGACCGCTGGCC	ACCGCCGGTTCATCTGCGGTTTGAC 0.418932 1	repeat_sense,igr_sense, LOC_Os07g49020.1,LOC_Os04g39240.1,LOC_Os05g44770.1,LOC_Os11g04300.1,LOC_Os04g46750.2,LOC_Os09g27650.1,LOC_Os08g36390.1,LOC_Os07g28050.1,LOC_Os04g36590.1,LOC_Os04g46750.3,LOC_Os09g09720.1,LOC_Os04g38960.1,LOC_Os05g28840.1,LOC_Os03g13400.1,LOC_Os09g37240.2,LOC_Os08g31860.1,LOC_Os09g12490.1,LOC_Os08g30280.1,LOC_Os11g20460.1,LOC_Os01g22270.1,LOC_Os05g32470.1,LOC_Os08g30550.1,L…
11954 126 chr04|11974:5947632-5947717:1	GGTCAGATCGATCTTTAGTCCCGGTTGGTGTTACCAACCGGGACTAAAGATCGAACACCAACCGGGACTAAAGATCGATCTTTACT	CAACCGGGACTAAAGATCGA 0.590325 1	repeat_sense,igr_sense, LOC_Os07g14430.1,LOC_Os10g08660.1,LOC_Os02g50650.1,LOC_Os09g17360.1,LOC_Os09g03939.2,LOC_Os12g17280.1,LOC_Os04g06630.1,LOC_Os08g26860.1,LOC_Os05g18294.4,LOC_Os09g03939.1,LOC_Os01g20950.1,LOC_Os10g01560.1, 7532
11994 15855 chr04|11974:6228624-6228699:1	CGGCGCCAATGATGTTTACGCCGTCCCCCTCGCATCATTAATGTGAAGGAGGACAGCGCCAATATCGTTGGAGCCG	AGGACAGCGCCAATATCGTTG 0.1008 1	igr_sense, LOC_Os04g32880.1,LOC_Os04g32880.3,LOC_Os02g45170.1,LOC_Os07g28210.1,LOC_Os03g23940.1,LOC_Os04g32880.2, 5
12036 4066 chr04|11974:6516352-6516461:1	ATATTCTTAGGCCTGGTCTTGAGGCAGGAACTGAGTAGTTGGTGAACTCGCTCTATGTTGTTCGTTCACTCGCGACGCGGTTCCTGTCCCAAGACCGAGTCTGTGAATAT	CCTGTCCCAAGACCGAGTCT 0.443893 1	igr_sense, LOC_Os03g52780.1, 14
12145 1026 chr04|11974:7339895-7340007:1	TCCGAGATTCGTCCGCGTCACCATGAGTTAAAATTTAACTCACAGATTCACTCATGAGTTAAAATTTTCTCGGAGTTAAATTTTAACTCGTGGTGATGTGGACTAATCTCAGA	AACTCGTGGTGATGTGGACTAAT 0.621954 1	repeat_sense,igr_sense, LOC_Os02g57410.5,LOC_Os08g25160.1,LOC_Os11g16390.3,LOC_Os01g22850.1,LOC_Os02g57410.1,LOC_Os06g40450.2,LOC_Os02g57410.3,LOC_Os07g14000.1,LOC_Os11g16390.2,LOC_Os02g57410.6,LOC_Os06g40450.3,LOC_Os02g57410.2,LOC_Os11g16390.1,LOC_Os06g30290.1,LOC_Os05g13790.1,LOC_Os06g40450.1,LOC_Os02g57410.4, 36
12226 464 chr04|11974:8054054-8054145:1	GTTGTTCCATCTAGGATGAGGACGTTGCATCCTATTAATTTCGTGCGATGGCTGGTAATAGGATGCCATGTCCTCGTCCTAGTTGAAACAAC	CCATGTCCTCGTCCTAGTTG 0.397274 1	repeat_sense,igr_sense, LOC_Os11g10420.1,LOC_Os07g01520.1,LOC_Os03g57340.1,LOC_Os02g03100.2,LOC_Os03g02280.1,LOC_Os03g21810.1,LOC_Os08g08030.1,LOC_Os01g03870.1,LOC_Os02g43790.1,LOC_Os03g15250.1,LOC_Os12g15530.1,LOC_Os12g30960.1,LOC_Os03g09070.1,LOC_Os05g49330.1,LOC_Os02g03100.1,LOC_Os02g57790.1,LOC_Os07g36190.1, 62
12332 1100 chr04|11974:8883531-8883618:1	GGCCTGCGTCCGACTGGTTTCCAGTCGGGGGCTCTTGAGTTGTTGCCGTTTCAGTTGTTGCCGACTGGTTTCCAGTCGGCGGCAGGTC	TGCCGACTGGTTTCCAGTCGGCGGC 0.549612 1	repeat_sense,cds_antisense,exon_antisense, LOC_Os11g07720.1,LOC_Os09g19600.1,LOC_Os06g48450.1,LOC_Os01g29370.1,LOC_Os08g24260.1,LOC_Os12g31180.1,LOC_Os11g29450.1,LOC_Os01g50090.1,LOC_Os10g13390.1,LOC_Os04g17720.1,LOC_Os07g06262.1,LOC_Os04g03950.1,LOC_Os02g23980.1,LOC_Os04g02200.1,LOC_Os06g14600.1,LOC_Os10g10840.1,LOC_Os12g40060.1,LOC_Os09g09250.1,LOC_Os10g43020.1,LOC_Os12g17220.1,LOC_Os11g10830.1…
12512 16008 chr04|11974:10658734-10658852:1	CCTATATTGCGCCTGTCACCGATGACAACCATCGGTGACGGGCTCTACTTAAGGCCCGATAAAGATAATAATTAGGCCCGTCTTGGATGGTTGTCATCGATGACAGGCTCAATATTAGG	GTCATCGATGACAGGCTCAA 0.188107 1	repeat_sense,intron_sense, LOC_Os07g31560.1,LOC_Os10g20490.1,LOC_Os07g29160.1,LOC_Os09g31498.1,LOC_Os11g26320.1,LOC_Os11g35520.1,LOC_Os12g35370.1,LOC_Os04g22810.1,LOC_Os12g14180.1,LOC_Os07g41840.1,LOC_Os01g57340.1,LOC_Os04g20390.1,LOC_Os11g18510.1,LOC_Os09g31490.1,LOC_Os05g09712.1,LOC_Os12g11780.1,LOC_Os07g22560.1,LOC_Os02g26180.1,LOC_Os03g33080.1,LOC_Os04g29340.1,LOC_Os06g33020.1,LOC_Os12g32090.…
12709 276 chr04|11974:12151213-12151287:1	GTAGGAAGGTTGTATACATGGGTCATCGTCGATTCATACTGTTGAAGGCGATGACCCATGTATACATGAATCGAC	AGGCGATGACCCATGTATACA 0.70114 0	exon_sense,cds_sense, LOC_Os08g14670.1,LOC_Os09g18380.1,LOC_Os04g23290.1,LOC_Os02g49400.1,LOC_Os04g12400.1,LOC_Os12g11570.1,LOC_Os10g01510.1,LOC_Os11g46840.1,LOC_Os05g32950.1,LOC_Os01g66870.1,LOC_Os08g30610.1,LOC_Os09g16400.1,LOC_Os05g13990.1,LOC_Os07g17500.1,LOC_Os11g29660.1,LOC_Os11g26040.1,LOC_Os04g41599.1,LOC_Os11g23820.1,LOC_Os06g42510.1,LOC_Os11g12360.1,LOC_Os11g06640.1,LOC_Os04g29890.1,LOC…
12717 1098 chr04|11974:12208531-12208648:1	CTGCTGTCGACTGGTTCGGGAACCAGCGAGCGAGTAGAATCATCTCTCGAATACCAATGGAAGTTGCGATGCGAGAGATTGCTGCTGTCGACTGGTTCGAGAACCAGCGAGCGAGTAG	GACTGGTTCGAGAACCAGCGAG 0.399013 1	exon_sense,repeat_sense,cds_sense, LOC_Os03g29710.1,LOC_Os03g13430.1,LOC_Os11g10950.1,LOC_Os07g13728.1,LOC_Os06g08730.1,LOC_Os04g54050.1,LOC_Os08g28130.1,LOC_Os07g06157.1,LOC_Os01g67760.1,LOC_Os07g48060.1,LOC_Os03g27470.1,LOC_Os07g06335.1,LOC_Os11g36320.1,LOC_Os04g39310.1,LOC_Os09g22240.1,LOC_Os04g27034.1,LOC_Os07g14870.1,LOC_Os05g32920.1,LOC_Os04g21330.1,LOC_Os07g13719.1,LOC_Os05g26710.1,LOC_Os0…
12839 126 chr04|11974:13256667-13256830:1	GTCCCGGTTGGTAGCACCAACCGGGGCTAAAGATCACCAGGATTACCAACCGGGACTAAAGTTACCAACCGGGACTAAAGATCCCGGGGGGGCCTGACATGCCCTAACAGCATTCGAACTGGGATTAAAGATGATCTTTAGTCCCGGTTGGTGCCAACCGGGAC	TCTTTAGTCCCGGTTGGTGC 0.214117 1	repeat_sense,igr_sense, LOC_Os02g16630.1,LOC_Os10g08660.1,LOC_Os02g50650.1,LOC_Os02g26150.1,LOC_Os09g17360.1,LOC_Os12g13480.1,LOC_Os12g17280.1,LOC_Os04g06630.1,LOC_Os05g18294.4,LOC_Os08g13430.1,LOC_Os01g20950.1,LOC_Os01g38580.1,LOC_Os10g01560.1,LOC_Os08g27180.1, 7287
12908 1100 chr04|11974:13727176-13727263:1	GACCCACATCCGACTGGTTTCCAGTCAGGGGTTCTTGGGTTGTTGCAGTTTCAGTTGCTTCCGACTGGTTTCCAGTCGGTGGCTGGTC	TTCCGACTGGTTTCCAGTCGGTGGCT 0.0563659 1	repeat_sense,cds_antisense,exon_antisense, LOC_Os11g07720.1,LOC_Os09g19600.1,LOC_Os06g48450.1,LOC_Os08g24260.1,LOC_Os11g35690.1,LOC_Os04g43480.1,LOC_Os12g31180.1,LOC_Os11g29450.1,LOC_Os10g13390.1,LOC_Os04g17720.1,LOC_Os07g06262.1,LOC_Os04g03950.1,LOC_Os02g23980.1,LOC_Os05g44520.1,LOC_Os04g02200.1,LOC_Os02g30020.1,LOC_Os06g14600.1,LOC_Os10g10840.1,LOC_Os09g09250.1,LOC_Os10g43020.1,LOC_Os03g57380.1…
12921 6308 chr04|11974:13827705-13827864:1	CCGAGCTGAGGTTTAGGAGGTCGTCTTGGTAGAGCAAGTCTCACTTGTGGTGTTATCTTGGTGTTCAAGTTGGGGATCTTAGTGGTCACTTGAAACCAAAGAGAAGTACCTAGGGGTGTTGGCTCGAAGACCAGAGACCTCTTCCTAGGCCTTTGCTTGG	GAGACCTCTTCCTAGGCCTT 0.277552 1	repeat_sense,igr_sense, LOC_Os01g52170.1,LOC_Os04g09800.1, 15
13104 126 chr04|11974:15166995-15167081:1	GATCTTTAGTCCCGGTTTATACTACCAACCAGAACTAAAGATTACCACTTTAGTCCCGGTTGGTGATACCAACCGGGAGTAAAGATC	GGTTGGTGATACCAACCGGGAGT 0.513872 1	repeat_sense,igr_sense, LOC_Os03g33500.1,LOC_Os08g45200.1,LOC_Os04g47870.1,LOC_Os03g38810.1,LOC_Os08g28860.1,LOC_Os09g17360.1,LOC_Os02g08060.1,LOC_Os12g13480.1,LOC_Os04g06630.1,LOC_Os03g57790.1,LOC_Os03g02530.1,LOC_Os03g57790.3,LOC_Os03g57790.2,LOC_Os05g18294.4,LOC_Os09g07900.1,LOC_Os08g23829.1,LOC_Os10g38900.1, 5567
13252 5614 chr04|11974:16493915-16493981:1	TGCTCTAGCTCGTTTAGTTAACGAGCTGGCTCGGCTCGGCTCGTTATCTAAACGAGCAGAAAACGCA	CGGCTCGTTATCTAAACGAGC 0.528279 0	repeat_sense,igr_sense, LOC_Os07g22494.1,LOC_Os08g39694.2,LOC_Os07g22494.2,LOC_Os05g25570.1,LOC_Os05g51420.5,LOC_Os05g31600.1, 169
13331 16252 chr04|11974:17181402-17181466:1	GCAACAACCGGTAACTATGGGGCTCACAAGGATGCGTTGAGAGCCTCATAGTTGCCGGCTGTAGT	GAGCCTCATAGTTGCCGGCT 0.571831 1	igr_sense, LOC_Os03g16010.1,LOC_Os09g26390.1,LOC_Os09g26390.2, 3
13350 16258 osa-MIR416 chr04|11974:17268776-17268884:1	GATGAGGAGTATGAATAGAAAGAATTAGAAAAGCTACGGTGGTTGTTGAGCAGCGCCAAAAAAAACTCTGCTTTGCTCTGTTTCTGTGTTCGTCCGTACACTGTTCATC	TGTTCGTCCGTACACTGTTCA 0	repeat_sense,igr_sense, LOC_Os06g32120.1,LOC_Os12g21640.1,LOC_Os04g53890.1,LOC_Os02g02060.1,LOC_Os03g15450.1,LOC_Os08g12370.1,LOC_Os09g14790.1,LOC_Os05g19330.1,LOC_Os01g58570.1,LOC_Os01g35140.1,LOC_Os09g02110.1,LOC_Os11g43460.1,LOC_Os04g34260.1,LOC_Os08g31780.1,LOC_Os08g12210.1, 5
13623 368 chr04|11974:20101182-20101315:1	TTTTGTAACCCGATGACAAGATGAGGGACCTTTGATGTACTTTCTCCTTCTCTTCCTCTCTTAACAAGAACTCAAGCGTTTTTTTATTGGAAAAAGTACACCAAGGTCCCTCAACTTGTCATCAAGTTATAAAA	CCAAGGTCCCTCAACTTGTCATCA 1.10599 1	repeat_sense,igr_sense, LOC_Os03g40000.1,LOC_Os11g26150.1,LOC_Os05g23720.1,LOC_Os06g13430.1,LOC_Os01g57630.3,LOC_Os01g24410.1,LOC_Os01g65760.1,LOC_Os03g01160.1,LOC_Os11g47760.3,LOC_Os01g02170.1,LOC_Os06g21890.1,LOC_Os11g47760.1,LOC_Os10g03990.1,LOC_Os12g05060.1,LOC_Os10g42196.1,LOC_Os01g57630.1,LOC_Os05g40000.1,LOC_Os04g32940.1,LOC_Os08g36250.1,LOC_Os03g01160.2,LOC_Os09g21790.1,LOC_Os04g12700.1,L…
13694 588 chr04|11974:21073961-21074051:1	AAATATAATAACTTAGGATCAGATGGGGACGTTTCCTAGTACTACAAATCTGGACAGGAAACGTCCCATCCGATCCTAGGTTGTTATATTT	GTCCCATCCGATCCTAGGTTG 0.432368 1	repeat_sense,igr_sense,intron_sense, LOC_Os03g38620.1,LOC_Os01g37850.1,LOC_Os05g07940.2,LOC_Os06g23160.1,LOC_Os05g07940.1,LOC_Os01g58240.1, 207
13786 1522 chr04|11974:21916663-21916747:1	GGAATGGAGGCGGCGGCGCCAGCCATGCTGGCGCCCTCCTCCCTAGGGCAGCGCCAGCATAGCTGGCGCCTCCTCCTGCCACGTC	CAGCATAGCTGGCGCCTCCTCCT 0.201998 1	repeat_sense,igr_sense, LOC_Os01g23750.1,LOC_Os04g50040.1,LOC_Os02g32920.1,LOC_Os04g32190.1,LOC_Os01g60200.1,LOC_Os05g49230.1,LOC_Os04g50980.1,LOC_Os06g36700.1,LOC_Os10g01044.1,LOC_Os04g44480.1,LOC_Os11g38020.1,LOC_Os09g29180.1,LOC_Os08g36150.1,LOC_Os10g15140.1,LOC_Os11g11460.1,LOC_Os02g38910.1,LOC_Os01g33980.1,LOC_Os05g51940.1,LOC_Os06g04169.1,LOC_Os08g31870.1,LOC_Os01g67620.1,LOC_Os08g23754.1,L…
13810 186 chr04|11974:22178112-22178235:1	AAATTCTCGAGGGGACGTCTCCTCGTTGTTTACATGCCACTCAAATAGTTATGAAAAAGTTCAACAAGATCGATCAATATGTGATAGATCACTATACAACGAGGGGATATCCCATCGAGAGTTT	AACGAGGGGATATCCCATCGAG 1.19202 1	intron_antisense,repeat_sense, LOC_Os03g64140.1,LOC_Os02g14680.1,LOC_Os05g47490.2,LOC_Os09g38960.3,LOC_Os01g72670.4,LOC_Os09g38960.1,LOC_Os09g39360.1,LOC_Os11g07480.1,LOC_Os09g27250.1,LOC_Os09g38960.4,LOC_Os09g38960.2,LOC_Os06g14270.1, 291
13866 126 chr04|11974:22707976-22708060:1	TCTTTATTCCCGGTTGGTACCACCAACCGGAACTAAAGAGAGTGGATCTTTAGTCTCGGTTGATGTTACCAACCGGGACTAAAGA	CGGTTGATGTTACCAACCGGGA 0.0407516 1	repeat_sense,igr_sense, LOC_Os09g19600.1,LOC_Os06g48450.1,LOC_Os08g24260.1,LOC_Os12g31180.1,LOC_Os10g13390.1,LOC_Os07g06262.1,LOC_Os10g10840.1,LOC_Os12g37330.1,LOC_Os11g36150.1,LOC_Os09g09250.1,LOC_Os08g45200.1,LOC_Os12g17220.1,LOC_Os02g31170.1,LOC_Os08g29920.1,LOC_Os12g23220.1,LOC_Os12g18030.1,LOC_Os07g30570.1,LOC_Os09g10080.1,LOC_Os06g14130.1,LOC_Os01g08900.1,LOC_Os05g31430.1,LOC_Os08g05130.1,L…
13892 796 chr04|11974:22941991-22942072:1	AGGTATCATGTGATACCTATCAGGTATCGCGCGATTTCTACGACGTATCGGGGTGATACTTGCGAGGTATCATATGATACCT	GGGTGATACTTGCGAGGTATCAT 0.0759188 1	exon_sense,repeat_sense,cds_sense, LOC_Os05g09720.1,LOC_Os04g38990.1,LOC_Os10g36229.1,LOC_Os10g17820.1,LOC_Os11g12874.1,LOC_Os10g16720.1,LOC_Os10g24620.1,LOC_Os09g31442.1,LOC_Os05g39550.1,LOC_Os02g42080.1,LOC_Os12g28470.1,LOC_Os02g42750.1,LOC_Os12g40530.1,LOC_Os02g01640.1,LOC_Os10g12630.1,LOC_Os01g58980.1,LOC_Os10g24460.1,LOC_Os07g36510.1,LOC_Os08g04950.1,LOC_Os04g17410.1,LOC_Os07g30730.1,LOC_Os0…
13940 16496 chr04|11974:23363785-23363918:1	GGCGATTCCAGCAGAGTCGTCGGGCTCAGGCCGGGCGGGATCGTCACGTACGGCGACGGCGCCCCCGCCGACGACACGTCCGCCGCCGGCTGGTTGTACGGCACGCTGATCCTGGCGACGTTGCTGAACCCGCC	ATCCTGGCGACGTTGCTGAA 0.0248283 1	cds_antisense,exon_antisense, LOC_Os11g35560.1,LOC_Os12g05180.1,LOC_Os05g44200.1,LOC_Os10g33920.2,LOC_Os03g18130.1,LOC_Os02g10300.1,LOC_Os04g39570.2,LOC_Os10g33920.1,LOC_Os07g35070.1,LOC_Os06g12590.1,LOC_Os04g39570.1, 3
13957 796 chr04|11974:23527571-23527664:1	ATCGTATGATACCTGATAGGTATCATCTGATACCTCGCAAGTATCACCTTCTATATGGTAAGAATCGTATGATACCTGATAGGTATCACCTGAT	ATGATACCTGATAGGTATCAC 0.321958 1	repeat_sense,igr_sense, LOC_Os05g09720.1,LOC_Os02g32920.1,LOC_Os04g38990.1,LOC_Os10g36229.1,LOC_Os05g39550.1,LOC_Os01g58980.1,LOC_Os10g31970.1,LOC_Os07g36510.1,LOC_Os03g40080.1,LOC_Os08g36830.1,LOC_Os11g09050.1,LOC_Os12g22470.1,LOC_Os08g28070.1,LOC_Os08g33030.1,LOC_Os08g34920.1,LOC_Os01g62380.1,LOC_Os01g48580.1,LOC_Os03g11940.1, 665
13974 126 chr04|11974:23717661-23717749:1	AAGCTCGATCTTTAGTCCCGGTTGGTAACACCAACCGGGAGTAAAGATGACTCAGTTGATGTTACCAACCGGGACTAAAGATCGATCTT	TGTTACCAACCGGGACTAAAGAT 0.483441 1	repeat_sense,igr_sense, LOC_Os05g09210.1,LOC_Os08g45200.1,LOC_Os07g14430.1,LOC_Os10g08660.1,LOC_Os01g28080.1,LOC_Os04g27010.1,LOC_Os05g16360.1,LOC_Os01g27070.1,LOC_Os09g17360.1,LOC_Os12g13480.1,LOC_Os09g03939.2,LOC_Os04g06630.1,LOC_Os07g13090.1,LOC_Os11g37610.1,LOC_Os08g26860.1,LOC_Os09g04470.1,LOC_Os11g14740.1,LOC_Os01g04150.1,LOC_Os05g18294.4,LOC_Os03g43080.1,LOC_Os04g28650.1,LOC_Os10g30350.1,L…
14021 9728 osa-MIR162b chr04|11974:24186805-24186936:1	GGGTGATGCCTGGGCGCAGTGGTTTATCGATCTCTTCCCTGCCTTGTGCTGCTCCGATCGATGCCCGTGCTGATTCTTGATAATATACAACGCAGGAATCGATCGATAAGCCTCTGCATCCAGATCTCACTT	TCGATAAGCCTCTGCATCCAG 1	igr_sense, HASH(0xaed00b8) LOC_Os03g09220.1,LOC_Os07g05440.1,LOC_Os11g03730.3,LOC_Os07g05440.2,LOC_Os11g03730.1,LOC_Os05g50380.1,LOC_Os11g03730.2,LOC_Os03g02970.1,LOC_Os07g20360.1,LOC_Os07g32650.1, 4
14289 16659 chr04|11974:27066153-27066241:1	ACAAATACTGCATGCATCCTCTCTTTCAGAAAATGAGGCTAATAAGAGCTCCACCATTTCCTGAAAGAGAGGATGCATGCATCATTTGT	AAGAGAGGATGCATGCATCA 0.773234 1	intron_antisense, LOC_Os12g16350.10,LOC_Os09g30474.1,LOC_Os07g28820.1,LOC_Os08g40430.1,LOC_Os05g05170.1,LOC_Os09g39380.1,LOC_Os06g26010.1,LOC_Os03g17010.3, 16
14306 796 chr04|11974:27255071-27255163:1	ATCGCATGATATCTGATAGGTATCATCTGATACCTCACAAGTATCACCTGATACGTGGTAGAATCGCATGATACCTGATAGGTATCACCTGAT	CATGATACCTGATAGGTATCAC 0.195315 1	repeat_sense,igr_sense, LOC_Os05g09720.1,LOC_Os02g32920.1,LOC_Os04g38990.1,LOC_Os10g36229.1,LOC_Os05g39550.1,LOC_Os01g58980.1,LOC_Os10g31970.1,LOC_Os07g36510.1,LOC_Os03g40080.1,LOC_Os08g36830.1,LOC_Os11g09050.1,LOC_Os12g22470.1,LOC_Os08g28070.1,LOC_Os05g06350.1,LOC_Os03g12470.1,LOC_Os08g33030.1,LOC_Os02g50620.1,LOC_Os08g34920.1,LOC_Os01g62380.1,LOC_Os01g48580.1,LOC_Os03g11940.1, 692
14342 404 chr04|11974:27569584-27569668:1	CATGAGATATGGGTCCTGTTCACTTTGATGCCAAAATTTGGTAAGGTTTTTTTTGCATCAAAGTGAACAGGCCCCATATCTCATG	TTGCATCAAAGTGAACAGGCCCC 0.822011 1	repeat_sense,igr_sense, LOC_Os07g34950.2,LOC_Os01g44970.1,LOC_Os02g35230.1,LOC_Os10g10170.4,LOC_Os03g20420.2,LOC_Os10g13700.1,LOC_Os08g06230.1,LOC_Os02g36619.1,LOC_Os05g45380.1,LOC_Os03g15600.1,LOC_Os04g09580.1,LOC_Os10g10170.2,LOC_Os08g06220.1,LOC_Os01g62900.1,LOC_Os03g15600.2,LOC_Os03g14320.1,LOC_Os11g02300.1,LOC_Os03g26570.1,LOC_Os01g45060.1,LOC_Os11g02300.2,LOC_Os01g57740.1,LOC_Os03g20420.3,L…
14362 16690 chr04|11974:27877447-27877527:1	GCGGTGGTGTCCATGGACGCGGCGTCGAACACGCCGCACCGTTCGCTCGCCTCGATGCCGTAGTCCATGAGCGGCCGTTGC	CGATGCCGTAGTCCATGAGC 0.890448 1	cds_antisense,exon_antisense, LOC_Os04g54450.1,LOC_Os07g23900.1,LOC_Os03g24590.1,LOC_Os07g40290.1,LOC_Os02g09200.1,LOC_Os02g44820.1,LOC_Os10g40360.1,LOC_Os06g16410.1,LOC_Os08g10010.1,LOC_Os06g39060.1,LOC_Os03g25550.1,LOC_Os02g44820.2,LOC_Os04g42310.1,LOC_Os01g57700.1,LOC_Os04g47330.1,LOC_Os07g07340.1,LOC_Os11g47870.1,LOC_Os08g38470.1,LOC_Os08g13570.1,LOC_Os04g29380.1,LOC_Os05g51230.1, 8
14399 6716 osa-MIR171h chr04|11974:28263353-28263441:1	GAAGAAGAGGACATGGTTTGGTATTGTTTCGGCTCATGTCGTTCACACAGATGTGAGCCGAACCAATATCACTCATGTATTCTTCATTC	GTGAGCCGAACCAATATCACT 1	igr_sense, HASH(0xaf29330) LOC_Os03g19070.1,LOC_Os08g16240.1,LOC_Os04g46860.1,LOC_Os05g21120.1,LOC_Os03g15680.1,LOC_Os02g44360.1, 5
14441 1080 osa-MIR399j chr04|11974:28654020-28654128:1	GCAGTCCAGTTTCAGGGCTCCTCTCTCTTGGCAGGGAGCATGTGAAGTCTTTTGTAGCTCACTCATTTTCAGCCCTCTGCCAAAGGAGAGTTGCCCTAAAACTGGACTC	TCTGCCAAAGGAGAGTTGCCCTAAAAC 0.26261 1	igr_sense, HASH(0xaf34600) LOC_Os03g37450.1,LOC_Os02g58030.1,LOC_Os01g54480.2,LOC_Os08g45000.1,LOC_Os04g33860.1,LOC_Os02g19680.1,LOC_Os04g05620.1,LOC_Os05g45350.2,LOC_Os04g06810.1,LOC_Os10g31864.1,LOC_Os01g36510.1,LOC_Os04g55230.1,LOC_Os05g27530.1,LOC_Os05g48390.1,LOC_Os01g54480.1, 32
14541 126 chr04|11974:29534198-29534281:1	ATCTTTAGTTCCGGTTGGTGTTACTAACCGAGACTAAAGATCTATTTTTAGTCACGGTTGGTAATACCAACCGGAACAAAAGAT	GGTTGGTAATACCAACCGGAA 0.00442894 1	repeat_sense,igr_sense, LOC_Os09g17360.1,LOC_Os12g13480.1,LOC_Os04g06630.1,LOC_Os04g38340.1,LOC_Os08g23829.1, 2808
14827 8938 osa-MIR395m chr04|11974:32402927-32403046:1	GAGTTCTCCTCAAATCACTTCAGTAGATAGCTAGCTAGGCTTCATTGCATTACACTGTTACAAAACTGTGAGCATGGGGCCAAAAGCTAGTTGTATATAGTGAAGTGTTTGGGGGAACTC	GTGAAGTGTTTGGGGGAACTC 0	igr_sense, HASH(0xaf4f384) LOC_Os03g09930.2,LOC_Os12g40480.2,LOC_Os03g09930.1,LOC_Os03g09940.1,LOC_Os03g53230.1, 32
14828 8938 osa-MIR395n chr04|11974:32403177-32403242:1	GAGTTCCCTTCAAGCACTTCACGACGCACTATTTAGAGAGTTGTTGTGAAGTGTTTGGGGGAACTC	GTGAAGTGTTTGGGGGAACTC 0	igr_sense, HASH(0xaf51380) LOC_Os03g09930.2,LOC_Os12g40480.2,LOC_Os03g09930.1,LOC_Os03g09940.1,LOC_Os03g53230.1, 32
14829 8938 osa-MIR395o chr04|11974:32403310-32403388:1	ACTATGAGTTCTCTTTAAGCACTTCATACGACACCATTATTGTTAGGGTTGTTATGAAGTGTTTGGAGGAACTCTCAGT	ATGAAGTGTTTGGAGGAACTC 0.0635715 1	igr_sense, HASH(0xaf67df0) LOC_Os07g38300.1,LOC_Os01g18290.2,LOC_Os03g09930.2,LOC_Os01g49870.1,LOC_Os06g06750.1,LOC_Os06g21020.1,LOC_Os01g18290.1,LOC_Os07g38300.3,LOC_Os03g09930.1,LOC_Os03g08430.2,LOC_Os03g09940.1,LOC_Os07g38300.4,LOC_Os03g53230.1,LOC_Os06g46490.1,LOC_Os03g08430.1,LOC_Os07g38300.2, 43
14830 8938 osa-MIR395p chr04|11974:32403453-32403532:1	TGTCGTGAGTTCCCTTCAAGCACTTCACGTGGCACTATTTCAATGCGTACCGTGTGAAGTGTTTGGGGGAACTCTCGGCA	GTGAAGTGTTTGGGGGAACTC 0.510626 1	igr_sense, HASH(0xaf71b4c) LOC_Os03g09930.2,LOC_Os12g40480.2,LOC_Os03g09930.1,LOC_Os03g09940.1,LOC_Os03g53230.1, 32
14832 8938 osa-MIR395q chr04|11974:32403602-32403669:1	GAGTTCCCTTCAAGCACTTCACATGACACTATTTCAATGTCTATTATGTGAAGTGTTTGGGGGAACTC	GTGAAGTGTTTGGGGGAACTC 0	igr_sense, HASH(0xaf796c4) LOC_Os03g09930.2,LOC_Os12g40480.2,LOC_Os03g09930.1,LOC_Os03g09940.1,LOC_Os03g53230.1, 32
14833 8938 osa-MIR395r chr04|11974:32403745-32403812:1	GAGTTCCCTTCAACCACTTCACGTGGCACTATTTTAGGACCTACTATGTGAAGTGTTTGGGGGAACTC	GTGAAGTGTTTGGGGGAACTC 0	igr_sense, HASH(0xaf7e3a0) LOC_Os03g09930.2,LOC_Os12g40480.2,LOC_Os03g09930.1,LOC_Os03g09940.1,LOC_Os03g53230.1, 32
14834 8938 osa-MIR395s chr04|11974:32403881-32403958:1	CACCGTGAGTTCCCTTCAAGCACTTCACGTGGCACTATTTCAATGCCTATTGTGAAGTGTTTGGGGGAACTCTCGATG	GTGAAGTGTTTGGGGGAACTC 1	igr_sense, HASH(0xaf822e8) LOC_Os03g09930.2,LOC_Os12g40480.2,LOC_Os03g09930.1,LOC_Os03g09940.1,LOC_Os03g53230.1, 32
14838 16883 chr04|11974:32469561-32469655:1	CGAGGACTGGCAGTGGAGGCGGTGCAGGGAAGCGCGGAGGCGGCGCCGTCGATCTCCGGGAGTGCCGAGACATCGTCTTCCCCGTCAGTCCTGCG	GACATCGTCTTCCCCGTCAG 0.0330503 1	cds_antisense,exon_antisense, LOC_Os03g15370.2,LOC_Os01g31520.1,LOC_Os08g14410.1,LOC_Os03g48660.1,LOC_Os04g54950.1,LOC_Os09g31019.1,LOC_Os07g30640.1,LOC_Os06g07390.1,LOC_Os09g31019.2,LOC_Os10g32070.1,LOC_Os03g15370.1,LOC_Os01g22490.1,LOC_Os02g20844.1,LOC_Os09g31019.4,LOC_Os01g45400.1,LOC_Os09g25320.1,LOC_Os06g44080.1,LOC_Os10g34990.1,LOC_Os05g06770.1,LOC_Os09g31019.3,LOC_Os09g31019.5,LOC_Os01g315…
15085 126 chr04|11974:34751391-34751516:1	TTTAGTCCCGGTTGGTGTTATCAACCGGGACTAAAAATAATCTTTAGTCCCGGTTCTAAACCTATCAGGCCTTGTCAGGCCCCCCGGGATCTTTAGTCCTGGTTGGTGTTACCAACCGGGACTAAA	CTGGTTGGTGTTACCAACCG 0.0263249 1	repeat_sense,igr_sense, LOC_Os09g22460.1,LOC_Os08g45200.1,LOC_Os09g17360.1,LOC_Os02g08060.1,LOC_Os12g13480.1,LOC_Os08g23829.1, 3606
15190 48 chr05|11975:472428-472557:1	GTGGATGTTTACTCCCTCCGTCCCATAAAAAACCAATCGATGTTGGCTAGGCTAGTTTGTTTGGGACGATTCATTGTACTAGAATGTTGGCTAGACTGGTTTGTTTGGGACGGATGGAGTACGTAATGGC	TGTTTGGGACGGATGGAGTACGTA 0.957538 1	igr_sense, LOC_Os06g15710.1,LOC_Os01g63880.1,LOC_Os12g09570.2,LOC_Os12g16350.10,LOC_Os08g30930.1,LOC_Os12g27350.1,LOC_Os07g45900.1,LOC_Os08g36050.1,LOC_Os02g02980.1,LOC_Os11g14970.1,LOC_Os07g38440.1,LOC_Os11g09260.1,LOC_Os01g51800.1,LOC_Os01g04930.1,LOC_Os04g20474.2,LOC_Os07g02120.1,LOC_Os06g16320.1,LOC_Os12g27310.1,LOC_Os09g36100.1,LOC_Os02g28074.2,LOC_Os04g08700.1,LOC_Os08g25010.1,LOC_Os10g0734…
15198 126 chr05|11975:509426-509510:1	TCCTTAGTCTCGGTTGGTACCACCAACCGGGACTAAAGAGAGAGGATCTTTAGTCCCGGTTGATGTTACCAACCGGGACTAAAGA	CCGGTTGATGTTACCAACCGGGA 0.183416 1	repeat_sense,igr_sense, LOC_Os09g19600.1,LOC_Os06g48450.1,LOC_Os08g24260.1,LOC_Os12g31180.1,LOC_Os10g13390.1,LOC_Os07g06262.1,LOC_Os10g10840.1,LOC_Os12g37330.1,LOC_Os11g36150.1,LOC_Os09g09250.1,LOC_Os08g45200.1,LOC_Os12g17220.1,LOC_Os02g31170.1,LOC_Os08g29920.1,LOC_Os12g23220.1,LOC_Os12g18030.1,LOC_Os07g30570.1,LOC_Os09g10080.1,LOC_Os06g14130.1,LOC_Os01g08900.1,LOC_Os05g31430.1,LOC_Os08g05130.1,L…
15202 48 chr05|11975:568557-568634:1	GTACTTCCTCCGTTTCACAATGTAAGTCCGAATGTGGAAAATACTAGAAGGATTTACATTGTGAAACGGAGGGAGTAT	TTACATTGTGAAACGGAGGGAGT 0.0207329 1	repeat_sense,intron_sense, LOC_Os06g47530.1,LOC_Os09g36660.1,LOC_Os07g32450.1,LOC_Os12g44350.1,LOC_Os05g05760.1,LOC_Os12g14080.1,LOC_Os09g29800.1,LOC_Os08g04300.1,LOC_Os08g23870.1,LOC_Os09g09820.1,LOC_Os11g31450.1,LOC_Os08g36840.1,LOC_Os08g36840.2,LOC_Os04g49160.1,LOC_Os01g51630.4,LOC_Os02g17940.1,LOC_Os12g18729.6,LOC_Os01g11270.1,LOC_Os12g35480.1,LOC_Os10g04580.1,LOC_Os08g36050.1,LOC_Os04g38450.…
15278 1384 chr05|11975:1383984-1384129:1	AATCTAGGCTCGACGAACTATTCGAGCTCGTCTCGTCAAGCTCACGAGCTTGGAGGCAGGCTTGAGCTCGGTTCGGATTATTCACGAGTCAAGCTCGAGTCGAGTCGTAGCGAGCCAAGCTCGAGCAGCTCACGAGCCTCGAGATT	AGCTCGAGCAGCTCACGAGC 0.113501 1	repeat_sense,igr_sense, LOC_Os11g47730.1,LOC_Os02g44720.1,LOC_Os02g48020.1,LOC_Os06g17020.1,LOC_Os01g31760.1,LOC_Os02g39420.1,LOC_Os02g46380.3,LOC_Os11g47730.2,LOC_Os03g63250.1, 161
15360 17089 chr05|11975:2326960-2327069:1	AAGCTAACTTAGATGCGGATGGGTCACCACCTAGAACAACGAGACAACGAATCTAGACATGTCCAGATTCATTGTCCTAGATGGTGTCCCATCCCCATCTAAGTTGGCTT	ATGGTGTCCCATCCCCATCT 0.419432 1	repeat_sense,igr_sense, LOC_Os03g38764.1,LOC_Os09g06150.1,LOC_Os10g22010.1,LOC_Os04g17910.1,LOC_Os04g27630.1,LOC_Os08g24120.1,LOC_Os04g11300.1,LOC_Os12g30680.1,LOC_Os10g12740.1,LOC_Os03g33880.1,LOC_Os04g29190.1,LOC_Os09g04830.1,LOC_Os01g18040.1,LOC_Os10g16460.1,LOC_Os03g33230.1,LOC_Os04g14590.1,LOC_Os08g21800.1,LOC_Os12g09990.1,LOC_Os11g29880.1,LOC_Os11g40284.1,LOC_Os10g17030.1,LOC_Os03g33960.1,L…
15454 2204 chr05|11975:3536348-3536471:1	TAAAATACACCCCTGAACTACAAAACCGGGTATAATACACCCTCAAATCTGGGGGGTTAAGTGTCCGGTATTGAAAGTTCGAGGGCATATTATACCCGGTTTTGTAGTTCGGGGGTGTATTTTG	ATACCCGGTTTTGTAGTTCGGGGG 0.526841 1	repeat_sense,igr_sense, LOC_Os09g09820.1,LOC_Os07g25930.1,LOC_Os02g38880.1,LOC_Os06g22970.1,LOC_Os08g26230.3,LOC_Os10g40680.1,LOC_Os04g18190.1,LOC_Os01g36480.1,LOC_Os07g27900.1,LOC_Os03g09200.1,LOC_Os04g42240.1,LOC_Os05g24810.1, 527
15503 436 chr05|11975:4020500-4020650:1	TTCATCGTCATCAAGCACCAGTTTCCTCTTGCGAGGACCCGTCTGACCAGTTGATTTGGAGGTCTGAGGTTGCGGATCTGGTCTGATCGTTGGCCCTCTACCTCCCTGAGCAGTGTGTTGGCGAGGAGACCGGCGCTGAGTGACTGGTGGA	GAGGAGACCGGCGCTGAGTGA 0.246353 1	repeat_sense,cds_antisense,exon_antisense, LOC_Os09g19600.1,LOC_Os06g48450.1,LOC_Os08g24260.1,LOC_Os01g68370.1,LOC_Os12g31180.1,LOC_Os10g13390.1,LOC_Os07g06262.1,LOC_Os04g49060.1,LOC_Os04g02200.1,LOC_Os01g15190.1,LOC_Os10g10840.1,LOC_Os12g37330.1,LOC_Os09g09250.1,LOC_Os12g17220.1,LOC_Os05g39710.1,LOC_Os08g29920.1,LOC_Os12g23220.1,LOC_Os09g11600.1,LOC_Os12g18030.1,LOC_Os10g19120.1,LOC_Os07g30570.1…
15568 17147 chr05|11975:4600701-4600840:1	CTGCGAGCCTCCAGCAGCGGCACAGGAGGAGGCCATTGCAGCTGTCAAGGACGTTGAGAAACTCGCACTTGGGCAGGAAGGGGAGCGAGGGGTCAACAAACGGGCGGCCTTCCCCTGTGACGTTGGTGAAGGTGTCGGAG	CCTGTGACGTTGGTGAAGGTG 0.0800755 1	cds_antisense,exon_antisense, LOC_Os09g09680.1,LOC_Os11g45730.2,LOC_Os03g02700.1,LOC_Os05g08460.1,LOC_Os11g45730.3,LOC_Os08g14640.1,LOC_Os10g40150.1,LOC_Os04g53150.1,LOC_Os10g01800.1,LOC_Os01g57370.1,LOC_Os06g49310.1,LOC_Os02g12400.1,LOC_Os08g36130.1,LOC_Os05g08450.1,LOC_Os09g24540.1,LOC_Os06g14590.1,LOC_Os01g12810.1,LOC_Os07g12510.1,LOC_Os01g12810.2,LOC_Os08g14640.2,LOC_Os12g01390.1,LOC_Os08g299…
15575 8220 chr05|11975:4667767-4667853:1	GATTTTTGCTGGCGGTCGTCTTAAGCCAACCACCAGCAAAAATCCATTTTCGCTGGCGTTGGCTTAAGACGGCCACCAGCAAAAATT	GGCTTAAGACGGCCACCAGC 0.2521 1	repeat_sense,igr_sense, LOC_Os04g58250.1,LOC_Os06g41390.4, 53
15601 9450 chr05|11975:4898706-4898775:1	GCTCCCAACGCCAATTGTTCTGGCACTGAGATTGTATAGGTCAGCGCCAGAACAATTGGCGCTGAGGTGC	GTCAGCGCCAGAACAATTGGCGCTG 0.22472 1	exon_sense,repeat_sense,cds_sense, LOC_Os08g29854.1,LOC_Os12g04610.1,LOC_Os01g08190.1,LOC_Os01g08190.2,LOC_Os09g24370.1,LOC_Os12g36330.1,LOC_Os09g30130.1,LOC_Os01g08190.4,LOC_Os05g08890.1,LOC_Os01g08190.5,LOC_Os06g39530.1,LOC_Os01g14520.1,LOC_Os01g51130.1,LOC_Os01g08190.3, 57
15640 17162 chr05|11975:5236249-5236374:1	ATCTGAAGCTTTTGGCCACGCCAGCCCGCCTGGCATGACAAAACAACACTAACACACCACCCGTAGCAGGCGTGACAGTATTGTTTTGCCACGCCAGCCTGGTTGGCATGGCCAAAAGGTTCAGAT	CCTGGTTGGCATGGCCAAAA 0.600835 1	intron_antisense, LOC_Os03g60610.1,LOC_Os01g26039.1,LOC_Os06g11830.1,LOC_Os03g60610.2,LOC_Os07g15340.1, 9
15890 314 chr05|11975:7792933-7793006:1	AAGTTGAAACTGTTTGGCTAGGCTCTAGCTCTAAGAGAGGTAGAGTTGGAGCTGTGCCAAACAGATCTTGATTT	AGTTGGAGCTGTGCCAAACAG 0.550386 1	repeat_sense,igr_sense, LOC_Os04g52880.1,LOC_Os02g06350.1,LOC_Os07g22120.1,LOC_Os04g25400.1,LOC_Os01g33204.1,LOC_Os11g03720.1,LOC_Os01g08260.2,LOC_Os12g18120.4,LOC_Os10g05300.1,LOC_Os11g28270.2,LOC_Os02g18930.1,LOC_Os12g37210.1,LOC_Os02g08410.1,LOC_Os02g51920.1,LOC_Os09g11190.1,LOC_Os08g25420.1,LOC_Os11g16640.1,LOC_Os10g08014.1,LOC_Os10g31910.1,LOC_Os08g05040.1,LOC_Os12g13640.1,LOC_Os07g30210.1,L…
15940 24 chr05|11975:8415721-8415827:1	GAAAACGGTCTTCGCAGGCGGGGCGGCCATCCGCCTGTAAGCAAACGACTGTGAAGATCGCCGATCTTCGCAGGCGGGGCGGCCGTCCGTCTGCGAAGATAGTTTTC	CGGCCGTCCGTCTGCGAAGATAG 0.754461 1	repeat_sense,igr_sense, LOC_Os04g07320.1,LOC_Os07g22100.1,LOC_Os10g25880.1,LOC_Os04g22960.1,LOC_Os11g28230.1,LOC_Os04g11610.1,LOC_Os12g10000.1,LOC_Os05g19990.1,LOC_Os04g21360.1,LOC_Os09g02950.1,LOC_Os06g28930.1,LOC_Os06g46170.1,LOC_Os10g16470.1,LOC_Os07g11460.1,LOC_Os03g33770.1,LOC_Os05g13910.1,LOC_Os03g17426.1,LOC_Os08g22320.1,LOC_Os05g16560.1,LOC_Os05g17650.1,LOC_Os10g18350.1, 176
15992 17276 chr05|11975:8954200-8954296:1	AACTGATTTTCGCTGGCGAGCTCTTAGGAGGCCACCTTAAAAGATAGCTCTATTTTATAAGGCAGGCCTCCTAAGAGCCCTCCAGTGAAAATTGGTT	CCTAAGAGCCCTCCAGTGAA 0.880175 1	cds_antisense,exon_antisense, LOC_Os05g15910.1,LOC_Os05g44280.1,LOC_Os08g26500.1,LOC_Os09g32980.1, 2
16002 5698 chr05|11975:9063273-9063348:1	GGAAGAACTCCGGAAGTTCCGGGCAGCTTTCTCTGCTTGTGAGAAAAAGCTGCCAGGAAGTTCCGGACCTTTTGCC	AAAGCTGCCAGGAAGTTCCGGAC 0.80981 1	repeat_sense,intron_sense, LOC_Os06g27720.1,LOC_Os07g48850.1,LOC_Os02g18600.1,LOC_Os05g16080.1,LOC_Os08g21060.1,LOC_Os10g13690.1,LOC_Os07g23600.1,LOC_Os08g16540.1,LOC_Os06g08870.1,LOC_Os11g09919.1,LOC_Os11g19670.1,LOC_Os08g21080.1,LOC_Os03g29389.1,LOC_Os02g50610.1,LOC_Os12g23830.1,LOC_Os05g16090.1,LOC_Os09g11230.1,LOC_Os04g33910.1, 135
16042 7658 chr05|11975:9608380-9608474:1	GGGTGCAGTTCGATAGGGCGCCTATCGAACGGCCAGAGCGCGACTGGTGAGGAGATCGGAAGGCTGCCGTTCGATAGGACCTGTCGAACAGCCCC	GTTCGATAGGACCTGTCGAAC 0.737352 1	repeat_sense,cds_antisense,exon_antisense, LOC_Os06g05190.1,LOC_Os03g45130.1,LOC_Os01g28700.1,LOC_Os04g41840.1,LOC_Os01g63170.1,LOC_Os05g16910.1,LOC_Os03g02130.1,LOC_Os02g30670.1, 100
16098 464 chr05|11975:10387724-10387811:1	TGTTTCACCTAGGACGAGGAAATGGCATCCTATTACCAGCCATCACACGAAATTAATAGGATGCCATGTCCTCATCCTATATGAAACA	GGATGCCATGTCCTCATCCTA 1.17893 1	repeat_sense,igr_sense, LOC_Os01g40190.1,LOC_Os02g58660.2,LOC_Os01g39650.1,LOC_Os03g43990.2,LOC_Os01g45090.1,LOC_Os09g18210.1,LOC_Os02g58660.1,LOC_Os11g08480.1,LOC_Os09g38800.1,LOC_Os10g08740.1,LOC_Os09g19570.1,LOC_Os03g43990.1,LOC_Os09g38840.1,LOC_Os12g23180.1,LOC_Os05g04190.1, 158
16106 126 chr05|11975:10522456-10522559:1	TTACTCCCGGTTGGTGACATCAACCGGGAGTAAAGATCGCCACTTTACTCCCGGTTGGTTCATGTAGATCTTTACTCTCGGTTGGTATTACCAACCGGGAGTAA	TCTCGGTTGGTATTACCAACCGGGA 0.408809 1	intron_antisense,repeat_sense,igr_sense, LOC_Os11g36150.1,LOC_Os11g46250.1,LOC_Os11g33320.1,LOC_Os05g40290.1,LOC_Os09g17360.1,LOC_Os12g13480.1,LOC_Os04g06630.1,LOC_Os07g11720.1,LOC_Os08g13430.1,LOC_Os08g23829.1,LOC_Os05g40290.2, 6668
16132 126 chr05|11975:10800802-10800888:1	ACTTTAGTCTCGGTTGGTAATACCAACCGGGACTATAGATCTCGGGAATCTTTAGCCCCGGTTGGTAACACCAACCGGGACTAAAGT	CCCGGTTGGTAACACCAACCGGGA 0.0254058 1	repeat_sense,igr_sense, LOC_Os06g22430.1,LOC_Os02g50650.1,LOC_Os09g17360.1,LOC_Os02g08060.1,LOC_Os12g13480.1,LOC_Os04g06630.1,LOC_Os08g31649.1,LOC_Os08g13430.1,LOC_Os08g23829.1, 5714
16312 944 chr05|11975:13087896-13088025:1	CGCCTGCACGGCTGGCCTATTATGCCGCCGTTGTTGGGCGTCTACGTCTTCACCGATCGGCTTGCCTTCGTCGCCGCCGACTGGTGTCTCCGCCTGCACGGCTGGCCTATTATGCCACCGTTGTTGGGCG	CACGGCTGGCCTATTATGCCACCGTT 0.40596 1	repeat_sense,igr_sense, LOC_Os12g43220.1,LOC_Os12g27860.1,LOC_Os02g54320.1,LOC_Os07g05920.1,LOC_Os07g16100.1,LOC_Os08g17800.1,LOC_Os09g04780.1,LOC_Os11g20070.1,LOC_Os03g37440.1,LOC_Os02g45220.1,LOC_Os07g35250.1,LOC_Os07g17730.1,LOC_Os09g23990.1,LOC_Os09g18580.1,LOC_Os03g45500.1,LOC_Os04g10040.1,LOC_Os07g36070.1,LOC_Os02g26830.1,LOC_Os10g25120.1,LOC_Os06g31780.1,LOC_Os05g34510.1,LOC_Os05g19930.1,L…
16487 126 chr05|11975:14650869-14650945:1	ATCTTTAGTCCCGGTTGGTGTATCAACCGGGACTCTATTTCTAGTCTCGGTTGGTGTTACCAATCGGGACTAAAGAT	CGGTTGGTGTTACCAATCGGGA 0.123261 1	repeat_sense,igr_sense,intron_sense, LOC_Os11g46250.1,LOC_Os05g28250.1,LOC_Os08g45200.1,LOC_Os09g06410.1,LOC_Os11g45460.1,LOC_Os07g33790.1,LOC_Os11g22480.1,LOC_Os04g16630.1,LOC_Os09g26090.1,LOC_Os12g13480.1,LOC_Os04g06630.1,LOC_Os06g51540.1,LOC_Os06g25170.1,LOC_Os07g11720.1,LOC_Os06g25280.1,LOC_Os06g23730.1,LOC_Os01g31320.1,LOC_Os05g22500.1,LOC_Os11g15140.1,LOC_Os04g26720.1,LOC_Os05g23640.1,LOC_O…
16495 614 chr05|11975:14775007-14775074:1	TGCAGTTGAGCCACTGACATGTGGGTCCCACTTTTGCTATGGCCCCACATGTCAGTGGCTCAGCTACA	CCCCACATGTCAGTGGCTCA 0.447989 1	repeat_sense,igr_sense, LOC_Os04g24020.1,LOC_Os11g46280.1,LOC_Os04g46300.1,LOC_Os07g41460.1,LOC_Os04g39160.1,LOC_Os04g23130.1,LOC_Os11g08420.1,LOC_Os01g36410.1,LOC_Os05g30390.1,LOC_Os02g04240.1,LOC_Os05g20860.1,LOC_Os11g12740.1,LOC_Os02g10930.1,LOC_Os06g48940.1, 359
16566 126 chr05|11975:15412011-15412128:1	AGTCCCGGTTGGTGTTACCAACCGGGACTAAAAATGATTTTAGTCCCGGTTCTAAATCTGTCAGGCCTTGTCAGCCCCCCGAGATCTTTAGTCCCGGTTGGTAACACCAACCGGGACT	TAGTCCCGGTTGGTAACACC 0.453906 1	repeat_sense,igr_sense, LOC_Os06g22430.1,LOC_Os02g50650.1,LOC_Os09g17360.1,LOC_Os02g08060.1,LOC_Os12g13480.1,LOC_Os04g06630.1,LOC_Os08g26860.1,LOC_Os07g23354.1,LOC_Os08g08310.1,LOC_Os08g13430.1,LOC_Os12g22910.1,LOC_Os08g23829.1,LOC_Os04g13630.1,LOC_Os08g27180.1, 5642
16574 126 chr05|11975:15464852-15464989:1	CTTTAGTCCCAGTTGGAAACACCAATCGGGACTAAAGATCATTTTTAGTCCCGGCTAAAAGAATAACAGGCGGTGCCATACCCCTCTAACTAAAGATATGTTTCTAGTCCTGGTTGGTGTAACCAACTGGGAAAAAAG	TAGTCCTGGTTGGTGTAACCAACT 0.607705 1	repeat_sense,igr_sense, LOC_Os07g33420.1,LOC_Os08g08960.1,LOC_Os10g08660.1,LOC_Os08g35970.1,LOC_Os09g17360.1,LOC_Os02g08060.1,LOC_Os10g31350.1,LOC_Os08g04170.1,LOC_Os05g18294.4,LOC_Os12g22910.1,LOC_Os01g58080.1, 1351
16593 796 chr05|11975:15630146-15630286:1	GGTATCGGGTGATACCTATCAGGTATCATGCGATTCTACCACGTATCAGGTGATACTTGTGAGGTATCAGATGATACCTATTAGATATCATGCGATTCTTACCACGTAGAGGGTGATACTTGCGAGGTATCAGACGATACC	GGGTGATACTTGCGAGGTATCAG 0.267365 1	repeat_sense,igr_sense, LOC_Os02g18760.1,LOC_Os05g09720.1,LOC_Os04g38990.1,LOC_Os10g36229.1,LOC_Os09g31442.1,LOC_Os05g39550.1,LOC_Os12g40530.1,LOC_Os01g58980.1,LOC_Os01g45330.1,LOC_Os01g49750.1,LOC_Os03g44910.1,LOC_Os05g16210.1,LOC_Os08g36830.1,LOC_Os08g37360.1,LOC_Os02g50410.1,LOC_Os11g09050.1,LOC_Os12g22470.1,LOC_Os01g14270.1,LOC_Os08g33030.1,LOC_Os08g34920.1,LOC_Os05g35510.1,LOC_Os07g08970.1,L…
16603 126 chr05|11975:15751842-15751923:1	CTTTAGTCCTGGTTGGTAACACCAACCGAGACTAAAGATCATAACTTTAGTCCCGGTTGGTAATACCAACCGGGATCTTTAG	AGTCCCGGTTGGTAATACCAACCGGGA 0.360556 1	repeat_sense,igr_sense, LOC_Os08g45200.1,LOC_Os09g04520.1,LOC_Os10g08660.1,LOC_Os02g50650.1,LOC_Os11g10820.1,LOC_Os09g17360.1,LOC_Os02g08060.1,LOC_Os12g13480.1,LOC_Os04g06630.1,LOC_Os08g31649.1,LOC_Os01g02220.1,LOC_Os05g18294.4,LOC_Os06g45270.1,LOC_Os08g13430.1,LOC_Os12g22910.1,LOC_Os08g23829.1,LOC_Os08g31780.1,LOC_Os08g27180.1, 7816
16604 126 chr05|11975:15751842-15751923:1	CTTTAGTCCTGGTTGGTAACACCAACCGAGACTAAAGATCATAACTTTAGTCCCGGTTGGTAATACCAACCGGGATCTTTAG	GGTTGGTAATACCAACCGGGA 0.180315 1	repeat_sense,igr_sense, LOC_Os08g45200.1,LOC_Os09g04520.1,LOC_Os11g10820.1,LOC_Os09g17360.1,LOC_Os02g08060.1,LOC_Os12g13480.1,LOC_Os04g06630.1,LOC_Os08g23829.1,LOC_Os08g31780.1, 6302
16641 3850 chr05|11975:16118136-16118221:1	ACCCGGAACTTCCTGGTAAGGAACTCCGGAACTTCTGGCCTTCCAGGCCCGGAACTTCCGGTGTTCTAGGACAGGAACTTCCGGGT	CCGGTGTTCTAGGACAGGAACTT 0.0850438 0	repeat_sense,igr_sense, LOC_Os01g37580.1,LOC_Os01g49110.2,LOC_Os01g49110.1,LOC_Os01g08800.1,LOC_Os01g49060.2,LOC_Os01g24860.1,LOC_Os10g05180.1,LOC_Os01g49110.3,LOC_Os07g23540.1,LOC_Os01g49060.3,LOC_Os01g49060.1,LOC_Os12g33280.1,LOC_Os07g07340.1,LOC_Os12g05440.1,LOC_Os01g50630.1,LOC_Os08g19540.1,LOC_Os11g05380.1,LOC_Os11g14050.1,LOC_Os10g23110.1, 92
16885 126 chr05|11975:18868958-18869042:1	TCTTTAGTCCCAGTTGGTGTTACCAACCGGGAGTAAAGAGGGGGAATATTTAGTCCCGGTTGGTGTTACCAATCGGGACTAAAGA	CCGGTTGGTGTTACCAATCGGGA 0.487687 1	repeat_sense,igr_sense, LOC_Os11g46250.1,LOC_Os05g28250.1,LOC_Os08g45200.1,LOC_Os09g06410.1,LOC_Os11g45460.1,LOC_Os07g33790.1,LOC_Os11g22480.1,LOC_Os04g16630.1,LOC_Os09g26090.1,LOC_Os09g17360.1,LOC_Os12g13480.1,LOC_Os04g06630.1,LOC_Os06g51540.1,LOC_Os06g25170.1,LOC_Os07g11720.1,LOC_Os06g25280.1,LOC_Os06g23730.1,LOC_Os01g31320.1,LOC_Os05g22500.1,LOC_Os11g15140.1,LOC_Os04g26720.1,LOC_Os05g23640.1,L…
16902 100 chr05|11975:19132323-19132476:1	GAGCAATTTTACGGTCCTTGAGGAGATACCATGAGGTACCACTTTTTCTATTATAAATTTGGTAAGTCTTGGTACCTAGATACTATGAGGTACCAAATTTTACACTATATTTTTGGTACCTCATGGTACCTCCTGAAAGACCGTAGAATTGCTC	GGTACCTCCTGAAAGACCGT 0.281077 1	repeat_sense,igr_sense, LOC_Os01g62910.1,LOC_Os02g15040.1,LOC_Os11g15450.1, 90
16913 8280 chr05|11975:19306208-19306294:1	TTTTTTTTCGGAAACCGATCTCGAAAGAACTCTGAGGTTAAGCGTGCTTGGCCTGGAGCGATTTCGGGATGGGTGACCGATCAGGAA	ATTTCGGGATGGGTGACCGA 0.132763 1	repeat_sense,igr_sense, LOC_Os04g01400.1,LOC_Os01g19460.1,LOC_Os04g01540.1,LOC_Os08g36120.1,LOC_Os01g66910.1,LOC_Os12g04030.1, 487
16931 314 chr05|11975:19467951-19468033:1	GGAGCTAAGGGCCTGTTTGGCACAGCTCTAGCTCCAACTCCACCCCTCCTGGAGCTGGAGCTCAGCCAAACAGTTTCAGCTCC	AGCTGGAGCTCAGCCAAACAG 0.467009 1	repeat_sense,igr_sense, LOC_Os04g52880.1,LOC_Os02g06350.1,LOC_Os07g22120.1,LOC_Os04g25400.1,LOC_Os01g33204.1,LOC_Os03g63590.1,LOC_Os11g03720.1,LOC_Os01g08260.2,LOC_Os10g05300.1,LOC_Os02g18930.1,LOC_Os12g37210.1,LOC_Os02g08410.1,LOC_Os10g37530.1,LOC_Os08g25420.1,LOC_Os11g16640.1,LOC_Os08g43000.1,LOC_Os10g31910.1,LOC_Os11g24990.1,LOC_Os01g67810.1,LOC_Os08g05040.1,LOC_Os12g13640.1,LOC_Os07g30210.1,L…
17006 48 chr05|11975:20192951-20193079:1	ATTTCATATTATAAGACTTGCTAGCATTGCCCACATATATATATATATTAATGAATCTAGAGATATATGTTTGCCTAGATTCATTATATATAAATGTGGGCAATGCTAGAAAGTCTTATGTCCTGAAAT	AATGTGGGCAATGCTAGAAAGTCTTAT 0.967548 1	repeat_sense,igr_sense, LOC_Os12g18960.2,LOC_Os05g41190.1,LOC_Os09g36410.1,LOC_Os08g04300.1,LOC_Os12g02520.1,LOC_Os06g27840.1,LOC_Os09g09820.1,LOC_Os10g33700.2,LOC_Os02g17940.1,LOC_Os12g35480.1,LOC_Os10g04580.1,LOC_Os12g37480.1,LOC_Os06g19990.1,LOC_Os05g43650.1,LOC_Os08g19114.1,LOC_Os12g40920.2,LOC_Os03g40600.1,LOC_Os02g16690.1,LOC_Os08g06500.1,LOC_Os03g11020.1,LOC_Os09g39910.2,LOC_Os09g15639.1,L…
17008 456 chr05|11975:20196853-20197000:1	ATCGAGAAATGAACGTTCGAGATTCGTCCACGTCACCCTGAGTTAAAATTTAACTCGCAGATTCACTCATGAGTTAAAATTTTACTAGGAGTTAAATAAATTTTAACTCATGGTCACGTGGACGAATCTCGGACGTCCATTTCTCGAT	CGTGGACGAATCTCGGACGTCC 0.874618 1	intron_antisense,repeat_sense,igr_sense, LOC_Os06g37330.1,LOC_Os03g15780.2,LOC_Os06g37364.1,LOC_Os03g15780.1,LOC_Os03g15780.3,LOC_Os03g15780.5,LOC_Os06g37364.2, 232
17021 126 chr05|11975:20323178-20323262:1	TTTTAGTCCCGGTTGGTGTTACCAACCGGACCTAAAGATCGCCGTGATCTTTAATCCCGGTTGGTAACACCAACCGATACTAAAG	TCCCGGTTGGTAACACCAACCGA 0.943653 1	repeat_sense,igr_sense, LOC_Os06g22430.1,LOC_Os02g08060.1,LOC_Os12g13480.1,LOC_Os04g06630.1,LOC_Os05g18294.4,LOC_Os08g23829.1, 5462
17051 1954 chr05|11975:20605867-20605946:1	GATACCTGGTAGGTATCCGCTGGTACCCTGTTCGGTCGAAATGATACGTCTAAGGTATCAGCTGATACCTGATAGGTATC	AGGTATCAGCTGATACCTGATA 0.537224 1	intron_antisense,repeat_sense, LOC_Os02g32920.1,LOC_Os10g36229.1,LOC_Os03g40080.1,LOC_Os10g36260.1,LOC_Os12g04110.1,LOC_Os01g49750.1,LOC_Os08g36830.1,LOC_Os11g09050.1,LOC_Os08g33030.1,LOC_Os09g31250.1,LOC_Os08g34920.1,LOC_Os10g36260.2,LOC_Os06g13150.1,LOC_Os03g11940.1, 164
17095 4426 chr05|11975:21156068-21156233:1	CACCGTTTAACAGTTTGGGAAGTGTGCGTGCAGAAAACGAGGCGGAGGGAGCTGGAACCAGCTAGAACGAAGCTTTAGGCTGCGTTCTTTCAAAGGAGATTTGGGAGAGATTGAGGAGATTGTGACTTGTTTTCCGTGCGCACGCTTCCCAAACTACTAGACGGTG	CGTGCGCACGCTTCCCAAACTACTA 0.565552 1	repeat_sense,igr_sense, LOC_Os11g39260.1,LOC_Os03g52690.1,LOC_Os11g34460.2,LOC_Os07g25700.1,LOC_Os10g08430.1,LOC_Os06g34630.1,LOC_Os03g52690.3,LOC_Os07g29700.1,LOC_Os03g52690.4,LOC_Os01g16060.1,LOC_Os01g58290.2,LOC_Os06g10920.1,LOC_Os11g44880.1,LOC_Os02g52210.1,LOC_Os03g52690.2,LOC_Os07g19290.1, 1210
17108 17560 chr05|11975:21215116-21215211:1	GCTGGTCCTCATCTCCATGGTGCTCGGGGTCACCTCCTACGTACCTCATGCTCCGCACGAGGCCAGAGCCGGAGTACGATGATGATGAGCCCACGC	CCGGAGTACGATGATGATGA 0.529706 1	igr_sense, LOC_Os05g25750.1,LOC_Os07g22420.1,LOC_Os03g02900.1,LOC_Os05g20780.1,LOC_Os10g14970.1,LOC_Os10g20930.1,LOC_Os04g09284.1,LOC_Os04g09700.1,LOC_Os02g25290.1,LOC_Os01g41490.1,LOC_Os11g36640.1,LOC_Os05g03640.1, 7
17160 17583 chr05|11975:21734825-21734938:1	GATGAGATCATTCGTGATGGGCTTAAGTTTAACCCCGATTGAGACGAGTCATCCGTGACGGGTGTCATACCAAACCCGTCAGTCAAGTATGAGCCCATCACGGATAATCTCATC	ATGAGCCCATCACGGATAAT 0.581586 1	repeat_sense,igr_sense, LOC_Os12g27770.1,LOC_Os02g55970.1,LOC_Os03g42670.1,LOC_Os10g33750.1, 7
17178 1384 chr05|11975:21983151-21983293:1	GCTCGGGGCTCGCGAGCTGCTCGAGTTCGACTCGTCCAAGGCTCGATTCGAGCTCGGCTCGAGTTCCAAACGAGCCGAGCCCGAGCCTGTCCCAAAGCTCGCGAGCTTTGTCGAGCCGAGCTCGAGCTTCTAACGAGCCTAGT	GCTCGAGCTTCTAACGAGCC 0.383212 1	repeat_sense,igr_sense, LOC_Os05g24160.1,LOC_Os03g49310.1,LOC_Os12g01922.1, 189
17219 436 chr05|11975:22459343-22459435:1	ATGAGTCATCGGTGACGGGCCTTAGTTTATGTCCGATAGAGAATAATCTATCTCAATCGGGCTTTGCCGTAGGGCCTGTCACAGATGACTCAT	CGTAGGGCCTGTCACAGATGA 0.69612 1	repeat_sense,igr_sense, LOC_Os10g38110.1,LOC_Os11g47570.1,LOC_Os04g49080.1,LOC_Os11g47060.1,LOC_Os06g23620.1,LOC_Os04g01830.1,LOC_Os11g47560.1,LOC_Os11g20580.1,LOC_Os10g38110.2,LOC_Os09g14660.1, 209
17247 1346 chr05|11975:22775799-22775954:1	GCTTCAGCTGGCTACAAATCTATAGCCCGCTGCTCTTCTCTCTTATCTTTTAGAGCAGGTACAATGGCAGACTATTAGCCAACTATAAACATATTTTAATAAGATAAAAGATGAGAGAGAAAAGTAGCAGGCTACAGATCTGTAGCCAGCTGCAGC	AGCAGGCTACAGATCTGTAGCC 0.408967 1	repeat_sense,igr_sense, LOC_Os05g37970.1,LOC_Os03g44000.1,LOC_Os03g51690.2,LOC_Os01g49630.1,LOC_Os01g01340.1,LOC_Os01g61060.1,LOC_Os11g14160.1,LOC_Os06g13320.1,LOC_Os10g41870.1,LOC_Os12g04424.1,LOC_Os03g51690.1,LOC_Os06g12870.1,LOC_Os06g44620.2,LOC_Os03g11200.1,LOC_Os01g01340.2,LOC_Os10g22510.1,LOC_Os11g01670.1, 2466
17322 2184 chr05|11975:23456372-23456460:1	GGGGGTGTTTGGAAGAGAGGGACTAAACTTTAGTCCTCTCGGACTAAAGTTTTGGAGAGAGGTTTAGTCCCTCTCTCCCAAACATCCCC	GTTTAGTCCCTCTCTCCCAAA 0.266614 1	repeat_sense,igr_sense, LOC_Os02g51560.1,LOC_Os05g15040.2,LOC_Os08g25010.1,LOC_Os05g12280.1,LOC_Os05g15040.1,LOC_Os05g15040.3,LOC_Os05g50470.1,LOC_Os05g42020.1, 200
17366 1944 chr05|11975:23961950-23962037:1	GCGGAATGGACGAAAACCTAACGGTGATGGTAATTTTGGAACAAAATCCCCAAAAATATCATCGCCGTTAGGGTTCCGTCCATTCCGC	CGCCGTTAGGGTTCCGTCCA 0.515004 0	repeat_sense,igr_sense, LOC_Os12g13170.2,LOC_Os02g57100.1,LOC_Os02g58640.1,LOC_Os04g34340.1, 179
17434 5614 chr05|11975:24702590-24702658:1	GGTCTGGCTCGTTAGAATAATGAGCTAGCTCGGCTCGGCTCGGCTCGTTATCCTAGCGAGCTAAAAACC	GCTCGTTATCCTAGCGAGCTA 0.108819 1	repeat_sense,igr_sense, LOC_Os07g22494.1,LOC_Os07g22494.2,LOC_Os05g25570.1,LOC_Os12g29950.1,LOC_Os05g51420.5,LOC_Os12g09300.1,LOC_Os11g35670.1,LOC_Os12g02760.1,LOC_Os12g09300.2,LOC_Os12g29950.2, 226
17441 17683 chr05|11975:24768726-24768825:1	CAATCTAGATGGAGATGAGACATCAGCTAGGACAACGAGTCTGAATAAAATGTTGTCCAGATTCATTGTTCTAGGTGGTGTCCCATCCCCACCTAGGTTG	AGGTGGTGTCCCATCCCCACC 0.241697 1	repeat_sense,igr_sense, LOC_Os02g05310.3,LOC_Os02g05310.1,LOC_Os12g06230.1,LOC_Os10g06910.1,LOC_Os06g49120.1,LOC_Os07g45340.1,LOC_Os06g49120.2,LOC_Os04g29120.1,LOC_Os04g51030.1,LOC_Os02g05310.2, 23
17458 436 chr05|11975:24900509-24900659:1	TTCATCGTCATCAAGCACCAGTTTCCTCTTGCGAGGACCCGTCTGACCAGTTGATTTGGAGGTCTGAGGCTGCGGATCTGGTCTGATCGTTGGCCCTCCACCTCCCTGAGCAGTGTGTTGGCGAGGAGACCGGCGCTGAGTGACTGGTGGA	GAGGAGACCGGCGCTGAGTGA 0.236709 1	repeat_sense,cds_antisense,exon_antisense, LOC_Os09g19600.1,LOC_Os06g48450.1,LOC_Os08g24260.1,LOC_Os01g68370.1,LOC_Os12g31180.1,LOC_Os10g13390.1,LOC_Os07g06262.1,LOC_Os04g49060.1,LOC_Os04g02200.1,LOC_Os01g15190.1,LOC_Os10g10840.1,LOC_Os12g37330.1,LOC_Os09g09250.1,LOC_Os12g17220.1,LOC_Os05g39710.1,LOC_Os08g29920.1,LOC_Os12g23220.1,LOC_Os09g11600.1,LOC_Os12g18030.1,LOC_Os10g19120.1,LOC_Os07g30570.1…
17470 5024 chr05|11975:24976191-24976300:1	TAGAGGTGTAAGTGGGTCAGCCGCGAACCTATTTATAGATCAAAATAAGCGGGCTCGCGGCTTATTTTAGTCTATAAATAGGTTTCGCGGGTTAGCCACTTACACCCCTA	GGTTTCGCGGGTTAGCCACTTACA 0.403412 1	repeat_sense,igr_sense, LOC_Os07g41090.1,LOC_Os11g27240.1,LOC_Os03g27770.1,LOC_Os06g43930.1,LOC_Os02g31840.1,LOC_Os06g43930.2,LOC_Os03g27770.2,LOC_Os08g42930.1,LOC_Os07g41090.3, 108
17518 964 chr05|11975:25448874-25449011:1	GTCGTCGGGGAATGGGATCCTCCGACGTGAAGTCTGAGAAACGTGGTGACTGACATGTGGGCCCCACTGCTCACAGGCCCACCTATCAATGACCATGTCAAGGGAAAGTTCACGTCAGAGGATCCCTTTCCTGTCGCC	ACGTCAGAGGATCCCTTTCCT 0.852847 1	igr_sense, LOC_Os04g51330.1,LOC_Os03g15230.1,LOC_Os03g14580.1,LOC_Os01g03260.1,LOC_Os06g44820.1,LOC_Os01g03549.1,LOC_Os02g10210.1,LOC_Os10g36980.1, 79
17526 1100 chr05|11975:25519792-25519879:1	GACCTACGTCCGACTGGTTTCCAGTCGGGGGCTCTTGTGTTGTTGCAGTTTCAGCTGTTGCCGACTGGTCTCCAGTTGGCGGCTGGTC	TGCCGACTGGTCTCCAGTTGG 0.83453 1	repeat_sense,cds_antisense,exon_antisense, LOC_Os11g07720.1,LOC_Os09g19600.1,LOC_Os06g48450.1,LOC_Os01g29370.1,LOC_Os08g24260.1,LOC_Os04g43480.1,LOC_Os12g31180.1,LOC_Os11g29450.1,LOC_Os10g13390.1,LOC_Os04g17720.1,LOC_Os07g06262.1,LOC_Os04g03950.1,LOC_Os02g23980.1,LOC_Os05g44520.1,LOC_Os04g02200.1,LOC_Os02g30020.1,LOC_Os06g14600.1,LOC_Os10g10840.1,LOC_Os12g37330.1,LOC_Os09g09250.1,LOC_Os10g43020.1…
17589 1080 osa-MIR399h chr05|11975:26224675-26224767:1	TGCATTACTGGGCAGGTCTCCCTTGGCAGTGGCCGATCGAGCTGATCAAACCACGCAAAAGCCACTGCCAAAGGAGACTTGCCCAGCAATGCA	ACTGCCAAAGGAGACTTGCCCAGC 0.356595 1	igr_sense, HASH(0xb62c008) LOC_Os08g45000.1,LOC_Os04g33860.1,LOC_Os12g23440.1,LOC_Os02g17910.2,LOC_Os05g45350.2,LOC_Os02g47970.1,LOC_Os04g06810.1,LOC_Os10g31864.1,LOC_Os02g17910.1,LOC_Os09g39180.1,LOC_Os02g17910.3,LOC_Os10g04060.1,LOC_Os08g37750.1,LOC_Os05g48390.1, 22
17590 1080 osa-MIR399k chr05|11975:26227989-26228094:1	AGCTGCATTGCTGGGCAAGTTGTCCTTTGGCAGATGTTGCAGTTCATCATCGATGCCTGGGGGTTACCAGACTACTGCCAAAGGAAATTTGCCCCGGAATTCATCT	TGCCAAAGGAAATTTGCCCCG 1	utr_antisense,exon_antisense, HASH(0xb422a4c) LOC_Os05g45350.2,LOC_Os09g39240.1,LOC_Os10g31864.1,LOC_Os11g09160.1,LOC_Os07g30190.1,LOC_Os05g48390.1, 10
17598 48 chr05|11975:26277482-26277569:1	TACTACTCCCTCCGTCCCAATATATTAAAATCTAGGACAGGATGGGACATTTTCTAGGTTTTAATATATTGGGACGGAGGGAGCAGTA	ATATATTGGGACGGAGGGAGCAGTA 0.520393 1	igr_sense, LOC_Os04g33720.1,LOC_Os09g40000.2,LOC_Os10g06130.2,LOC_Os06g15710.1,LOC_Os12g09570.2,LOC_Os07g22930.4,LOC_Os12g16350.10,LOC_Os08g30930.1,LOC_Os12g27350.1,LOC_Os07g45900.1,LOC_Os08g36050.1,LOC_Os10g05069.2,LOC_Os07g02120.1,LOC_Os12g27310.1,LOC_Os09g10710.2,LOC_Os09g07320.2,LOC_Os07g33954.1,LOC_Os05g29760.5,LOC_Os12g02330.1,LOC_Os01g57630.1,LOC_Os07g33910.2,LOC_Os01g26210.1,LOC_Os01g6660…
17681 748 chr05|11975:27283390-27283522:1	TTACCGGTGGAGATTTGCTCCGTTCCAATAAAAAATATCTCGAGGTACCAGTACCTCATGGTACCAACGATCGAAAATGATTTGGTACCTTGATGTATCTTTTATTGGACCGGAGCAAATCTCTTGCCGGTGA	ATTGGACCGGAGCAAATCTCTTGC 0.486814 1	repeat_sense,intron_sense, LOC_Os10g38540.1,LOC_Os09g32100.1,LOC_Os08g01040.1,LOC_Os11g33410.1,LOC_Os01g02550.1,LOC_Os01g43490.1,LOC_Os04g50770.1,LOC_Os10g37960.1,LOC_Os08g41720.1,LOC_Os06g03080.1,LOC_Os06g34960.1,LOC_Os01g71240.1,LOC_Os05g10490.1,LOC_Os06g49160.1,LOC_Os09g23340.1,LOC_Os04g11780.1,LOC_Os08g07330.1,LOC_Os06g13190.1,LOC_Os03g47830.1,LOC_Os08g07330.2,LOC_Os10g04370.1, 337
17752 1954 chr05|11975:28418380-28418474:1	CCTGATAGGTATCACACCTGATACCTACTCGGGATCATCCTGTTGTGTAGAATTGTCTGATACCTGATAGGTATCAGACCTGATACCTACTCGGG	ATAGGTATCAGACCTGATACC 0.297349 1	repeat_sense,igr_sense, LOC_Os11g35500.1,LOC_Os03g15420.1,LOC_Os07g36510.1,LOC_Os01g45010.1,LOC_Os08g36830.1,LOC_Os08g37360.1,LOC_Os04g29680.1,LOC_Os03g55370.1,LOC_Os03g30760.1,LOC_Os08g33030.1,LOC_Os08g34920.1,LOC_Os04g33230.1,LOC_Os05g35510.1,LOC_Os11g18382.1,LOC_Os09g36270.2, 383
18001 1080 osa-MIR399d chr06|11976:1560790-1561075:1	AAGACAGTAGTAGGCAGCTCTCCTCTGGCAGGTGCATTCTAGGTGATTTTGTAATTGTATATGCATCCAAGGTATATACAGTCCGGCCATGGTGCTACATTGCAATCATCCATATGTGATTGCATTGTGTATATATATACATGGTGGCCTTTGATAGACCATCATATATCGGTTGGTTATGTGCATGTATGTATATACCAGCTGCTACTAGCTTTGATCGATCGCCATGTAGCGATTGAATTCACCAAAACGGCCTGCCAAAGGAGAGTTGCCCTGCGACTGTCTT	TGCCAAAGGAGAGTTGCCCTG 1	igr_sense, HASH(0xb4cd9d0) LOC_Os02g12630.1,LOC_Os08g45000.1,LOC_Os04g33860.1,LOC_Os05g45350.2,LOC_Os04g06810.1,LOC_Os12g22220.1,LOC_Os01g36510.1,LOC_Os05g48390.1, 23
18018 17901 chr06|11976:1785562-1785706:1	TGGTTTTGGAGAGCGGTTTTGCTGACGTGGCGCCTACGTAGGAGAGGAGTCACTGACAGGTGGGCCCCACTTTATTGTTTTTAATTTATTTGATGATTAGGATGCCACGTAGGCGCCACATCAGCGAAACCGTCCTTCAAAACCA	GCCACATCAGCGAAACCGTCC 0.517714 1	repeat_sense,igr_sense, LOC_Os09g12510.1,LOC_Os11g18750.1,LOC_Os09g25880.1,LOC_Os08g10140.1,LOC_Os07g48960.1,LOC_Os03g50980.1,LOC_Os06g47620.1, 339
18133 6016 chr06|11976:3168013-3168152:1	AGGAGGAGGTGGAGAACTCGAAGAGGCGGCCGCGGGTGGAGAAGATGATGAGGGCGACCTCGGCGTCGCAGAGCACGGACAGCTCGTACGCCTTCTTCAGCAGCCCGTTCCTCCTCTTCGCGAACGTCACCTGCCGGCTT	CCTCCTCTTCGCGAACGTCACCTGCCG 0.395927 1	cds_antisense,exon_antisense, LOC_Os06g40370.1,LOC_Os07g40800.1,LOC_Os08g33488.1,LOC_Os12g11650.1,LOC_Os05g50300.1,LOC_Os03g08380.1,LOC_Os09g25090.1,LOC_Os06g24240.1,LOC_Os04g23910.1,LOC_Os04g33990.1,LOC_Os06g23950.1,LOC_Os07g01820.2,LOC_Os01g35184.1,LOC_Os06g49840.1,LOC_Os02g36924.1,LOC_Os12g38900.1,LOC_Os12g31748.1,LOC_Os06g06750.1,LOC_Os05g34940.2,LOC_Os01g48320.2,LOC_Os07g01820.5,LOC_Os09g329…
18196 48 chr06|11976:3858743-3858856:1	TTCACAATGTAAAACTTTCTAGCATTGCGCACATATATCTAGACATATGTATGTATTTAGATTCATTAACATCTATATGTATGTGGGCAATGCTAGAAAGTCTTACATTGTGAA	GTATGTGGGCAATGCTAGAAAGTCTTA 0.254609 1	repeat_sense,intron_sense, LOC_Os12g18960.2,LOC_Os12g14080.1,LOC_Os05g41190.1,LOC_Os09g36410.1,LOC_Os08g04300.1,LOC_Os12g02520.1,LOC_Os06g27840.1,LOC_Os09g09820.1,LOC_Os10g33700.2,LOC_Os02g17940.1,LOC_Os12g35480.1,LOC_Os10g04580.1,LOC_Os06g19990.1,LOC_Os05g43650.1,LOC_Os03g31270.1,LOC_Os08g19114.1,LOC_Os12g40920.2,LOC_Os03g40600.1,LOC_Os02g16690.1,LOC_Os08g06500.1,LOC_Os03g11020.1,LOC_Os09g39910.…
18202 48 chr06|11976:3896803-3896908:1	CAATGTAAAACTTTCTAGCATTGCGCACATATATCTAGACATATGTATGTATTTAGATTCATTAACATCTATATGTATGTGGGCAATGCTAGAAAGTCTTACATTG	GTATGTGGGCAATGCTAGAAAGT 0.254609 1	repeat_sense,intron_sense, LOC_Os12g18960.2,LOC_Os12g14080.1,LOC_Os05g41190.1,LOC_Os09g36410.1,LOC_Os08g04300.1,LOC_Os12g02520.1,LOC_Os09g09820.1,LOC_Os10g33700.2,LOC_Os02g17940.1,LOC_Os12g35480.1,LOC_Os10g04580.1,LOC_Os06g19990.1,LOC_Os05g43650.1,LOC_Os03g31270.1,LOC_Os08g19114.1,LOC_Os12g40920.2,LOC_Os03g40600.1,LOC_Os08g06500.1,LOC_Os02g16690.1,LOC_Os09g39910.2,LOC_Os09g15639.1,LOC_Os01g02290.…
18210 17971 chr06|11976:3995345-3995418:1	CCATTTGTGGGAGAAGGTGGAGGAGGAGAAGCAGCGGGTGGTACGAGTAGCGCTCCTCCATCTTCTTCGATTGG	GCGCTCCTCCATCTTCTTCGA 0.45996 1	igr_sense, LOC_Os03g32630.1,LOC_Os12g41140.1,LOC_Os06g47270.1,LOC_Os03g10650.1,LOC_Os02g11990.1,LOC_Os10g27040.1,LOC_Os03g34240.1,LOC_Os07g28260.2,LOC_Os03g32560.1,LOC_Os02g07850.1,LOC_Os04g27630.1,LOC_Os01g26856.1,LOC_Os04g14580.1,LOC_Os01g03100.2,LOC_Os06g17000.1,LOC_Os02g58670.1,LOC_Os01g26980.1,LOC_Os11g13410.1,LOC_Os05g20830.1,LOC_Os02g47380.1,LOC_Os01g63854.1,LOC_Os04g39570.2,LOC_Os09g32260…
18279 126 chr06|11976:4566815-4566946:1	ATCTTTAGTCTCGGTTGGTGTTACCAACCGGGACTAAAAATGATCTTTAGTCCCGGTTCTAAATCTGTCAGGCCTTGTCAGGCCCTCCGATATCTTTAGTCCCGGTTGATAACACCAACCGGGACTAAAGAT	AGTCCCGGTTGATAACACCAACCGG 0.134238 1	repeat_sense,igr_sense, LOC_Os07g09850.1,LOC_Os06g22430.1,LOC_Os02g50650.1,LOC_Os09g17360.1,LOC_Os12g13480.1,LOC_Os04g06630.1,LOC_Os05g18294.4,LOC_Os05g30000.1,LOC_Os08g13430.1,LOC_Os08g23829.1,LOC_Os10g09920.1,LOC_Os02g17180.1, 4628
18327 436 chr06|11976:4992148-4992283:1	GGGCCACAACTAGCGCCCGTCACAGATGACCCTTATCTGTGACGGGCATTAACTATGGCCCGTCACAGATAACCTACTCAAAATAAATATAGCCCGTCACAGATGAGTCATCTGTGACGGGCATTAACTATGGCCT	AGTCATCTGTGACGGGCATTA 0.728466 1	repeat_sense,igr_sense, LOC_Os04g25720.1,LOC_Os11g20580.1,LOC_Os01g39399.1,LOC_Os11g35540.1, 1295
18341 614 chr06|11976:5102812-5102875:1	GACTTTGTGTCACTTACATGTGGGTCTATCTCACTATAGGCCCACATGTCAGTGACACAAAATC	GGCCCACATGTCAGTGACACAAAA 0.587733 1	igr_sense, LOC_Os02g24134.4,LOC_Os04g24020.1,LOC_Os06g37830.1,LOC_Os04g51080.1,LOC_Os05g38870.1,LOC_Os04g46300.1,LOC_Os07g41460.1,LOC_Os05g42370.1,LOC_Os11g27240.1,LOC_Os02g43220.1,LOC_Os01g53779.1,LOC_Os01g47420.1,LOC_Os04g39160.1,LOC_Os05g40170.1,LOC_Os07g43020.1,LOC_Os05g08990.1,LOC_Os09g25730.1,LOC_Os05g37840.1,LOC_Os05g16580.1,LOC_Os08g09930.1,LOC_Os06g49970.1,LOC_Os08g33710.1,LOC_Os04g52860…
18389 126 chr06|11976:5549932-5550017:1	GATTTTTATTCCTGGTTAGTAATACCAACCGGGACTAAAGTTAGATCTTTAGTCTCGGTTGGTGTTACAAACCGGGACCAAAGATC	CGGTTGGTGTTACAAACCGGGA 0.521169 1	repeat_sense,igr_sense, LOC_Os08g45200.1,LOC_Os12g13480.1,LOC_Os04g06630.1,LOC_Os03g57790.1,LOC_Os03g57790.3,LOC_Os03g57790.2,LOC_Os08g13430.1,LOC_Os01g20950.1,LOC_Os08g23829.1,LOC_Os12g13110.1, 3904
18416 126 chr06|11976:5741022-5741126:1	GATCTTTAATCCCAGTTCGTAACACCAACCGGGACTAAAGATCACCAACAGGGACTAAAGATCATCTTTAGTCCCGGTTGGTGTTACGAACCGGGATTAAAGATC	GGTGTTACGAACCGGGATTAAA 0.639494 1	repeat_sense,igr_sense, LOC_Os05g09210.1,LOC_Os08g45200.1,LOC_Os01g28080.1,LOC_Os03g38810.1,LOC_Os09g16060.1,LOC_Os12g13480.1,LOC_Os07g13090.1,LOC_Os11g37610.1,LOC_Os12g40960.1,LOC_Os01g04150.1,LOC_Os05g18294.4,LOC_Os03g43080.1,LOC_Os01g20950.1,LOC_Os12g06960.1,LOC_Os06g32290.1,LOC_Os11g06630.1,LOC_Os12g40700.1, 2595
18568 126 chr06|11976:7277494-7277610:1	CAATAGTCCCGGTTACAATAAAAACTGGGACTAAAGATGGTTTTTAGTTCCGGTTTATAAGCAGAACGGGACTATATGATCTTTAGTCCCGGTTGGTAACACTAACCGGGATCTTTG	AGTCCCGGTTGGTAACACTAACCGGGA 1.01801 0	repeat_sense,intron_sense, LOC_Os08g44760.1,LOC_Os08g44760.2,LOC_Os02g50650.1,LOC_Os09g17360.1,LOC_Os02g08060.1,LOC_Os12g13480.1,LOC_Os04g06630.1,LOC_Os08g44760.3,LOC_Os05g18294.4,LOC_Os08g13430.1,LOC_Os08g23829.1,LOC_Os10g22570.1, 4786
18646 1100 chr06|11976:8218314-8218401:1	GACCTACATCCGACTGGTTTCCAGTCGGGGGCTCTTGGGTTGTTGCAGTTTCAGTAGCTGCCGACTGGTTTCCAGTCGGCGGCTGGTC	CTGCCGACTGGTTTCCAGTCGGCGGCT 0.464643 1	repeat_sense,cds_antisense,exon_antisense, LOC_Os11g07720.1,LOC_Os09g19600.1,LOC_Os06g48450.1,LOC_Os01g29370.1,LOC_Os08g24260.1,LOC_Os11g35690.1,LOC_Os09g11030.1,LOC_Os04g43480.1,LOC_Os12g31180.1,LOC_Os11g29450.1,LOC_Os01g50090.1,LOC_Os10g13390.1,LOC_Os04g17720.1,LOC_Os07g06262.1,LOC_Os04g03950.1,LOC_Os02g23980.1,LOC_Os05g44520.1,LOC_Os02g30020.1,LOC_Os04g02200.1,LOC_Os06g14600.1,LOC_Os10g10840.1…
18667 126 chr06|11976:8454217-8454308:1	TCAATCTTTAGTGCCGGTTGGTGTTACCAACTAGGAAAAAAGAGAGGAATCTTTAGTCCCGGTTGATAACACCAACCGGGACTAAAGAGAGA	TAACACCAACCGGGACTAAAG 0.2909 1	repeat_sense,igr_sense, LOC_Os05g48240.2,LOC_Os06g22430.1,LOC_Os07g14430.1,LOC_Os09g17360.1,LOC_Os04g06630.1,LOC_Os08g26860.1,LOC_Os05g09240.1,LOC_Os05g48240.1,LOC_Os11g14740.1,LOC_Os05g48240.3,LOC_Os05g18294.4,LOC_Os08g23829.1, 6447
18921 7658 chr06|11976:10899053-10899154:1	AACGGGTGCAGTTCGATAGGGCGCCTATCGAACGGCCAGAGCGCGACTGGCGAGGAGATCGGAAGGCTGCCGTTCGACAGGACCTGTCGAACAGCCCCCGTT	GCCGTTCGACAGGACCTGTCGAAC 0.794898 1	repeat_sense,igr_sense, LOC_Os03g45130.1,LOC_Os11g22940.1,LOC_Os04g48130.1,LOC_Os01g28700.1,LOC_Os04g41840.1,LOC_Os11g17730.1,LOC_Os08g11130.1,LOC_Os08g11880.1,LOC_Os12g02230.1,LOC_Os01g63170.1,LOC_Os05g16910.1,LOC_Os03g02130.1,LOC_Os02g30670.1,LOC_Os11g15750.1, 132
19010 48 osa-MIR446 chr06|11976:11975955-11976116:1	TATGTACTTCCTTTGTTTCACAGTGTAAGTCATTATAAAATTTCCCACATTTATATTGATGTTAATGAATCTATATAGATATATATGTCTAGATTTATTAACATCAATATGAATATGGGAAATGGTAGAATAACTTACATTGTGAAACGGAGGGAGTATATA	CATCAATATGAATATGGGAAATGG 1	repeat_sense,igr_sense, LOC_Os06g30950.2,LOC_Os12g43000.1,LOC_Os04g19460.1,LOC_Os10g39760.1,LOC_Os05g41190.1,LOC_Os08g04300.1,LOC_Os08g23870.1,LOC_Os09g09820.1,LOC_Os10g33700.2,LOC_Os08g36840.1,LOC_Os08g36840.2,LOC_Os03g52010.1,LOC_Os01g47300.1,LOC_Os12g18729.6,LOC_Os10g04580.1,LOC_Os02g02040.2,LOC_Os04g38450.1,LOC_Os06g19990.1,LOC_Os05g43650.1,LOC_Os02g07980.1,LOC_Os08g27030.1,LOC_Os03g56930.1,L…
19084 796 chr06|11976:12694354-12694502:1	AGGTATCGGGTTCTGATACCTAACATGTATCATGCGTTTCTACCACATATCATGTGATACTTGCAAGGTATCAGATGATATCTATCAGGTATCATGCGATTCTTACCATGTAGAGGGTGATACTTGTGAGGTATCAGGTCCTGATACCT	GGGTGATACTTGTGAGGTATCAGGT 0.162652 1	repeat_sense,igr_sense, LOC_Os05g09720.1,LOC_Os11g03180.1,LOC_Os04g38990.1,LOC_Os09g31442.1,LOC_Os05g39550.1,LOC_Os05g43110.1,LOC_Os01g58980.1,LOC_Os07g36510.1,LOC_Os05g39390.1,LOC_Os01g15790.1,LOC_Os01g15790.2,LOC_Os01g49750.1,LOC_Os03g44910.1,LOC_Os05g16210.1,LOC_Os08g37360.1,LOC_Os02g50410.1,LOC_Os11g09050.1,LOC_Os12g22470.1,LOC_Os10g18850.1,LOC_Os01g14270.1,LOC_Os08g33030.1,LOC_Os01g09030.1,L…
19107 126 chr06|11976:13025462-13025548:1	GATTTTTATTCCCGGTTTGTAACACCAACCGGGACTAAAAATTCTATCTTTAGTTTCGGTTGGTGTTACAAACCGGGACTAAAGATC	GGTGTTACAAACCGGGACTA 0.716817 1	repeat_sense,igr_sense, LOC_Os11g10290.1,LOC_Os05g09210.1,LOC_Os08g45200.1,LOC_Os01g28080.1,LOC_Os04g27010.1,LOC_Os12g13480.1,LOC_Os09g03939.2,LOC_Os04g06630.1,LOC_Os07g13090.1,LOC_Os12g40960.1,LOC_Os03g43080.1,LOC_Os09g03939.1,LOC_Os01g20950.1,LOC_Os12g06960.1,LOC_Os08g23829.1,LOC_Os06g32290.1,LOC_Os11g06630.1,LOC_Os04g37420.1, 3957
19138 1320 chr06|11976:13398493-13398600:1	GCCTCTCCTCTGCTGAATATGGCGGAGGGGAGGGCGTTGCTGCCGCCTGCTCCCTATGGGGAGGGTGCCACCGCCTCCCCTCCCGCCAGATCTAGCTGAGGGGAAGGC	CCCGCCAGATCTAGCTGAGG 0.376885 1	igr_sense, LOC_Os10g04140.1,LOC_Os11g26560.1,LOC_Os08g08586.3,LOC_Os11g28480.1,LOC_Os11g12610.1,LOC_Os11g29140.1,LOC_Os08g08586.1,LOC_Os01g35110.1,LOC_Os05g10680.1,LOC_Os04g11750.1,LOC_Os02g12430.1,LOC_Os06g33470.1,LOC_Os01g02980.1,LOC_Os11g15230.1,LOC_Os07g01690.1,LOC_Os09g16760.1,LOC_Os06g01580.1,LOC_Os11g29140.2,LOC_Os05g34710.1,LOC_Os01g39560.1,LOC_Os08g08586.2,LOC_Os11g33454.1,LOC_Os06g30620…
19292 2236 chr06|11976:15006913-15007014:1	GAGATGGCGGAGCCGGAGGAGATGGTGCACGAGACGCCGCTTGTTGCCCAAGGAGGATGGTGTACTACTTGCGCCATAGTATAATGGCATGGCTTGTGTCTC	TGCGCCATAGTATAATGGCATGGC 0.261443 0	repeat_sense,cds_antisense,exon_antisense, LOC_Os09g11060.1,LOC_Os07g09540.1,LOC_Os09g04190.1,LOC_Os09g25360.1,LOC_Os12g38670.1,LOC_Os01g66870.1,LOC_Os12g11330.1,LOC_Os11g37600.1,LOC_Os02g15330.1,LOC_Os07g03530.1,LOC_Os04g41599.1,LOC_Os11g12360.1,LOC_Os02g45720.1,LOC_Os12g27630.1,LOC_Os01g19590.1,LOC_Os03g48464.1,LOC_Os07g31100.1,LOC_Os08g21140.1,LOC_Os03g44070.1,LOC_Os10g11384.1,LOC_Os06g19870.1…
19330 48 chr06|11976:15495306-15495400:1	TGTTCTCCTTCCATCCCAAAATGTAGCTATTTTGGGCTACGAAACAGGACAGAGCTGAGCCAGAAATAGCTACATTTGGGGACAGAGGGAGTACA	TAGCTACATTTGGGGACAGAG 0.539233 1	repeat_sense,igr_sense, LOC_Os09g38690.2,LOC_Os11g08090.1,LOC_Os02g05450.1,LOC_Os11g09380.1,LOC_Os09g38690.4,LOC_Os09g38690.1,LOC_Os01g56630.1,LOC_Os09g38690.3,LOC_Os07g01100.1, 74
19442 1954 chr06|11976:16809125-16809195:1	TGATACCCGAGGTATCAGGCTTGATACCTAGTACCTGATACCTGAGGTATCAGGCCTGGTACCCGATATCA	AGGTATCAGGCCTGGTACCCG 0.0854032 1	repeat_sense,igr_sense, LOC_Os12g38260.1,LOC_Os02g41840.1,LOC_Os07g36510.1,LOC_Os08g33030.1,LOC_Os08g34920.1,LOC_Os04g33230.1,LOC_Os05g35510.1,LOC_Os11g18382.1, 98
19444 18341 chr06|11976:16811844-16811931:1	ATTTTCACTGGTGGTCACTTAAGAGCTCCACTTGCAAAAATAGAGGTATTTTTGCAAGCGGAGCTCTTAAGTGACTGCTAGCGAAAAT	CTCTTAAGTGACTGCTAGCG 0.0463693 1	repeat_sense,igr_sense, LOC_Os02g12100.1,LOC_Os03g42900.1,LOC_Os03g42900.2, 12
19445 72 chr06|11976:16842779-16842874:1	TGATGAGTCATCTCAATCGGGCTTTGCCATAGGGCCCGTCACAGATGACACATCGGTGACGGGCTCCATACTAATGCCCGATTGAGATGACATTCA	AATGCCCGATTGAGATGACA 0.321052 1	repeat_sense,igr_sense, LOC_Os10g42670.1,LOC_Os11g35540.1, 321
19457 2014 chr06|11976:17025779-17025893:1	CTCTGAGGTTAAGCGTGTTTGACCTCGAGAAATTTCGAGATAGGTGACCGTCGCAACTTCTTTTCCGGAAGTCGATCTCGAAAGAACTCTGAGGTTAAGCATGCTTGGCCTCGAG	AGGTTAAGCATGCTTGGCCT 0.836927 1	repeat_sense,igr_sense, LOC_Os04g01400.1,LOC_Os01g19460.1,LOC_Os04g32940.1,LOC_Os08g36120.1,LOC_Os12g04030.1,LOC_Os02g45840.1,LOC_Os06g34920.1,LOC_Os10g15360.1, 381
19521 126 chr06|11976:17690267-17690362:1	AGCTCGATCTTTAGTCCCGGTTGGTAACACCAACCGAGACGGCTGAGCCATCTTTAGTCCCGATTGGTGTTACCAACCGGGACTAAACATCGATCT	TTGGTGTTACCAACCGGGACTAAA 0.82324 1	repeat_sense,igr_sense, LOC_Os09g19600.1,LOC_Os06g48450.1,LOC_Os08g24260.1,LOC_Os05g09210.1,LOC_Os12g31180.1,LOC_Os10g13390.1,LOC_Os07g06262.1,LOC_Os10g10840.1,LOC_Os12g37330.1,LOC_Os09g09250.1,LOC_Os12g17220.1,LOC_Os02g31170.1,LOC_Os07g14430.1,LOC_Os08g29920.1,LOC_Os12g23220.1,LOC_Os12g18030.1,LOC_Os07g30570.1,LOC_Os09g10080.1,LOC_Os06g14130.1,LOC_Os01g28080.1,LOC_Os01g08900.1,LOC_Os08g05130.1,L…
19523 18369 chr06|11976:17734626-17734719:1	GCACCATGTGGAGGACCGTCCATCAGAGAATATTCATCTCCTTCGAGTCACCATTATCAATTGCATCTCTGATGGACGGTCCTCCACTTGGTGC	CTGATGGACGGTCCTCCACTT 1.04053 1	igr_sense, LOC_Os06g48450.1,LOC_Os11g39870.1,LOC_Os06g14600.1,LOC_Os12g17220.1,LOC_Os02g31170.1,LOC_Os02g01580.1,LOC_Os08g05130.1,LOC_Os01g02210.1,LOC_Os04g13020.1,LOC_Os04g10840.1,LOC_Os04g16540.1,LOC_Os06g33260.1,LOC_Os09g21600.1,LOC_Os09g01540.1,LOC_Os04g10190.1,LOC_Os06g48460.1,LOC_Os05g44010.1,LOC_Os12g17300.1,LOC_Os04g15620.1,LOC_Os09g09690.1,LOC_Os09g27480.1,LOC_Os01g09820.1,LOC_Os07g45660…
19662 1100 chr06|11976:19125761-19125848:1	GGCCTGCGTCCGACTGGTTTCCAGTCGGGGGCTCTTGAGTTGTTGCCGTTTCAGTTGTTGCCGACTGGTTTCCAGTCGGCGGCAGGTC	TGCCGACTGGTTTCCAGTCGGCGGC 0.609455 1	repeat_sense,cds_antisense,exon_antisense, LOC_Os09g19600.1,LOC_Os06g48450.1,LOC_Os01g29370.1,LOC_Os08g24260.1,LOC_Os11g35690.1,LOC_Os12g31180.1,LOC_Os11g29450.1,LOC_Os01g50090.1,LOC_Os10g13390.1,LOC_Os04g17720.1,LOC_Os07g06262.1,LOC_Os04g03950.1,LOC_Os02g23980.1,LOC_Os04g02200.1,LOC_Os06g14600.1,LOC_Os10g10840.1,LOC_Os12g37330.1,LOC_Os12g40060.1,LOC_Os09g09250.1,LOC_Os10g43020.1,LOC_Os04g06600.1…
19670 436 chr06|11976:19175605-19175708:1	GATGACCATCATCTGTGACAGGCACCAACTTTAGGCCCGATTGAGATAACATTCTATATCTCAAACAGGCCTCAATTTGGTGCCCGTCACAGATGACCATCATC	TTGGTGCCCGTCACAGATGAC 0.099895 1	repeat_sense,igr_sense, LOC_Os03g06060.1,LOC_Os04g37860.1,LOC_Os07g30540.1,LOC_Os01g02550.1,LOC_Os03g06050.1,LOC_Os01g63750.1,LOC_Os12g11510.1,LOC_Os04g49080.1,LOC_Os01g66110.2,LOC_Os11g47060.1,LOC_Os06g36430.1,LOC_Os04g25720.1,LOC_Os12g37590.1,LOC_Os11g20580.1,LOC_Os08g26080.1,LOC_Os04g13590.1,LOC_Os08g32820.1,LOC_Os04g14250.1,LOC_Os01g13280.1,LOC_Os01g66110.1,LOC_Os08g20420.2,LOC_Os08g20420.1,L…
19688 464 chr06|11976:19334528-19334613:1	GTTCCATCTAAGATGAGGACGTGGCATCCTATTAATTTCGTGCGATGGCTGATAATAGGATGCCATGTTCTCGTCCTAGGTGAAAC	TGCCATGTTCTCGTCCTAGG 0.66621 1	repeat_sense,igr_sense, LOC_Os03g31446.1,LOC_Os12g41410.1, 63
19714 1100 chr06|11976:19719270-19719357:1	GGCCTGCGTCCGACTGGTTTCCAGTCGGGGGCTCTTGAGTTGTTGCCGTTTCAGTTGTTGCCGACTGGTTTCCAGTCGGCGGCAGGTC	TGCCGACTGGTTTCCAGTCGGCGGC 0.613366 1	repeat_sense,cds_antisense,exon_antisense, LOC_Os09g19600.1,LOC_Os06g48450.1,LOC_Os01g29370.1,LOC_Os08g24260.1,LOC_Os11g35690.1,LOC_Os12g31180.1,LOC_Os11g29450.1,LOC_Os01g50090.1,LOC_Os10g13390.1,LOC_Os04g17720.1,LOC_Os07g06262.1,LOC_Os04g03950.1,LOC_Os02g23980.1,LOC_Os04g02200.1,LOC_Os06g14600.1,LOC_Os10g10840.1,LOC_Os12g37330.1,LOC_Os12g40060.1,LOC_Os09g09250.1,LOC_Os10g43020.1,LOC_Os04g06600.1…
19751 18428 chr06|11976:20003869-20003975:1	CTTGTCCTAGGCTCGATTCGAGCTCGGCTCGAGCTCCAAACGAGCTGAGCCTGAGCCTCTCCCAAAGCTCGTGAGCTTTGTCGAGCTGAGATCGAGCTTCTAACGAG	TCGAGCTGAGATCGAGCTTC 0.750633 1	repeat_sense,igr_sense, LOC_Os03g16824.1,LOC_Os01g52050.1,LOC_Os01g29760.1,LOC_Os03g49310.1,LOC_Os04g43340.1, 49
19753 1384 chr06|11976:20022832-20022966:1	AGGCTCGCGAGCTGCTCGAGCTCGACTCGTCCTAAGCTCGATTCGAGCTCGGTTCGAGCTCCAAACGAGCCGAGCCCGAGCCTGTCCCAAAGCTCGCGAGCTTTGTCGAGCCGAGCTCGAGCTTCTAACGAGCCT	CGAGCCGAGCTCGAGCTTCT 0.183497 1	repeat_sense,igr_sense, LOC_Os04g39110.1,LOC_Os05g47960.1,LOC_Os03g58540.2,LOC_Os11g30600.1,LOC_Os12g07280.1,LOC_Os06g48290.1,LOC_Os03g58540.1,LOC_Os02g48020.1,LOC_Os10g41550.1,LOC_Os02g38310.1,LOC_Os03g49310.1,LOC_Os04g43340.1,LOC_Os08g10300.1,LOC_Os10g32890.1,LOC_Os07g47370.1,LOC_Os09g16510.1,LOC_Os10g15010.1, 226
19754 1384 chr06|11976:20022827-20022969:1	GCTCGAGGCTCGCGAGCTGCTCGAGCTCGACTCGTCCTAAGCTCGATTCGAGCTCGGTTCGAGCTCCAAACGAGCCGAGCCCGAGCCTGTCCCAAAGCTCGCGAGCTTTGTCGAGCCGAGCTCGAGCTTCTAACGAGCCTAGT	GCTCGAGCTTCTAACGAGCC 0.513003 1	repeat_sense,igr_sense, LOC_Os05g24160.1,LOC_Os03g49310.1,LOC_Os12g01922.1, 189
19757 10032 chr06|11976:20026942-20027027:1	CTTTTACCCAAGAGGTCATGGGTTCAAATCCTCATTCTCTTAATTTTTTGGATGGAGACTTGAACCCATGACCTCTTGGGTAAGAG	TGAACCCATGACCTCTTGGGTAA 0.873371 1	intron_sense, LOC_Os04g58350.2,LOC_Os07g40260.2,LOC_Os11g28560.1,LOC_Os10g22030.1,LOC_Os07g26880.1,LOC_Os01g71280.1,LOC_Os11g24920.1,LOC_Os04g58350.1,LOC_Os07g40260.1,LOC_Os04g54140.1, 29
19864 1080 chr06|11976:20889875-20889979:1	GAATCACAGTGCAGTTCTCCTCTGGCATGGATGCCAACGTAGCAGGCGTTAGACTACGTACATTGCTATTGTCATCCCTGCCAAAGGAGAATTGCCCTGCCATTC	CTGCCAAAGGAGAATTGCCC 0.453777 1	intron_sense, HASH(0xbc74f54) LOC_Os08g45000.1,LOC_Os04g33860.1,LOC_Os05g45350.2,LOC_Os04g06810.1,LOC_Os09g02410.1,LOC_Os10g31864.1,LOC_Os01g57280.1,LOC_Os05g48390.1, 21
19888 18469 chr06|11976:21163796-21163919:1	GTTCATGCTGAATTAGACCTAGTGGGCATTTATACATCACAACACATGGTACTGTTGCCCTTTCCTTTTTCTAGCCTTAGTGTTGTGATCTATATATGCCCTTTAGGGCTAATTCAGCATGAAC	TGCCCTTTAGGGCTAATTCA 0.526119 1	intron_sense, LOC_Os11g45930.1,LOC_Os08g23360.2,LOC_Os02g20510.1,LOC_Os07g02640.1,LOC_Os08g23360.1,LOC_Os03g36930.1,LOC_Os07g10120.1,LOC_Os02g19630.1,LOC_Os01g16700.1,LOC_Os07g10030.1, 5
19897 126 chr06|11976:21248931-21249055:1	TTTAGTCCCGGTTGGTAACTCCAACCGGGACTAAAGATGATTTTTAGTCCCGGTTGATTCCATGTCAGGCTGTGTCAGGGCCCTATGATCTTTAGTCCCGGTTAGTAACACCAACCGGGACTAAA	AGTCCCGGTTAGTAACACCAACCGG 1.00802 0	repeat_sense,igr_sense, LOC_Os03g04830.1,LOC_Os02g50650.1,LOC_Os09g17360.1,LOC_Os12g13480.1,LOC_Os04g06630.1,LOC_Os10g28000.1,LOC_Os07g03350.1,LOC_Os05g18294.4,LOC_Os07g16830.1,LOC_Os07g23354.1,LOC_Os05g30000.1,LOC_Os08g08310.1,LOC_Os07g03440.1,LOC_Os08g13430.1,LOC_Os03g05040.1,LOC_Os08g23829.1,LOC_Os04g13630.1, 4457
19976 126 chr06|11976:21970920-21971007:1	GGTGTTACCAACCGGGACTAAAGATCTATCTTTAGTCCCGGTTGGTAACTAAAGATAATAGAGATCTTTAGTCCCGGTTGGTGTTATC	TCTTTAGTCCCGGTTGGTGTT 0.449121 1	repeat_sense,igr_sense, LOC_Os02g16630.1,LOC_Os11g35750.1,LOC_Os10g08660.1,LOC_Os02g50650.1,LOC_Os09g17360.1,LOC_Os12g17280.1,LOC_Os11g36280.1,LOC_Os05g18294.4,LOC_Os08g13430.1,LOC_Os01g20950.1,LOC_Os01g38580.1,LOC_Os10g01560.1,LOC_Os08g27180.1, 9073
20011 48 chr06|11976:22300620-22300687:1	TATAAGACTTTCTAACATTGCCCATATTTATATGTCATTAATTGTGGGCAATGCTAGAAAGTCTTATA	TGTGGGCAATGCTAGAAAGTCTTA 0.419369 1	repeat_sense,igr_sense, LOC_Os12g18960.2,LOC_Os05g41190.1,LOC_Os08g04300.1,LOC_Os12g02520.1,LOC_Os06g27840.1,LOC_Os09g09820.1,LOC_Os10g33700.2,LOC_Os02g17940.1,LOC_Os12g35480.1,LOC_Os10g04580.1,LOC_Os06g19990.1,LOC_Os05g43650.1,LOC_Os08g19114.1,LOC_Os12g40920.2,LOC_Os02g16690.1,LOC_Os08g06500.1,LOC_Os03g11020.1,LOC_Os09g39910.2,LOC_Os09g15639.1,LOC_Os01g02290.1,LOC_Os06g16330.1,LOC_Os02g16490.1,L…
20014 1100 chr06|11976:22345503-22345590:1	GGCCTGCGTCCGACTGGTTTCCAGTCGGGGGCTCTTGAGTTGTTGCCGTTTCAGTTGTTGCCGACTGGTTTCCAGTCGGCGGCAGGTC	TGCCGACTGGTTTCCAGTCGGCGGC 0.546551 1	repeat_sense,cds_antisense,exon_antisense, LOC_Os09g19600.1,LOC_Os06g48450.1,LOC_Os01g29370.1,LOC_Os08g24260.1,LOC_Os11g35690.1,LOC_Os09g11030.1,LOC_Os12g31180.1,LOC_Os11g29450.1,LOC_Os01g50090.1,LOC_Os10g13390.1,LOC_Os04g17720.1,LOC_Os07g06262.1,LOC_Os04g03950.1,LOC_Os02g23980.1,LOC_Os04g02200.1,LOC_Os06g14600.1,LOC_Os10g10840.1,LOC_Os12g37330.1,LOC_Os12g40060.1,LOC_Os09g09250.1,LOC_Os10g43020.1…
20104 126 chr06|11976:23219717-23219786:1	GTTTCGGTTGGTATTACCAACCAGGACTAAAAATATATCTTTTGTCCCGGTTGGTAACACCAACCGGGAT	GTCCCGGTTGGTAACACCAA 0.410136 1	repeat_sense,igr_sense, LOC_Os06g22430.1,LOC_Os02g50650.1,LOC_Os09g17360.1,LOC_Os02g08060.1,LOC_Os12g13480.1,LOC_Os04g06630.1,LOC_Os01g02220.1,LOC_Os08g13430.1,LOC_Os08g23829.1,LOC_Os08g27180.1, 4907
20105 126 chr06|11976:23219709-23219794:1	GATCTTTTGTTTCGGTTGGTATTACCAACCAGGACTAAAAATATATCTTTTGTCCCGGTTGGTAACACCAACCGGGATTAAAGATT	GGTTGGTAACACCAACCGGGA 0.459968 1	repeat_sense,igr_sense, LOC_Os06g22430.1,LOC_Os09g17360.1,LOC_Os02g08060.1,LOC_Os12g13480.1,LOC_Os04g06630.1,LOC_Os08g13430.1,LOC_Os08g23829.1, 5230
20123 126 chr06|11976:23337839-23337920:1	TTGGTAACACTAACCAAGACTAAAGAGCTCTCTAGCTCTTTAGTCTCGGTTGGTAGCTCTTTAGTCTCGGTTGGTGTACTAA	GCTCTTTAGTCTCGGTTGGT 1.09873 1	repeat_sense,igr_sense, LOC_Os01g44960.1,LOC_Os02g50650.1,LOC_Os09g17360.1,LOC_Os03g46430.1,LOC_Os06g45010.1,LOC_Os02g11930.1,LOC_Os05g18294.4,LOC_Os11g47180.1,LOC_Os08g13430.1,LOC_Os01g20950.1,LOC_Os02g47480.1,LOC_Os01g38580.1,LOC_Os08g27180.1, 3095
20222 314 chr06|11976:24250453-24250536:1	GGATACTCTGGGCCTGTTTGGCACAGCTCTAGCTCCAGCTCCACCCCTCCTGGAGCTGGAGCTCAGCCAAACAGTTTCAGCTCC	GAGCTGGAGCTCAGCCAAACAG 0.212377 1	intron_antisense,repeat_sense, LOC_Os07g42030.1,LOC_Os04g52880.1,LOC_Os02g06350.1,LOC_Os07g22120.1,LOC_Os03g20190.1,LOC_Os04g25400.1,LOC_Os09g24260.1,LOC_Os01g33204.1,LOC_Os03g63590.1,LOC_Os11g03720.1,LOC_Os01g08260.2,LOC_Os10g05300.1,LOC_Os02g18930.1,LOC_Os12g37210.1,LOC_Os02g08410.1,LOC_Os10g37530.1,LOC_Os08g25420.1,LOC_Os11g16640.1,LOC_Os08g43000.1,LOC_Os10g31910.1,LOC_Os11g24990.1,LOC_Os01g67…
20253 100 chr06|11976:24645681-24645819:1	AAAGTATCTCGAGGTAGCATTACCTCACGGTACCAAATCGTTTCCAAGCATTGAATCTAACAATGCCGATCCTGCCCAGCTAGATCGAATGGTCGGAAACGATTTGTTACCATGAGGTAGCAGTACCTCGAGGTACTTT	CCATGAGGTAGCAGTACCTCG 0.448179 1	repeat_sense,igr_sense, LOC_Os04g53190.1,LOC_Os05g43110.1,LOC_Os04g53190.2,LOC_Os06g34960.1,LOC_Os02g42110.1,LOC_Os02g32620.1,LOC_Os04g11780.1,LOC_Os06g13190.1,LOC_Os08g28390.1, 25
20258 126 chr06|11976:24703378-24703462:1	ATCTTTAGTCCTGGTTGGTACTACCAACAGGGAGTAAAGATCACAACTTTAGTCCCGGTTGGTAGTACCAACCGGAAGTAAAGAT	TCCCGGTTGGTAGTACCAACCGG 0.263956 1	repeat_sense,igr_sense, LOC_Os08g29210.1,LOC_Os10g08660.1,LOC_Os03g52990.1,LOC_Os09g17360.1,LOC_Os02g43400.1,LOC_Os12g13480.1,LOC_Os04g06630.1,LOC_Os01g71520.1,LOC_Os07g30900.1,LOC_Os01g37540.1,LOC_Os05g45800.1,LOC_Os08g13430.1,LOC_Os06g39930.1,LOC_Os08g23829.1,LOC_Os01g22750.1, 5130
20307 100 chr06|11976:25434304-25434422:1	GAGGTACCGGTACCTAACGGTACTAAATCGTTTCCAATCATTGGACGTAACAATGTCCATCCTGACCAACTAGATCCAACGATCAGAAATGATTTGGTACCGTGAGGTACCGGTACCTC	ATTTGGTACCGTGAGGTACC 0.429506 1	repeat_sense,igr_sense, LOC_Os10g38540.1,LOC_Os03g37830.1,LOC_Os04g27300.1,LOC_Os10g38664.1,LOC_Os05g35130.1,LOC_Os01g23700.1,LOC_Os11g15450.1,LOC_Os06g13190.1,LOC_Os04g57830.1, 324
20314 3548 chr06|11976:25455771-25455864:1	CCCGGAGGTTCTGGCCGAAACCTCCGGACACCATAGTTTATTTTCTCCCCGGGACAGAGAGGGCTACCCGGAGGTTCTGGCCAGAACTTTCGGG	CCCGGAGGTTCTGGCCAGAAC 0.760438 1	repeat_sense,igr_sense, LOC_Os09g30190.1,LOC_Os08g38720.1,LOC_Os11g09919.1,LOC_Os02g50610.1, 129
20361 6716 osa-MIR171a chr06|11976:25890140-25890225:1	GAGCGATATTGGTGAGGTTCAATCCGATGATTGGTTTTACAGCAGTGGTAAAATCAGTATCTGATTGAGCCGCGCCAATATCTCTT	TGATTGAGCCGCGCCAATATCTC 1	igr_sense, HASH(0xc0536b4) LOC_Os03g38170.1,LOC_Os03g04300.1,LOC_Os08g07180.1,LOC_Os06g01620.1,LOC_Os10g40390.1,LOC_Os02g44370.1,LOC_Os05g34460.1,LOC_Os04g46860.1,LOC_Os11g37670.1,LOC_Os03g15680.1,LOC_Os02g44360.1, 17
20473 126 chr06|11976:27100654-27100777:1	TTATTCCCGGTTGGTGTTACCAACCGGGACTAAAAATCATCATTACTCCCGGTTTATCCCGTGTCAGTAGTCTGTCAGGGGCTGAGAAACTTTAGTCCCGGTTGGTGACACCAACTGGGAGTAA	AGTCCCGGTTGGTGACACCAAC 0.582808 1	repeat_sense,igr_sense, LOC_Os07g09850.1,LOC_Os02g50650.1,LOC_Os04g05350.1,LOC_Os04g59160.1,LOC_Os01g07740.1,LOC_Os09g17360.1,LOC_Os02g08060.1,LOC_Os12g13480.1,LOC_Os01g07740.3,LOC_Os06g11700.1,LOC_Os05g39470.1,LOC_Os08g13430.1,LOC_Os01g07740.2,LOC_Os12g22910.1,LOC_Os08g27180.1, 4946
20749 1384 chr06|11976:30226722-30226847:1	AGCTCATGGCTCGTTAGCTTGCTCGGCTCGACTTGGCTCGTTGCATTTTCATAACGTGCCAAGCTGGCATTTTAACTCGTTAAAGATAATGAGCCAGCTCGAGCTAGCTCGCGAGCCAAACGAGCT	TCGAGCTAGCTCGCGAGCCAAA 0.262041 1	intron_antisense,repeat_sense, LOC_Os07g40900.1,LOC_Os07g22494.1,LOC_Os07g22494.2,LOC_Os07g08410.1,LOC_Os01g60090.1,LOC_Os05g07850.1,LOC_Os03g48270.1,LOC_Os03g05650.1,LOC_Os03g09150.1, 144
20923 126 chr07|11977:824120-824236:1	CTTTAGTCCCGGTTGGTGTTACCTACCGGGACTAAAGATGCGGTTCTAAATCTGTCAGACCTTGTCAGGCCCTCTGAGATCTTTAGTCCCGGTTGGTAACATCAACCGGGAAGAAAG	AGTCCCGGTTGGTAACATCAACCGGGA 0.264781 1	repeat_sense,igr_sense, LOC_Os04g51440.2,LOC_Os02g50650.1,LOC_Os04g59160.1,LOC_Os08g28860.1,LOC_Os09g17360.1,LOC_Os02g08060.1,LOC_Os12g13480.1,LOC_Os04g06630.1,LOC_Os09g04830.1,LOC_Os01g02220.1,LOC_Os10g28000.1,LOC_Os04g51440.1,LOC_Os05g18294.4,LOC_Os08g13430.1,LOC_Os08g23829.1, 5136
20932 3146 chr07|11977:941268-941376:1	CCAAAATGTAGCAACCTAGAATGGGATGAGATCCATCCTAGGATAATGTCATGTCTAGATACATTGTTCTAGGATAGATATCATCCCCTCCTAGGTTGTTATATTATGG	ATATCATCCCCTCCTAGGTTGT 0.555418 1	repeat_sense,igr_sense, LOC_Os11g09460.2,LOC_Os08g07080.1,LOC_Os01g05940.1,LOC_Os11g09460.1,LOC_Os02g37620.1,LOC_Os08g07100.1,LOC_Os11g32530.1,LOC_Os01g33260.1,LOC_Os12g08110.1,LOC_Os06g33030.1, 55
20973 126 chr07|11977:1437006-1437098:1	CTATCTTTAGTCCCGGTTGGTAACACCAATCGGGAAAAAAGATTCCCATATGCTTTACTCCTGGTTGGTGTTACCAATCGGGACTAAAGATAG	GGTGTTACCAATCGGGACTAAAGAT 0.53214 1	repeat_sense,igr_sense, LOC_Os05g09210.1,LOC_Os08g45200.1,LOC_Os07g14430.1,LOC_Os01g28080.1,LOC_Os09g17360.1,LOC_Os12g13480.1,LOC_Os04g06630.1,LOC_Os07g13090.1,LOC_Os08g26860.1,LOC_Os12g40960.1,LOC_Os06g02260.1,LOC_Os06g02260.2,LOC_Os09g04470.1,LOC_Os11g14740.1,LOC_Os03g31760.1,LOC_Os01g04150.1,LOC_Os05g18294.4,LOC_Os03g43080.1,LOC_Os04g28650.1,LOC_Os01g20950.1,LOC_Os08g23829.1,LOC_Os12g40700.1,L…
20986 48 chr07|11977:1775528-1775634:1	TACTTCCTCCATTTCACAATGTAAGTAATTCTATTCTACATTCATATCGATGTTAATATGAATGTAGAAAATGCTAGAATAACTTACATTGTGAAACGGAGGGAGTA	ACTTACATTGTGAAACGGAGGG 0.335476 1	repeat_sense,igr_sense, LOC_Os01g57610.1,LOC_Os06g47530.1,LOC_Os11g02660.2,LOC_Os05g05760.1,LOC_Os12g14080.1,LOC_Os09g29800.1,LOC_Os05g41190.1,LOC_Os08g04300.1,LOC_Os12g02520.1,LOC_Os08g23870.1,LOC_Os09g09820.1,LOC_Os11g31450.1,LOC_Os08g36840.1,LOC_Os08g36840.2,LOC_Os04g49160.1,LOC_Os02g17940.1,LOC_Os12g18729.6,LOC_Os12g35480.1,LOC_Os10g04580.1,LOC_Os08g36050.1,LOC_Os04g38450.1,LOC_Os04g34100.1,L…
21002 1954 chr07|11977:2125827-2125910:1	ATGATACCTCGCGAGTATCACGCGATACGTGTTAGAAATCGTCTAATACATGACAGGTATCGCATGATACCTCGTGAGTATCAT	AGGTATCGCATGATACCTCGT 0.112893 1	repeat_sense,igr_sense, LOC_Os07g36320.1,LOC_Os04g38990.1,LOC_Os10g36229.1,LOC_Os03g40080.1,LOC_Os02g21500.1,LOC_Os12g22470.1,LOC_Os08g28070.1,LOC_Os08g33030.1,LOC_Os09g31250.1,LOC_Os08g34920.1,LOC_Os03g40920.1,LOC_Os01g11200.1,LOC_Os01g48580.1, 152
21005 18843 chr07|11977:2147887-2148044:1	CTGGATGTGTTTGGGAGCTGATGCTGAGGCAGAGGCAGAGGTCGAGGCAGCAGAATCATCTCCATGGCCTTGACGGTTATCAGGATGCTTCACATCTGGATGGTTGGGAGCTGAGACTGAGGCACAGGTTGAGGCAGCATCAGCATCCAAGCTTCCAG	GCAGCATCAGCATCCAAGCT 0.157233 1	utr_sense,exon_sense, LOC_Os06g48870.1,LOC_Os06g01170.1,LOC_Os09g20910.1,LOC_Os03g01160.1,LOC_Os02g48840.1,LOC_Os10g20240.1,LOC_Os01g67370.1,LOC_Os08g40450.1,LOC_Os04g44800.1,LOC_Os01g67370.2,LOC_Os03g01160.2,LOC_Os09g19640.1,LOC_Os06g51420.1,LOC_Os08g01420.1,LOC_Os05g11580.1,LOC_Os01g58290.2,LOC_Os03g42270.1,LOC_Os05g29990.1,LOC_Os04g57560.1,LOC_Os01g67370.3,LOC_Os08g38890.1,LOC_Os04g12080.1,LOC…
21020 436 chr07|11977:2338548-2338644:1	GATGAGTCATCTGTGACGGGCATTAACTATGGCCCATCACAGATGACCCTCATCTCAATCGGACCTAAGTTAACGCCCGTCACAGATGAGTATAATC	TAACGCCCGTCACAGATGAGT 0.281262 1	repeat_sense,igr_sense, LOC_Os11g47970.4,LOC_Os04g37860.1,LOC_Os08g30440.1,LOC_Os11g47970.2,LOC_Os07g30540.1,LOC_Os01g63750.1,LOC_Os11g47970.1,LOC_Os11g26309.1,LOC_Os06g36430.1,LOC_Os11g20580.1,LOC_Os08g26080.1,LOC_Os11g47970.5,LOC_Os08g32820.1,LOC_Os12g13800.1,LOC_Os11g47970.3,LOC_Os04g19830.1,LOC_Os04g20380.1, 611
21029 368 chr07|11977:2359524-2359689:1	CGTTTTTTTATCCCGTTGACAAGTTGAGGGACCTTCGGTGCACTTTTTGCTTTCTAGTACAAGCAGACCTCTTCAAGGCCCGGCCCTTTTCTTTTTTCATCTTTGTTTTCCTTTAGGGAAAACGTACACCGAAGGTCCCTCAACTTGTCATCGGGATTAAAAAACG	TCCCTCAACTTGTCATCGGGA 0.473096 1	repeat_sense,igr_sense, LOC_Os01g62660.1,LOC_Os03g40000.1,LOC_Os11g26150.1,LOC_Os05g23720.1,LOC_Os01g02170.1,LOC_Os06g21890.1,LOC_Os03g44190.1,LOC_Os12g05060.1,LOC_Os07g42410.1,LOC_Os05g40000.1,LOC_Os05g11370.1,LOC_Os01g13780.1,LOC_Os01g60760.1,LOC_Os01g41950.1,LOC_Os12g04424.1,LOC_Os01g02170.2,LOC_Os10g11100.1,LOC_Os03g14720.1,LOC_Os02g13020.1,LOC_Os03g19860.1,LOC_Os03g57910.1,LOC_Os02g17520.1,L…
21051 314 chr07|11977:2611903-2611979:1	GGACTGTTTGGGGGAGCTTCTGGCAACTGAAGATTTTAGAAGAAGCTGCAGCTGCTAGAAGCTCCCCAAACAGATCC	CAGCTGCTAGAAGCTCCCCAAA 0.115832 1	repeat_sense,igr_sense, LOC_Os08g05650.1,LOC_Os06g30300.1,LOC_Os02g38290.1,LOC_Os03g53760.1,LOC_Os08g25100.1,LOC_Os03g31800.1,LOC_Os02g10100.1,LOC_Os10g04429.1,LOC_Os02g11970.1,LOC_Os02g05930.1,LOC_Os08g04840.1,LOC_Os08g05650.2,LOC_Os07g47194.3,LOC_Os01g56590.1,LOC_Os06g11840.1,LOC_Os11g47410.1,LOC_Os11g34170.1,LOC_Os02g47170.1,LOC_Os01g07630.2,LOC_Os04g58840.1,LOC_Os01g07630.1,LOC_Os08g12680.1,L…
21161 18882 chr07|11977:4480536-4480656:1	ACCCCAACATAATTGGGGATGGGACATTATCTAGTCCAATATGTCCAGATGCATTGGACTAGGTAATGTCTGTCCAGATGCATTAGACTAGGTAATGTCCCATCCCCAACTATGTTGGAGT	GGTAATGTCCCATCCCCAACT 0.560957 1	repeat_sense,igr_sense, LOC_Os03g31560.1,LOC_Os01g68990.1,LOC_Os10g01770.1,LOC_Os07g45340.1,LOC_Os07g03000.1,LOC_Os08g39370.1, 11
21186 394 chr07|11977:4906684-4906776:1	TGTGCTTGTTTGGGACGGAGGGAGTATATTACACTTGTATTAGGATTGAGGGAGTATTATTGTACTCCCTCCGTCCCATTAAAAAACAACATA	ATTGTACTCCCTCCGTCCCATTAAAAA 1.13609 1	repeat_sense,igr_sense, LOC_Os06g50900.1,LOC_Os03g22050.1,LOC_Os12g27340.1,LOC_Os03g07250.1,LOC_Os06g35700.1,LOC_Os06g37610.1,LOC_Os12g16350.10,LOC_Os01g16790.1,LOC_Os08g30930.1,LOC_Os09g16990.1,LOC_Os06g11090.1,LOC_Os10g22060.1,LOC_Os08g02996.2,LOC_Os04g54560.1,LOC_Os11g09260.1,LOC_Os06g28830.1,LOC_Os02g49992.1,LOC_Os12g03320.1,LOC_Os01g73500.1,LOC_Os01g51800.1,LOC_Os07g49480.2,LOC_Os09g06970.2,…
21199 314 chr07|11977:5059825-5059893:1	GGAATGTTTGGCACAACTCCAGTTCCAGGTAAGTTGGAGTTGAGAGCTGGAGCTGTGCCAAACGGGGCC	AGAGCTGGAGCTGTGCCAAACGG 0.536829 1	repeat_sense,igr_sense, LOC_Os04g52880.1,LOC_Os04g42670.1,LOC_Os02g06350.1,LOC_Os07g22120.1,LOC_Os07g29890.1,LOC_Os01g24050.1,LOC_Os01g33204.1,LOC_Os11g03720.1,LOC_Os02g09790.1,LOC_Os10g05300.1,LOC_Os01g05780.1,LOC_Os11g28270.2,LOC_Os07g36950.1,LOC_Os01g23960.1,LOC_Os02g18930.1,LOC_Os12g37210.1,LOC_Os02g08410.1,LOC_Os02g51920.1,LOC_Os09g11190.1,LOC_Os11g16640.1,LOC_Os09g31438.1,LOC_Os08g43000.1,L…
21223 126 chr07|11977:5466820-5466901:1	GCTTTACTCCCGGTTGATGTTACCAACCGGGACTAAAGATTTATTTTTAGTCCCGGTTGGTAACACCAACCGGGAAAAAAGT	CCGGTTGGTAACACCAACCGGGAA 0.335111 1	repeat_sense,igr_sense, LOC_Os06g22430.1,LOC_Os09g17360.1,LOC_Os02g08060.1,LOC_Os12g13480.1,LOC_Os04g06630.1,LOC_Os08g31649.1,LOC_Os05g50660.1,LOC_Os08g13430.1,LOC_Os08g23829.1, 5598
21269 24 chr07|11977:6243864-6243972:1	CGAAAAGGGTCTTCGCAGGCGGGGCGGCCGTCCGCCTGTAAGCCAACGACTATGAAGATCGCCGATCTTCGCAGGCGGGGAGGCCGTCCGCCTGCGAAGATAATTTTCG	CGTCCGCCTGCGAAGATAAT 0.252455 1	repeat_sense,igr_sense, LOC_Os11g39920.1,LOC_Os04g21360.1,LOC_Os10g20990.1,LOC_Os04g54564.1, 161
21273 126 chr07|11977:6281174-6281254:1	CCCCGGGATCTTTAGTCCCGGTTGGTAACAAGTATCTTTAGTCCCGGTTGGTGTTACCAACCGGGACTAAAGATCACGGGG	TTACCAACCGGGACTAAAGATCA 0.292978 1	repeat_sense,igr_sense, LOC_Os06g15570.1,LOC_Os05g09210.1,LOC_Os04g29890.1,LOC_Os06g22430.1,LOC_Os07g14430.1,LOC_Os10g08660.1,LOC_Os01g28080.1,LOC_Os04g27010.1,LOC_Os02g50650.1,LOC_Os05g16360.1,LOC_Os01g27070.1,LOC_Os09g17360.1,LOC_Os02g54830.1,LOC_Os12g13480.1,LOC_Os09g03939.2,LOC_Os07g13090.1,LOC_Os11g37610.1,LOC_Os05g09240.1,LOC_Os09g04470.1,LOC_Os11g14740.1,LOC_Os03g31760.1,LOC_Os01g04150.1,L…
21295 126 chr07|11977:6555488-6555589:1	TTTTGTCCCGGTTGGTAACACAAACCGGGACTAAAGATGGTTTGGCCGGCCACGTGGCTGACCGATCTTTAGTCCCGGTTGGTAACACGAACCGGGACTAAA	AGTCCCGGTTGGTAACACGAACCGG 0.726033 1	repeat_sense,igr_sense, LOC_Os03g04830.1,LOC_Os02g50650.1,LOC_Os10g41120.1,LOC_Os09g17360.1,LOC_Os12g13480.1,LOC_Os04g06630.1,LOC_Os04g56620.1,LOC_Os05g18294.4,LOC_Os08g13430.1,LOC_Os05g16640.1,LOC_Os07g20680.1,LOC_Os08g23829.1,LOC_Os03g19436.1,LOC_Os03g19420.2,LOC_Os03g19420.1, 4308
21296 126 chr07|11977:6555488-6555589:1	TTTTGTCCCGGTTGGTAACACAAACCGGGACTAAAGATGGTTTGGCCGGCCACGTGGCTGACCGATCTTTAGTCCCGGTTGGTAACACGAACCGGGACTAAA	CCGGTTGGTAACACGAACCGG 0.125042 1	repeat_sense,igr_sense, LOC_Os03g04830.1,LOC_Os10g41120.1,LOC_Os09g17360.1,LOC_Os12g13480.1,LOC_Os04g06630.1,LOC_Os05g18294.4,LOC_Os05g16640.1,LOC_Os07g20680.1,LOC_Os08g23829.1, 3600
21297 24 chr07|11977:6605593-6605687:1	TGTTCCGCTTGCGAAAATCTATTTTCACAAGCGGACACACGATTTTCACTAACGGTTTCGGTCCGCTTGCGAAAATCGATTTTCGCAAGTGGACA	GTCCGCTTGCGAAAATCGATTTTCGC 0.348895 1	repeat_sense,igr_sense, LOC_Os12g18960.2,LOC_Os06g33360.1,LOC_Os05g36340.1,LOC_Os07g03210.1,LOC_Os08g28610.1,LOC_Os06g41310.1,LOC_Os02g35930.1,LOC_Os02g28280.1,LOC_Os10g23030.1,LOC_Os02g06310.1,LOC_Os02g43670.1,LOC_Os10g20970.1,LOC_Os02g27380.1,LOC_Os12g36820.1,LOC_Os11g12430.1,LOC_Os10g23320.1,LOC_Os04g10219.1,LOC_Os09g11000.1,LOC_Os06g36380.1,LOC_Os09g19850.1,LOC_Os12g18960.1,LOC_Os03g27990.1,L…
21303 126 chr07|11977:6643804-6643938:1	GATCTTTAGTTCTAGTTGGTGTTACTAACCAGGACTAAAAATCACCGGGATCTTTAGTCCCGGTTGATAATACAAACCGGGACTAAAGATCCAAACTTTAGTCCCAGTTGGTAACACCAACCGGGACTAAAGATC	GTTGGTAACACCAACCGGGACT 0.105938 1	repeat_sense,igr_sense, LOC_Os09g17360.1,LOC_Os02g08060.1,LOC_Os12g13480.1,LOC_Os04g06630.1,LOC_Os08g26860.1,LOC_Os08g13430.1,LOC_Os08g23829.1, 5308
21311 126 chr07|11977:6829647-6829756:1	GATCTTTAGTCCCGGTTTGTGACACCAACCGGGACTAAAGATCCCCGCCCCTCTGACAAGGGACTGACAGGGGATGAACTGGTTGGTGTTACCAACTGGGACTAAAGATC	GGTTGGTGTTACCAACTGGGA 0.540534 1	repeat_sense,igr_sense, LOC_Os11g36150.1,LOC_Os08g45200.1,LOC_Os11g36180.1,LOC_Os11g36090.1,LOC_Os12g13480.1,LOC_Os04g06630.1,LOC_Os08g23829.1, 3574
21312 126 chr07|11977:6829647-6829756:1	GATCTTTAGTCCCGGTTTGTGACACCAACCGGGACTAAAGATCCCCGCCCCTCTGACAAGGGACTGACAGGGGATGAACTGGTTGGTGTTACCAACTGGGACTAAAGATC	GGTGTTACCAACTGGGACTA 0.426915 1	repeat_sense,igr_sense, LOC_Os05g09210.1,LOC_Os11g36150.1,LOC_Os08g45200.1,LOC_Os01g28080.1,LOC_Os12g13480.1,LOC_Os04g06630.1,LOC_Os07g13090.1,LOC_Os05g18294.4,LOC_Os03g43080.1,LOC_Os08g13430.1,LOC_Os01g20950.1,LOC_Os08g23829.1,LOC_Os04g37420.1, 3369
21434 436 chr07|11977:8953881-8953951:1	CCCATCACATATGAGTTATCAGTGACGTGTCGTAACTACCTGTCCGTCACTGATGACTCATCTCTGACGGG	CCGTCACTGATGACTCATCT 0.252189 1	repeat_sense,igr_sense, LOC_Os12g19530.2,LOC_Os08g30440.1,LOC_Os12g19530.3,LOC_Os01g02800.1,LOC_Os09g11300.1,LOC_Os01g02760.1,LOC_Os11g07400.1,LOC_Os12g19530.4,LOC_Os01g02830.1,LOC_Os04g25720.1,LOC_Os12g19530.1, 795
21436 3852 chr07|11977:8983057-8983148:1	GCTAGGAAGTTCCTGGCTCAAGAACTCCGGAAGTTCCGGGCTGCTCATCTCTGCCAGGAAGTTCCGGTGTTCTTCACCAGGAGGTTCCGGGC	TTCCGGTGTTCTTCACCAGGAGG 0.317427 1	repeat_sense,igr_sense, LOC_Os04g24460.1,LOC_Os02g05550.1,LOC_Os12g10890.1,LOC_Os07g18780.1,LOC_Os05g07070.3,LOC_Os07g33730.2,LOC_Os03g13060.1,LOC_Os03g46450.1,LOC_Os11g37950.1,LOC_Os05g07070.1,LOC_Os05g11290.1,LOC_Os04g32910.1,LOC_Os07g33730.1,LOC_Os06g06970.1,LOC_Os10g18420.1,LOC_Os06g19160.1,LOC_Os05g07070.5,LOC_Os04g24340.1,LOC_Os05g07070.2,LOC_Os03g59100.1,LOC_Os10g13690.1,LOC_Os08g03640.1,L…
21564 126 chr07|11977:10936781-10936864:1	ATCTTTTGTTCCGGTTGGTATTACCAACCGGGACTAAAAATAGATCTTTAGTCCCGGTTGGTAACACCAACCGGGACTAAAGAT	CCGGTTGGTAACACCAACCGGGA 0.155075 1	repeat_sense,igr_sense, LOC_Os06g22430.1,LOC_Os09g17360.1,LOC_Os02g08060.1,LOC_Os12g13480.1,LOC_Os04g06630.1,LOC_Os08g31649.1,LOC_Os08g13430.1,LOC_Os08g23829.1, 5587
21590 48 chr07|11977:11358224-11358339:1	AGATTATATATACCCTCGGTCCCAAAATATAAAGGATTTTGGGTGATTCATAGACCTAGGATATGTCACCTCCACCAAAATCCCTTATATTTTGGGACAGAGGGAGTATGTAATCT	TTTTGGGACAGAGGGAGTATGT 0.942523 1	repeat_sense,intron_sense, LOC_Os04g33720.1,LOC_Os09g40000.2,LOC_Os10g06130.2,LOC_Os06g15710.1,LOC_Os01g63880.1,LOC_Os07g40450.2,LOC_Os12g09570.2,LOC_Os05g41190.1,LOC_Os07g28260.2,LOC_Os11g16330.2,LOC_Os08g30930.1,LOC_Os12g27350.1,LOC_Os10g11310.1,LOC_Os12g38210.2,LOC_Os08g36050.1,LOC_Os10g05069.2,LOC_Os04g38730.1,LOC_Os02g02980.1,LOC_Os09g07660.1,LOC_Os07g38440.1,LOC_Os11g09260.1,LOC_Os02g37950.…
21660 19011 chr07|11977:12932274-12932339:1	GAGGTTGAGGTCGATGTCGGCGTCGACGGCGGCATCATCGTCGAGGTCGACATCGACGGCAGCATC	TCGTCGAGGTCGACATCGACGGC 0.0130452 1	cds_antisense,exon_antisense, LOC_Os10g33270.1,LOC_Os11g02660.2,LOC_Os05g40310.1,LOC_Os07g31560.1,LOC_Os10g40770.1,LOC_Os07g33090.1,LOC_Os03g27540.1,LOC_Os01g02930.1,LOC_Os02g41630.1,LOC_Os01g18660.1,LOC_Os11g42370.1,LOC_Os07g22960.1,LOC_Os07g24150.1,LOC_Os01g01660.1,LOC_Os01g22010.1,LOC_Os10g35660.1,LOC_Os04g57760.1,LOC_Os05g02180.1,LOC_Os07g30369.1,LOC_Os02g35710.1,LOC_Os09g34910.1,LOC_Os01g418…
21676 19019 chr07|11977:13109785-13109907:1	GGCCGGCTCTTTGCTGGTGCAGCATCATCAAGATTCACGCACGATGACTACACTTGAAAACCGATACGTGTGCCGTGCGGCACACGTGAATCTTGATGACGCTGCACCCGCAACAAGTCGGCT	TGACGCTGCACCCGCAACAA 0.157066 1	igr_sense, LOC_Os01g60230.3,LOC_Os12g16360.1,LOC_Os01g60230.2,LOC_Os01g60230.1, 4
21691 126 chr07|11977:13229751-13229835:1	ATCTTTACTCCCGGTTGTTGAGAACAACCGGGAGTAAAGAAAAGATCTTTACTCCCGGTTGTTGAGAACAACCGGGACTAAAGAT	TCCCGGTTGTTGAGAACAACCGGGA 0.486103 1	intron_antisense,repeat_sense, LOC_Os02g08060.1,LOC_Os08g23100.1,LOC_Os12g17280.1,LOC_Os01g17402.1,LOC_Os01g17402.2,LOC_Os05g39470.1,LOC_Os12g34010.1,LOC_Os05g01120.1,LOC_Os09g17020.1,LOC_Os12g18420.1, 1252
21712 126 chr07|11977:13578131-13578217:1	GATTTTTATTCCCGGTTTGTAACACCAACCGGGACTAAAAATTCTATCTTTAGTTCCGGTTGGTGTTACAAACCGGGACTAAAGATC	GGTGTTACAAACCGGGACTA 0.587263 1	repeat_sense,igr_sense, LOC_Os11g10290.1,LOC_Os05g09210.1,LOC_Os08g45200.1,LOC_Os01g28080.1,LOC_Os04g27010.1,LOC_Os12g13480.1,LOC_Os09g03939.2,LOC_Os04g06630.1,LOC_Os07g13090.1,LOC_Os12g40960.1,LOC_Os03g43080.1,LOC_Os09g03939.1,LOC_Os01g20950.1,LOC_Os12g06960.1,LOC_Os08g23829.1,LOC_Os06g32290.1,LOC_Os11g06630.1,LOC_Os04g37420.1, 3957
21790 19042 chr07|11977:14688300-14688374:1	GCAAGAATCGGCTGAAATCTAGATCGGCTACGATTAGAATTGGCTGGGTCTGAGTCGGTCTAGATGAGCCGATGC	AGTCGGTCTAGATGAGCCGA 0.530804 1	repeat_sense,igr_sense, LOC_Os08g09830.1,LOC_Os07g14990.1,LOC_Os08g41230.1,LOC_Os08g03510.1,LOC_Os02g20100.1,LOC_Os09g07680.1,LOC_Os08g09830.2,LOC_Os12g21780.1,LOC_Os12g16840.1,LOC_Os08g41220.1,LOC_Os02g18210.1,LOC_Os04g02230.1,LOC_Os10g11920.1,LOC_Os04g41620.1,LOC_Os12g16900.1,LOC_Os10g22800.1,LOC_Os07g18190.1, 30
21822 588 chr07|11977:15372463-15372561:1	GGATTTTGGTTGGATGTAATGTATTCTAGTACTACGAATCTGGGCATTCTCTATGTTCATATTCGTAGTACTAGGATATGTCACATCCAACCAAAATCC	GTAGTACTAGGATATGTCACATCCA 0.142818 1	repeat_sense,igr_sense, LOC_Os04g31120.2,LOC_Os07g28260.2,LOC_Os02g30730.4,LOC_Os05g07940.3,LOC_Os05g41030.1,LOC_Os04g31120.1,LOC_Os06g11090.1,LOC_Os02g30730.1,LOC_Os06g46000.1,LOC_Os01g51800.1,LOC_Os04g31120.4,LOC_Os05g19150.1,LOC_Os06g10810.1,LOC_Os05g26750.1,LOC_Os08g32170.1,LOC_Os02g18170.1,LOC_Os04g32540.2,LOC_Os01g74030.1,LOC_Os05g04060.1,LOC_Os05g07940.4,LOC_Os02g16490.1,LOC_Os12g01510.1,L…
21839 126 chr07|11977:15637839-15637969:1	GATCTTTAGTCCCAGTTGATACTACCAACCGGGACTAAAGATTATCACTTTAGTCCCGGTTGATACTATCAACCAGGACTAAAGATTATCACTTTAGTCCCAGTTGGTAGTAACAACCGGGAGTAAAGATC	CCCAGTTGGTAGTAACAACCGGGA 0.127508 1	repeat_sense,igr_sense, LOC_Os03g56040.1,LOC_Os07g20190.1,LOC_Os09g17360.1,LOC_Os04g06630.1,LOC_Os01g36800.1,LOC_Os01g17310.1,LOC_Os08g23829.1,LOC_Os11g12710.1, 1497
21859 5760 chr07|11977:16141853-16141966:1	GTTTAGGCAGCTCCACAACTCCACTCCAGACTTAGGGCCCGTTTGGTAGAGCTGCAGCTCCTAAATTTAACTCCAGGAGTTAGGTCTGGAGTAGAGTTGTGGAGCTGCCCAAAC	TAGGTCTGGAGTAGAGTTGTGGAGC 0.276622 1	repeat_sense,igr_sense, LOC_Os05g04790.1,LOC_Os02g19840.1,LOC_Os04g35480.1,LOC_Os04g37840.1,LOC_Os07g46700.3,LOC_Os06g32120.1,LOC_Os03g30970.1,LOC_Os06g31640.1,LOC_Os05g52070.1,LOC_Os12g21640.1,LOC_Os08g18120.1,LOC_Os07g20810.1,LOC_Os04g53890.1,LOC_Os02g02060.1,LOC_Os12g04830.1,LOC_Os11g14580.1,LOC_Os03g15450.1,LOC_Os08g12370.1,LOC_Os11g40870.1,LOC_Os09g14790.1,LOC_Os04g11990.1,LOC_Os12g39360.1,L…
21929 24 chr07|11977:17154888-17155015:1	ATACGGCTGCTTAAGTGGCCCGTATGGGAAAAACGGGCCTCTTAAGAGAGCTCATGTTGCATGCGGCTCACCTAAGCGCCCGCATAGAAAAATCAATTTTTTCATACAGGCCACTTAAGAAGACGTAT	CATACAGGCCACTTAAGAAG 0.187038 1	repeat_sense,igr_sense, LOC_Os12g30630.1,LOC_Os02g40870.2,LOC_Os11g25600.1,LOC_Os02g40870.1,LOC_Os01g40720.1, 65
21934 100 chr07|11977:17177676-17177779:1	AAGTATCTCGAGGTATCGGTACCTCACGGTACCAAATCGTTTTTGATCGTTGGATCTTACACAATTTGATACGTACCGTGAGGTACCGGTACATCAAGGTACTT	CGTACCGTGAGGTACCGGTACATC 0.793124 1	repeat_sense,igr_sense, LOC_Os04g59030.1,LOC_Os10g38540.1,LOC_Os04g46200.1,LOC_Os09g34270.1,LOC_Os03g10880.1,LOC_Os01g02550.1,LOC_Os01g65650.1,LOC_Os05g03174.1,LOC_Os10g38664.1,LOC_Os08g41720.1,LOC_Os09g31120.1,LOC_Os06g34960.1,LOC_Os02g42110.1,LOC_Os11g08080.2,LOC_Os09g31510.1,LOC_Os04g11780.1,LOC_Os01g45624.1,LOC_Os05g50110.1,LOC_Os07g09880.1,LOC_Os07g44880.1,LOC_Os03g48990.1,LOC_Os02g16250.1, …
21962 126 chr07|11977:17536577-17536653:1	TTAATCCCGGTTGGTATTACCAACCGGGACTAAAGATTATATATTTAATCCCGGTTGATGATACCAACTGGGACTAA	TCCCGGTTGATGATACCAAC 0.666007 1	repeat_sense,igr_sense, LOC_Os09g17360.1,LOC_Os01g16220.1,LOC_Os12g17280.1,LOC_Os05g39470.1,LOC_Os05g18294.4,LOC_Os08g23829.1, 2368
22135 588 chr07|11977:20067742-20067824:1	AATGTGATCCCTCCTAATACAACGAATCTGGACATTTCTTTATCTCGATTATTCAGATTCGTTGTACTAGGAGGGGTCACATT	CAGATTCGTTGTACTAGGAGG 0.154258 1	repeat_sense,igr_sense, LOC_Os04g31120.2,LOC_Os06g48030.3,LOC_Os04g31120.1,LOC_Os06g11090.1,LOC_Os05g34550.1,LOC_Os01g51800.1,LOC_Os04g31120.4,LOC_Os07g30790.1,LOC_Os06g10810.1,LOC_Os11g33960.1,LOC_Os07g45350.5,LOC_Os12g39380.1,LOC_Os07g45350.4,LOC_Os07g09460.1,LOC_Os10g04050.2,LOC_Os07g45350.2,LOC_Os04g53830.1,LOC_Os07g45350.1,LOC_Os02g24950.1,LOC_Os04g31120.3,LOC_Os05g34550.2,LOC_Os07g45350.3,L…
22144 100 chr07|11977:20227844-20227997:1	GCAATTTTACGGTCCTTAAGAAGGTACCATGAGGTACCACTTTTTTCTATTGTAAATTTGGTACCTCTTGATATCTATGTACTATTAGGTACCAAATTTTACACTGAATTTTTTTTTGTACCTTATGGTACCTCCTGAAGGACCGTAGAATTGC	ATGGTACCTCCTGAAGGACC 0.464269 1	repeat_sense,cds_antisense,exon_antisense, LOC_Os02g15040.1,LOC_Os11g15450.1,LOC_Os03g27054.1,LOC_Os07g33800.1, 179
22163 126 chr07|11977:20431356-20431443:1	ATATCTTTAGTCCCGTTGTTGAGAACAACCGGGAGTAAAGAAAAGATATTTACTCCCGGTTGTTGAGAACAACCGGGACTACAGATAT	TCCCGGTTGTTGAGAACAACCGGGA 0.468131 1	repeat_sense,igr_sense, LOC_Os02g08060.1,LOC_Os08g23100.1,LOC_Os12g17280.1,LOC_Os01g17402.1,LOC_Os01g17402.2,LOC_Os05g39470.1,LOC_Os12g34010.1,LOC_Os05g01120.1,LOC_Os09g17020.1,LOC_Os12g18420.1, 1252
22172 126 chr07|11977:20462207-20462293:1	TATCTTTAGTCCCGGTTGTTGAGAACAACCGGGAGTAAAGAAAAGATATTTACTCCCGGTTGTTGAGAACAACCGGGACTAAAGATA	TCCCGGTTGTTGAGAACAACCGGGA 0.101269 1	repeat_sense,igr_sense, LOC_Os02g08060.1,LOC_Os08g23100.1,LOC_Os12g17280.1,LOC_Os01g17402.1,LOC_Os01g17402.2,LOC_Os05g39470.1,LOC_Os12g34010.1,LOC_Os05g01120.1,LOC_Os09g17020.1,LOC_Os12g18420.1, 1252
22250 944 chr07|11977:21566607-21566735:1	CGCCTGCACGGCTGGCCTATTATGCCGCCGTTGTTGGGCGTCTATGTCTTCACCGACCGGCCGCCTCGTCAGCCGCCGACTGGTGTTTCCGCCTGCACGGCTGGCCTATTATGCCACCGTTGTTGGGCG	CACGGCTGGCCTATTATGCCACCGTT 0.0713169 1	intron_antisense,repeat_sense, LOC_Os12g43220.1,LOC_Os12g27860.1,LOC_Os02g54320.1,LOC_Os07g05920.1,LOC_Os07g16100.1,LOC_Os08g17800.1,LOC_Os09g04780.1,LOC_Os11g20070.1,LOC_Os03g37440.1,LOC_Os02g45220.1,LOC_Os07g35250.1,LOC_Os07g17730.1,LOC_Os09g23990.1,LOC_Os09g18580.1,LOC_Os03g45500.1,LOC_Os04g10040.1,LOC_Os07g36070.1,LOC_Os02g26830.1,LOC_Os10g25120.1,LOC_Os06g31780.1,LOC_Os05g34510.1,LOC_Os06g35…
22280 126 chr07|11977:22067024-22067142:1	GTCCCGGTTGGTAACACCAACCGGGACTAAAGATGATCTTTAATCCCGGTTCACATGCTGTCAGGTGTTGTCAGGCCCCTCCAGGATCTTTAGTCCCGGTTGGTGTTACGAACCGGGAT	TTAGTCCCGGTTGGTGTTAC 0.888932 1	repeat_sense,intron_sense, LOC_Os09g17360.1,LOC_Os12g13480.1,LOC_Os05g18294.4,LOC_Os08g13430.1,LOC_Os01g20950.1,LOC_Os12g22910.1,LOC_Os08g23829.1,LOC_Os01g38580.1,LOC_Os08g27180.1, 5361
22453 1256 chr07|11977:24517291-24517433:1	ACTGAAATAGGGATTGGGATCCTCTAACGTGAAGTCAGAGGAACGTGGTGACTGAGATATGGACCCCGCCGCTCACGGGCCCACCAGTCAGTGATCACGTAAGAGGGTAGTTCACGTCGGAGGATCCTCTTCCCTGAAATAGT	ACGTCGGAGGATCCTCTTCC 0.0713463 1	intron_antisense, LOC_Os07g08210.2,LOC_Os07g08210.1,LOC_Os01g53779.1,LOC_Os02g55480.1,LOC_Os11g24940.1,LOC_Os03g22610.1,LOC_Os01g53779.2,LOC_Os02g56630.1,LOC_Os10g36980.1,LOC_Os03g19870.1,LOC_Os03g19870.3,LOC_Os02g55480.2, 27
22525 410 chr07|11977:25810031-25810159:1	TCTAAATCCTTTGTCTCCACATCCATCCACTTTTAGGTCTCGTGCGCTACCCCCTTTTATTATTGCCGAAATCATGTTTCGACAGGTTCAGGCCTAAAAGTGGATGGATGCGGAGACAAAGGATTTAGA	GTGGATGGATGCGGAGACAA 0.805276 1	repeat_sense,igr_sense, LOC_Os09g01270.1,LOC_Os04g37840.1,LOC_Os03g15020.2,LOC_Os03g51800.1,LOC_Os03g15020.4,LOC_Os12g21640.1,LOC_Os09g09290.1,LOC_Os09g37270.1,LOC_Os02g14220.1,LOC_Os03g15020.3,LOC_Os01g35140.1,LOC_Os06g18090.1,LOC_Os12g22250.1,LOC_Os09g09290.2,LOC_Os12g33690.1,LOC_Os03g15020.1,LOC_Os08g12230.1,LOC_Os09g37270.2, 757
22542 8408 chr07|11977:26028111-26028222:1	GGTATGCAAAAAACGGGTGGACGTCCACCCGAGAGATTAGAATCTATCTTCTTTTTTCATAGGGAAACTATTTTAAGCACTTGGGTGGACGTCCACCCATTTCTTGCATATC	CTTGGGTGGACGTCCACCCATTT 0.898565 1	repeat_sense,igr_sense, LOC_Os07g05430.1,LOC_Os01g16590.1,LOC_Os11g41390.1,LOC_Os01g52000.1,LOC_Os07g38960.2,LOC_Os03g52970.1,LOC_Os07g36680.1,LOC_Os03g05850.1,LOC_Os02g45900.1,LOC_Os03g52970.3,LOC_Os05g49130.2,LOC_Os11g07922.2,LOC_Os08g03180.1,LOC_Os05g49130.1,LOC_Os09g10380.1,LOC_Os03g52970.2, 201
22613 1100 chr07|11977:26868662-26868749:1	GGCCTGCGTCCGACTGGTTTCCAGTCGGGGGCTCTTGAGTTGTTGCCGTTTCAGTTGTTGCCGACTGGTTTCCAGTCGGCGGCGGGTC	TGCCGACTGGTTTCCAGTCGGCGG 0.505693 1	repeat_sense,cds_antisense,exon_antisense, LOC_Os11g07720.1,LOC_Os09g19600.1,LOC_Os06g48450.1,LOC_Os01g29370.1,LOC_Os08g24260.1,LOC_Os11g35690.1,LOC_Os09g11030.1,LOC_Os04g43480.1,LOC_Os12g31180.1,LOC_Os01g50090.1,LOC_Os10g13390.1,LOC_Os04g17720.1,LOC_Os07g06262.1,LOC_Os04g03950.1,LOC_Os02g23980.1,LOC_Os05g44520.1,LOC_Os02g30020.1,LOC_Os04g02200.1,LOC_Os06g14600.1,LOC_Os10g10840.1,LOC_Os12g40060.1…
22625 126 chr07|11977:27202821-27202934:1	AACTAGGACTAAAGATGATCTTTAGTTCCGGTTGGTAGCTACAGCAGGCATATACGATCTTTAGTCCCGGTTGGTAACACCAACCGGGACTGAAGATCATCTTTAGTCCCGGTT	CGGGACTGAAGATCATCTTTAGTC 0.225268 1	repeat_sense,igr_sense, LOC_Os08g15720.1,LOC_Os10g10680.1,LOC_Os08g09250.3,LOC_Os12g25000.1,LOC_Os09g36650.1,LOC_Os08g28750.1,LOC_Os10g08660.1,LOC_Os08g24280.1,LOC_Os02g50650.1,LOC_Os10g09280.1,LOC_Os07g05120.1,LOC_Os05g08790.1,LOC_Os01g24910.1,LOC_Os01g46710.1,LOC_Os09g17360.1,LOC_Os08g15320.1,LOC_Os07g11350.1,LOC_Os11g09760.1,LOC_Os06g19520.1,LOC_Os10g20970.1,LOC_Os04g21510.1,LOC_Os08g09250.1,L…
22678 110 osa-MIR445a chr07|11977:28117531-28117798:1	TCACATTGAATGTTTGACACTAATTTGGAGTATTAAACATAGACTAATAAAAAAACTAATTTCATAAATGAAAGCTAATCTGCGAGACGAATTTTTTAAGCCTAATTAATCCATAATTATGAAAAGTTTACTGTAGCATCACATTGTCAAATCATGGTGTAATTAGACTCAAAAGATTCGTCTCGCGAATTAGTCCAAGGTTATAGAATAGGTTTTATAATTAGTGTATGTTTAATACTCTAAATTAGTGTATAAACATCCGATGTGA	TAAATTAGTGTATAAACATCCGAT 1	repeat_sense,igr_sense,intron_sense, LOC_Os10g27260.1,LOC_Os04g41340.1,LOC_Os06g50890.4,LOC_Os12g02700.1,LOC_Os04g45410.1,LOC_Os09g36190.1,LOC_Os11g09710.1,LOC_Os03g62850.1,LOC_Os06g50890.1,LOC_Os01g48920.1,LOC_Os04g41380.1,LOC_Os06g50890.2,LOC_Os03g62850.2,LOC_Os11g45330.1, 608
22708 126 chr07|11977:28506889-28506961:1	TTCCGGTTGGTGTTACCAACCAGGACTAAAGCTTATATCGATCTTTTTTCCCGGTTGGTGTTACCAACCGGGA	TCCCGGTTGGTGTTACCAACCG 0.315738 1	repeat_sense,igr_sense, LOC_Os08g45200.1,LOC_Os11g35500.1,LOC_Os09g17360.1,LOC_Os12g13480.1,LOC_Os04g06630.1,LOC_Os05g18294.4,LOC_Os01g20950.1,LOC_Os12g22910.1,LOC_Os08g23829.1, 5417
22806 436 chr08|11978:312125-312216:1	TATTTGATCGCCTGTGACGGGCCAGAATTTGAACCCAACAAAAGCAACTCTCTGTCGGATGTAAATTCTGGCCCGTCACAGGTGATCAAATA	ATTCTGGCCCGTCACAGGTGA 0.769744 1	repeat_sense,igr_sense, LOC_Os05g01150.1,LOC_Os03g29020.1,LOC_Os02g34020.1,LOC_Os04g37860.1,LOC_Os12g25330.1,LOC_Os07g30540.1,LOC_Os12g15260.1,LOC_Os12g13180.1,LOC_Os09g22200.1,LOC_Os01g63750.1,LOC_Os04g08150.1,LOC_Os04g49080.1,LOC_Os07g42010.1,LOC_Os10g18920.1,LOC_Os11g47060.1,LOC_Os10g04290.1,LOC_Os06g36430.1,LOC_Os06g23620.1,LOC_Os11g12450.1,LOC_Os08g26080.1,LOC_Os04g13590.1,LOC_Os08g32820.1,L…
22810 126 chr08|11978:333656-333738:1	CTTTAGTCCCGGTTCGTAACACCAACCGGGACTAAAGATTCTAAATCTTTAGTCCCGGTTGATGTTACCAACCGGTACAAAAG	CCGGTTGATGTTACCAACCGG 0.248749 1	repeat_sense,igr_sense, LOC_Os08g45200.1,LOC_Os09g17360.1,LOC_Os12g13480.1,LOC_Os05g18294.4,LOC_Os08g23829.1, 3984
22854 2014 chr08|11978:773643-773793:1	ACTCCAGGGTTAAGCGTGCTTGGCCTAGAGTAATTTTGGGATGGGTGGACACACGGACGTGGCCGAGAGGGGACGTTCCAACAAGTTGCAACTTCTTTTCCGGAAGCCGATCTCCAAAGAACTCCAGGGTTAAGCGTGCTTGGCCTAGAGT	AGGGTTAAGCGTGCTTGGCC 0.446294 1	repeat_sense,igr_sense, LOC_Os04g01400.1,LOC_Os01g19460.1,LOC_Os12g35030.1,LOC_Os08g36120.1,LOC_Os12g35030.2,LOC_Os12g04030.1,LOC_Os02g45840.1,LOC_Os06g34920.1,LOC_Os10g15360.1, 371
22903 2646 chr08|11978:1244409-1244551:1	CCACTTTTACCTACGTGGCATGCCAAGGTGGCAATCAGGGTCGACGAGGGAGAAGATGGAGGGGAGATAGAGACTGACCAGTAGGTCCCACGTCGTTTTTCACCCTAGATATCCACGTTGGCATGCCACGTGGACAAAAGTGG	GTTGGCATGCCACGTGGACA 0.746797 1	repeat_sense,igr_sense, LOC_Os02g53740.2,LOC_Os05g26860.1,LOC_Os04g47780.1,LOC_Os06g49250.2,LOC_Os06g49220.1,LOC_Os06g49230.1,LOC_Os06g49250.1,LOC_Os06g49250.3,LOC_Os02g53740.1,LOC_Os02g53740.3, 70
22961 48 chr08|11978:1835599-1835684:1	TTCATACTATAAGACTTTCTAGTATTGTCCACATTCATATAAATGCTAATGAATATGGGCAATGCTAGAAAGTCTTATAATATGAA	TGGGCAATGCTAGAAAGTCTTA 0.128002 1	repeat_sense,igr_sense, LOC_Os12g18960.2,LOC_Os05g41190.1,LOC_Os08g04300.1,LOC_Os12g02520.1,LOC_Os06g27840.1,LOC_Os09g09820.1,LOC_Os10g33700.2,LOC_Os02g17940.1,LOC_Os12g35480.1,LOC_Os10g04580.1,LOC_Os06g19990.1,LOC_Os05g43650.1,LOC_Os08g19114.1,LOC_Os12g40920.2,LOC_Os02g16690.1,LOC_Os08g06500.1,LOC_Os03g11020.1,LOC_Os09g15639.1,LOC_Os01g02290.1,LOC_Os06g16330.1,LOC_Os02g16490.1,LOC_Os06g17390.1,L…
23043 126 chr08|11978:2487404-2487501:1	TCCGGTTGGTAGCACCAACCGGGGCTAAAGATCACCGGGATCTTTAGTCACGGTTGGTAAGTTAAGATCTTTAGTTCCGGTTGGTGTTACCAACCGGG	TTAGTTCCGGTTGGTGTTACC 0.581094 1	repeat_sense,igr_sense, LOC_Os09g17360.1,LOC_Os12g13480.1,LOC_Os06g25290.1,LOC_Os01g20950.1,LOC_Os12g22910.1,LOC_Os11g39940.1, 3350
23065 19414 chr08|11978:2906450-2906599:1	GGGATTTATTCCGGGTCGAGAACCAATTTACTTATATTAGGTACAATAAAATATCCGGATTAGTTTCACACCTATTGACTAATGGATTGATTTCCGGTCTCTTATCGTCCCTATCATGATTAAGTTGGTTCCCAGCCCGGAATAAATCTC	AAGTTGGTTCCCAGCCCGGA 0.739665 1	repeat_sense,igr_sense, LOC_Os06g07896.1,LOC_Os05g44280.1,LOC_Os08g26500.1,LOC_Os07g02490.1,LOC_Os09g33690.1,LOC_Os07g48470.1,LOC_Os03g10490.1,LOC_Os06g07996.1,LOC_Os10g02090.1,LOC_Os11g45420.1, 14
23069 19415 chr08|11978:2942879-2942966:1	GGTAGTAGCCATTGGTGGCGGCCATGGCGGCGGCTGTTTGGCCATCTTCTAAGCTGCAATCCATGGCCGCTCCCATGGCTGCCATGCC	ATCCATGGCCGCTCCCATGGCTG 0.536918 1	cds_antisense,exon_antisense, LOC_Os01g70180.1,LOC_Os07g17780.1,LOC_Os12g32970.1,LOC_Os08g11110.1,LOC_Os03g55200.1,LOC_Os05g41190.1,LOC_Os03g58580.1,LOC_Os05g45210.2,LOC_Os11g08020.1,LOC_Os09g31486.1,LOC_Os03g30640.1,LOC_Os02g06480.1,LOC_Os12g05540.1,LOC_Os08g10630.1,LOC_Os02g36880.3,LOC_Os06g29310.1,LOC_Os01g28450.1,LOC_Os11g05410.1,LOC_Os02g36880.1,LOC_Os08g34460.1,LOC_Os09g31486.2,LOC_Os05g452…
23103 8938 osa-MIR395h chr08|11978:3292801-3292910:1	TGTTACCTGGAGTTTCCTCAACACACTTCACATCTGCTAGGCCCTATTACAATTGCGCAATGTGGAGTCTGCAATTGGTAGTGAAGTGTTTGGGGGAACTCTAGGTGGCA	GTGAAGTGTTTGGGGGAACTC 1	igr_sense, HASH(0xc7ae4c8) LOC_Os03g09930.2,LOC_Os12g40480.2,LOC_Os03g09930.1,LOC_Os03g09940.1,LOC_Os03g53230.1, 32
23104 8938 osa-MIR395i chr08|11978:3292974-3293071:1	GGTTTTACCGGGAGTTCTCTTCAAGCACTTCACGTAGAGCTTTCTATTGACATGGAGCTTTAGAACAATGTGAAGTGTTTGGGGGAACTCTTGGTACC	GTGAAGTGTTTGGGGGAACTC 0.420954 1	igr_sense, HASH(0xc7abde0) LOC_Os03g09930.2,LOC_Os12g40480.2,LOC_Os03g09930.1,LOC_Os03g09940.1,LOC_Os03g53230.1, 32
23105 8938 osa-MIR395j chr08|11978:3293135-3293246:1	GTGTTCCCAAGAGTTCCTTGCAAGCACTTCACATAGAACTTCTGTTACTCTCATGTAACATTGGGAACTTGAGAAGCTACTGTGAAGTGTTTGGGGGAACTCTAGGTGGCAC	GTGAAGTGTTTGGGGGAACTC 1	igr_sense, HASH(0xc7b8634) LOC_Os03g09930.2,LOC_Os12g40480.2,LOC_Os03g09930.1,LOC_Os03g09940.1,LOC_Os03g53230.1, 32
23106 8938 osa-MIR395k chr08|11978:3293306-3293405:1	TGGTTTTATCGGGAGTTTCCTTCAAGCACTTCACGTAGAGCTTTCTATTGATATGGAGCTTTGGAACAATGTGAAGTGTTTGGGGGAACTCTTGATACCA	GTGAAGTGTTTGGGGGAACTC 0.207537 1	igr_sense, HASH(0xc788e58) LOC_Os03g09930.2,LOC_Os12g40480.2,LOC_Os03g09930.1,LOC_Os03g09940.1,LOC_Os03g53230.1, 32
23107 8938 osa-MIR395l chr08|11978:3293655-3293744:1	GTTCCTTCCAAGCACTTCACACAGAGCTTTTATTTCTCTCACATCGATTGAGAACTTAATTAGAAGCTTTTGTGAAGTGTTTGGGGGAAC	GTGAAGTGTTTGGGGGAACTC 0	igr_sense, HASH(0xc7c4510) LOC_Os03g09930.2,LOC_Os12g40480.2,LOC_Os03g09930.1,LOC_Os03g09940.1,LOC_Os03g53230.1, 32
23145 1920 chr08|11978:3657579-3657665:1	CCTATCGAACAACCGTGGTTCGACAAGGTACCTATCGAACAACCACAGTTCGATAGGGTACCTGTCGAACTGCGGTAGTTCGACAGG	CTGTCGAACTGCGGTAGTTC 0.313333 1	repeat_sense,igr_sense, LOC_Os01g26340.1,LOC_Os03g45130.1,LOC_Os11g15170.1,LOC_Os10g10160.1,LOC_Os01g23940.1,LOC_Os01g28700.1,LOC_Os03g43390.2,LOC_Os04g41840.1,LOC_Os01g63170.1,LOC_Os04g02380.1,LOC_Os06g04900.1,LOC_Os11g38160.1,LOC_Os01g36270.1,LOC_Os01g02610.1,LOC_Os03g43390.1,LOC_Os02g30670.1,LOC_Os05g07750.1,LOC_Os09g09520.1,LOC_Os09g10510.1,LOC_Os06g19250.1, 143
23147 1920 osa-MIR439g chr08|11978:3657885-3657971:1	CCTGTCGAACTGACGCAGTTCGACATGTACCTGTCGAACTGTGGTTGTTCGATAGGTATCCCTGTCGAACCGCGGTTGTTCGACAGG	TGTCGAACCGCGGTTGTTCGA 1	repeat_sense,igr_sense, LOC_Os09g16810.1,LOC_Os01g26340.1,LOC_Os10g10160.1,LOC_Os01g23940.1,LOC_Os01g39720.1,LOC_Os07g26410.1,LOC_Os04g02380.1,LOC_Os01g36270.1,LOC_Os02g30670.1,LOC_Os06g19250.1, 115
23286 1100 chr08|11978:5085038-5085125:1	GGCCTGCGTCCGACTGGTTTCCAGTCGGGGGCTCTTGAGTTGTTGCCGTTTCAGTTGTTGCCGATTGGTTTCCAGTCGGCGGCAGGTC	TGTTGCCGATTGGTTTCCAGTCGGCGGC 0.816779 1	repeat_sense,cds_antisense,exon_antisense, LOC_Os11g07720.1,LOC_Os09g19600.1,LOC_Os06g48450.1,LOC_Os05g30610.1,LOC_Os02g40850.1,LOC_Os08g24260.1,LOC_Os11g35690.1,LOC_Os09g11030.1,LOC_Os04g43480.1,LOC_Os12g31180.1,LOC_Os11g29450.1,LOC_Os08g30670.1,LOC_Os10g13390.1,LOC_Os07g06262.1,LOC_Os04g03950.1,LOC_Os11g12250.1,LOC_Os02g23980.1,LOC_Os05g44520.1,LOC_Os02g30020.1,LOC_Os04g02200.1,LOC_Os03g14050.1…
23287 1100 chr08|11978:5085038-5085125:1	GGCCTGCGTCCGACTGGTTTCCAGTCGGGGGCTCTTGAGTTGTTGCCGTTTCAGTTGTTGCCGATTGGTTTCCAGTCGGCGGCAGGTC	GCCGATTGGTTTCCAGTCGGCGGCA 0.785675 1	repeat_sense,cds_antisense,exon_antisense, LOC_Os11g07720.1,LOC_Os09g19600.1,LOC_Os03g49420.3,LOC_Os06g48450.1,LOC_Os05g30610.1,LOC_Os02g40850.1,LOC_Os08g24260.1,LOC_Os11g35690.1,LOC_Os09g11030.1,LOC_Os04g43480.1,LOC_Os12g31180.1,LOC_Os08g30670.1,LOC_Os10g13390.1,LOC_Os04g17720.1,LOC_Os07g06262.1,LOC_Os04g03950.1,LOC_Os11g12250.1,LOC_Os02g23980.1,LOC_Os05g44520.1,LOC_Os04g02200.1,LOC_Os02g30020.1…
23295 24 chr08|11978:5188421-5188503:1	GGGTCGCTAGCGAAAAGGGTGCATCTTCGCTAGCGGTCCTCTTAACCTGGACGCCAGCGAAGATCCATTTTCGCTGGCGGTCC	GCCAGCGAAGATCCATTTTCGCTGG 0.0920143 1	repeat_sense,igr_sense, LOC_Os10g12610.1,LOC_Os09g07840.1,LOC_Os10g23030.1,LOC_Os09g16560.1,LOC_Os06g46710.1,LOC_Os01g65694.1,LOC_Os11g12430.1,LOC_Os09g36270.1,LOC_Os08g36410.1,LOC_Os07g15910.1,LOC_Os01g62770.1,LOC_Os04g53310.1,LOC_Os12g16570.1,LOC_Os12g34280.1,LOC_Os08g30860.1,LOC_Os10g02940.1,LOC_Os09g11670.1,LOC_Os09g07310.1,LOC_Os09g36270.2, 343
23317 6716 osa-MIR171b chr08|11978:5362813-5362904:1	CGACGGGATATTGGGGCGGTTCAATCAGAAAGCTTGTGCTCCGGAAGCGAGGAGCTCTACTCTTTTGATTGAGCCGTGCCAATATCACGTCG	TGATTGAGCCGTGCCAATATC 0.664376 1	igr_sense, HASH(0xc80afb4) LOC_Os03g04300.1,LOC_Os08g22330.1,LOC_Os06g01620.1,LOC_Os10g40390.1,LOC_Os02g44370.1,LOC_Os09g32750.1,LOC_Os05g34460.1,LOC_Os04g46860.1,LOC_Os02g44360.1, 13
23336 24 chr08|11978:5547878-5548016:1	AGGTTTTCCCGTGCGGTCAAACGGATTTTCGCGTGCGGAGCTTCAGCCCGTCTGGAGCAGTACGTCTGCAAAAATCGCTATTTGTGCGTGCGGGCGGCGCAACCGCACGCGAAAATCGGATTTTCGCGTGCGGGTGCTT	GCGAAAATCGGATTTTCGCGTGCGG 0.458057 1	repeat_sense,igr_sense, LOC_Os12g17340.1,LOC_Os05g36340.1,LOC_Os11g32250.1,LOC_Os02g35930.1,LOC_Os05g49080.1,LOC_Os03g05310.1,LOC_Os01g67270.1,LOC_Os04g12809.1,LOC_Os10g23320.1,LOC_Os08g31569.1,LOC_Os06g36380.1,LOC_Os07g29770.1,LOC_Os06g35524.1,LOC_Os04g28440.1,LOC_Os11g07620.1,LOC_Os09g11370.1,LOC_Os07g01170.1, 649
23337 5024 chr08|11978:5564980-5565089:1	TAGGGCTGTAAGTGGGTCAGCCGCGAACCCACTTATAGATCAAAATAAGCGGGTTCACGGCTTATTTTAGCCTATAAGTGGGTTTCGCGGGTTAGCCACTTACACCCCTA	GGTTTCGCGGGTTAGCCACTTACA 0.123913 1	repeat_sense,igr_sense, LOC_Os07g41090.1,LOC_Os11g27240.1,LOC_Os03g27770.1,LOC_Os06g43930.1,LOC_Os02g31840.1,LOC_Os06g43930.2,LOC_Os03g27770.2,LOC_Os08g42930.1,LOC_Os07g41090.3, 108
23359 750 chr08|11978:5900817-5900922:1	GACACAGTGTCGGCCGGTCAGACCGCAGGCTGCGCCGGTCTGACCGCGCATTACACGCCGGTCTGACCGGCTACCAGAGCCCGGTCTGACCGGTCCACATAAAATC	CCGGTCTGACCGGTCCACAT 0.40458 1	repeat_sense,igr_sense, LOC_Os05g33750.1,LOC_Os12g29360.1,LOC_Os07g12410.1,LOC_Os11g30960.1,LOC_Os12g30770.1,LOC_Os06g13290.1,LOC_Os07g36770.1,LOC_Os10g28890.1,LOC_Os01g40010.1,LOC_Os11g12230.1,LOC_Os06g07850.1,LOC_Os05g14400.1,LOC_Os07g09410.1,LOC_Os08g09510.1,LOC_Os07g16530.1,LOC_Os06g27880.1,LOC_Os03g42610.1,LOC_Os10g02120.1,LOC_Os07g29910.1,LOC_Os05g31450.1,LOC_Os06g28550.1,LOC_Os12g26140.1,L…
23382 2040 chr08|11978:6194472-6194567:1	GTGAGATTCGATGTCTTAGGTCCTACCCAGGGGGTCCCTTTTATACCGCGGGTCAGTTGATCTCCAAGTAGGACTTGGAGATATCGGACTCCTCAC	GTAGGACTTGGAGATATCGGAC 0.93315 1	repeat_sense,igr_sense, LOC_Os05g13700.1,LOC_Os06g35400.1,LOC_Os08g16490.1,LOC_Os11g19890.1,LOC_Os02g18600.1,LOC_Os04g55440.1,LOC_Os01g57790.1,LOC_Os05g18360.1,LOC_Os11g27160.1,LOC_Os03g48364.1,LOC_Os10g17270.1,LOC_Os06g49890.1,LOC_Os12g13670.1,LOC_Os03g19660.1,LOC_Os04g55420.1,LOC_Os12g23340.1,LOC_Os08g11200.1,LOC_Os06g36410.1,LOC_Os09g31250.1,LOC_Os10g07520.1,LOC_Os09g14090.1,LOC_Os12g13670.2,L…
23416 126 chr08|11978:6612506-6612609:1	CCCGGTTGGTAACACCAACCGGGACTAAAGATCCCAGTTCGCCGGTTGTTAGAGTCTGTCAGGCTCCCGGGGATCTTTAGTCCCGGTTGGTGCTACCAACCAGG	ATCTTTAGTCCCGGTTGGTGCT 0.0447452 1	repeat_sense,igr_sense, LOC_Os02g16630.1,LOC_Os03g27080.2,LOC_Os11g35750.1,LOC_Os10g08660.1,LOC_Os02g50650.1,LOC_Os02g26150.1,LOC_Os09g17360.1,LOC_Os12g13480.1,LOC_Os12g17280.1,LOC_Os04g06630.1,LOC_Os10g11354.1,LOC_Os11g36280.1,LOC_Os05g18294.4,LOC_Os03g27080.1,LOC_Os08g13430.1,LOC_Os01g20950.1,LOC_Os01g38580.1,LOC_Os10g01560.1,LOC_Os08g27180.1, 11646
23428 19526 chr08|11978:6714701-6714831:1	GCTTGTGAGCTGGCTCGGGCTCGGCTCGGTTCACAAACGAGCTAAAACCCAGGCTCGGGATCGGCTCGTTTAGGATTCGAGCCAAGCTAAGCCAGGCGAGCCCGAGCTGAGCTTGAGCCAAGTTCACGAGC	GCTGAGCTTGAGCCAAGTTCA 0.524713 1	repeat_sense,igr_sense, LOC_Os02g05550.1,LOC_Os12g10890.1,LOC_Os11g22810.1,LOC_Os03g46450.1,LOC_Os04g19420.1,LOC_Os10g17380.1,LOC_Os10g06070.1,LOC_Os11g18810.1,LOC_Os02g58410.1,LOC_Os06g26300.1,LOC_Os10g13490.1,LOC_Os06g45080.1,LOC_Os12g06680.1,LOC_Os01g72400.1,LOC_Os08g10710.1,LOC_Os09g13790.1,LOC_Os06g21200.1,LOC_Os08g08640.1,LOC_Os02g24420.1,LOC_Os08g17910.1,LOC_Os08g08370.1,LOC_Os10g13790.1,L…
23495 19535 chr08|11978:7217962-7218053:1	TGAGAGCAGGAGTACGTACACCTGGGTGTATATATATATATAGAATCGGATCTCTCTTTTGTACTCCCAGGTGTATGTACTATCTTTTCTTA	ACTCCCAGGTGTATGTACTA 0.563774 1	igr_sense, LOC_Os12g26790.1,LOC_Os11g08150.1,LOC_Os10g28724.1,LOC_Os01g19100.1,LOC_Os07g33500.1,LOC_Os06g13860.2,LOC_Os04g11310.1,LOC_Os03g38530.1,LOC_Os11g06920.1,LOC_Os04g05710.1,LOC_Os02g45370.1,LOC_Os11g07060.1,LOC_Os04g05730.1,LOC_Os07g30430.1,LOC_Os01g68410.1,LOC_Os10g28930.1,LOC_Os07g30320.1,LOC_Os11g03250.1,LOC_Os11g24000.1,LOC_Os07g20330.1,LOC_Os02g46240.1,LOC_Os11g39790.1,LOC_Os07g03560…
23554 126 chr08|11978:7817039-7817124:1	GATTTTTATTCCCGGTTTGTAACACCAACCGGGACTAAAAATCTATCTTTAGTTCCGGTTGGTGTTACAAACCGGGACTAAAGATC	GGTGTTACAAACCGGGACTA 0.51445 1	repeat_sense,igr_sense, LOC_Os11g10290.1,LOC_Os05g09210.1,LOC_Os08g45200.1,LOC_Os01g28080.1,LOC_Os04g27010.1,LOC_Os12g13480.1,LOC_Os09g03939.2,LOC_Os04g06630.1,LOC_Os07g13090.1,LOC_Os12g40960.1,LOC_Os03g43080.1,LOC_Os09g03939.1,LOC_Os01g20950.1,LOC_Os12g06960.1,LOC_Os08g23829.1,LOC_Os06g32290.1,LOC_Os11g06630.1,LOC_Os04g37420.1, 3957
23615 436 chr08|11978:8196983-8197133:1	TTCATCGTCATCAAGCACCAGTTTCCTCTTGCGAGGACCCGTCTGACCAGTTGATTTGGAGGTCTGAGGTTGCGGATCTGGTCTGATCGTTGGCCCTCTACCTCCCTGAGCAGTGTGTTGGCGAGGAGACCGGCGCTGAGTGACTGGTGGA	GAGGAGACCGGCGCTGAGTGA 0.246353 1	repeat_sense,cds_antisense,exon_antisense, LOC_Os09g19600.1,LOC_Os06g48450.1,LOC_Os08g24260.1,LOC_Os01g68370.1,LOC_Os12g31180.1,LOC_Os10g13390.1,LOC_Os07g06262.1,LOC_Os04g49060.1,LOC_Os04g02200.1,LOC_Os01g15190.1,LOC_Os10g10840.1,LOC_Os12g37330.1,LOC_Os09g09250.1,LOC_Os12g17220.1,LOC_Os05g39710.1,LOC_Os08g29920.1,LOC_Os12g23220.1,LOC_Os09g11600.1,LOC_Os12g18030.1,LOC_Os10g19120.1,LOC_Os07g30570.1…
23635 126 chr08|11978:8470388-8470492:1	TTTAGTCCCGGTTGGTGTCAATAACCGGGACTAAATATCACCATTTTAGTCACGGTTGGTACTCTTGATCATTAGTCCCGGTTGGTAATACCAACCGGGACTAAA	AGTCCCGGTTGGTAATACCAACCGG 0.665732 1	repeat_sense,igr_sense, LOC_Os10g08660.1,LOC_Os02g50650.1,LOC_Os09g17360.1,LOC_Os12g13480.1,LOC_Os04g06630.1,LOC_Os08g31649.1,LOC_Os01g02220.1,LOC_Os05g18294.4,LOC_Os06g45270.1,LOC_Os08g13430.1,LOC_Os12g22910.1,LOC_Os08g23829.1,LOC_Os08g27180.1, 7257
23678 464 chr08|11978:8814737-8814822:1	GTTCCATCAAGGATGAGGACGTTGCATCCTATTAATTTCATGCGATGGCTGGTAATAGGATGCCATGTCCTCATCCTAGGTGAAAC	GGATGCCATGTCCTCATCCTAG 0.447164 1	repeat_sense,igr_sense, LOC_Os01g40190.1,LOC_Os11g10420.1,LOC_Os02g58660.2,LOC_Os01g39650.1,LOC_Os03g43990.2,LOC_Os04g50720.1,LOC_Os01g45090.1,LOC_Os09g18210.1,LOC_Os02g58660.1,LOC_Os11g08480.1,LOC_Os09g38800.1,LOC_Os10g08740.1,LOC_Os09g19570.1,LOC_Os03g43990.1,LOC_Os08g40430.1,LOC_Os09g38840.1,LOC_Os12g23180.1,LOC_Os05g04190.1, 167
23680 126 chr08|11978:8830167-8830266:1	AGCTCGATCTTCAGTCCCGGTTGGTAAGGCTCAGCCGGCCACGTGGCTGAGCCATCTTTAGTCCCGGTTGGTGTTACCAACCGGGACTAAAGATCGATCT	TTACCAACCGGGACTAAAGATC 0.125972 1	repeat_sense,igr_sense, LOC_Os05g09210.1,LOC_Os06g22430.1,LOC_Os07g14430.1,LOC_Os10g08660.1,LOC_Os01g28080.1,LOC_Os04g27010.1,LOC_Os02g50650.1,LOC_Os05g16360.1,LOC_Os01g27070.1,LOC_Os09g17360.1,LOC_Os02g54830.1,LOC_Os12g13480.1,LOC_Os09g03939.2,LOC_Os04g06630.1,LOC_Os07g13090.1,LOC_Os11g37610.1,LOC_Os08g26860.1,LOC_Os05g09240.1,LOC_Os09g04470.1,LOC_Os11g14740.1,LOC_Os01g04150.1,LOC_Os05g18294.4,L…
23697 314 chr08|11978:9002031-9002112:1	GAGTCTTAGAGCCTGTTTGGCACAGCTCCAGCTCCAACTCCACCCCTCCTGGAGCTGGAGCTCAGCCAAACAATTTCAGCTC	AGCTGGAGCTCAGCCAAACA 0.229909 1	repeat_sense,igr_sense, LOC_Os04g52880.1,LOC_Os02g06350.1,LOC_Os07g22120.1,LOC_Os04g25400.1,LOC_Os01g33204.1,LOC_Os11g03720.1,LOC_Os10g05300.1,LOC_Os02g18930.1,LOC_Os12g37210.1,LOC_Os02g08410.1,LOC_Os10g37530.1,LOC_Os08g25420.1,LOC_Os11g16640.1,LOC_Os10g31910.1,LOC_Os01g67810.1,LOC_Os08g05040.1,LOC_Os12g13640.1,LOC_Os07g30210.1,LOC_Os05g07650.1,LOC_Os10g08990.1,LOC_Os07g02990.1, 942
23727 1100 chr08|11978:9465428-9465515:1	GACCTGCATCCGACTGATTTCCAGTCGGGGGCTCTTGAGTTGTTGCCGTTTCAGTTGTTGCCGACTGGTTTCCAGTCGGCGGCAGGTC	GCCGACTGGTTTCCAGTCGGCGGC 0.480408 0	repeat_sense,cds_antisense,exon_antisense, LOC_Os09g19600.1,LOC_Os06g48450.1,LOC_Os01g29370.1,LOC_Os08g24260.1,LOC_Os11g35690.1,LOC_Os09g11030.1,LOC_Os12g31180.1,LOC_Os01g50090.1,LOC_Os10g13390.1,LOC_Os04g17720.1,LOC_Os07g06262.1,LOC_Os04g03950.1,LOC_Os02g23980.1,LOC_Os04g02200.1,LOC_Os06g14600.1,LOC_Os10g10840.1,LOC_Os12g37330.1,LOC_Os12g40060.1,LOC_Os09g09250.1,LOC_Os12g17220.1,LOC_Os02g31170.1…
23757 19596 chr08|11978:9746607-9746707:1	CCGGCTGCACCACCGGCTGAATTGGTGGTGTCTGCTGTGCTGGCTGTACGACCTGCTGTTGGACCGGCTGCACCACCGGCTGAATTGGTGGTGCCTGCTGG	TGCACCACCGGCTGAATTGGTGGT 0.207651 1	repeat_sense,cds_antisense,exon_antisense, LOC_Os07g18330.1,LOC_Os04g35430.1,LOC_Os06g49010.1,LOC_Os08g16000.1,LOC_Os06g49010.4,LOC_Os03g52110.1,LOC_Os01g33750.1,LOC_Os04g19420.1,LOC_Os06g20660.1,LOC_Os10g26210.1,LOC_Os01g45570.1,LOC_Os11g01620.2,LOC_Os06g38240.1,LOC_Os08g08460.1,LOC_Os10g18660.1,LOC_Os08g16240.1,LOC_Os01g54830.1,LOC_Os01g14470.1,LOC_Os03g33230.1,LOC_Os04g09580.1,LOC_Os02g29660.1…
23830 944 chr08|11978:10454453-10454581:1	CGCCTGCACGGTTGGCCTATTATGCCGCCGTTGTTGGGCGTCTACATCTTCACCGACCGGCCGCCTCGTCCGCCGCCGACTGGTGTTTCCGCCTGCACGGCTGGCCTATTATGCCACCGTTGTTGGGCG	ACGGCTGGCCTATTATGCCACCGTT 0.662757 1	repeat_sense,intron_sense, LOC_Os07g40330.1,LOC_Os12g43220.1,LOC_Os12g27860.1,LOC_Os02g54320.1,LOC_Os07g05920.1,LOC_Os07g16100.1,LOC_Os08g17800.1,LOC_Os09g04780.1,LOC_Os11g20070.1,LOC_Os03g37440.1,LOC_Os02g45220.1,LOC_Os07g35250.1,LOC_Os07g17730.1,LOC_Os09g23990.1,LOC_Os09g18580.1,LOC_Os04g10040.1,LOC_Os02g29750.1,LOC_Os07g36070.1,LOC_Os05g26540.1,LOC_Os02g26830.1,LOC_Os10g25120.1,LOC_Os06g31780.…
23833 126 chr08|11978:10475607-10475694:1	ATCTTTAGTCCCGGTTGATGAGAACAACCGGGAGTAAAGATAAAAATATCTTTACTCCCGGTTGTTGAGAACAACCGGGACTAAAGAT	TCCCGGTTGTTGAGAACAACCGGGA 0.484051 0	repeat_sense,igr_sense, LOC_Os02g08060.1,LOC_Os08g23100.1,LOC_Os12g17280.1,LOC_Os01g17402.1,LOC_Os01g17402.2,LOC_Os05g39470.1,LOC_Os12g34010.1,LOC_Os05g01120.1,LOC_Os09g17020.1,LOC_Os12g18420.1, 1252
23875 8266 chr08|11978:10741489-10741598:1	CACCTTAACAAGTGATCATAAAGATATCCCATCGGTGATGTTTGAATCTGGAGGAAGAAGGTGATGTTTGAATCACCAATGGGATATCTTCACGATCACTTGTTAAGGTG	GGGATATCTTCACGATCACT 0.706141 1	intron_antisense,repeat_sense, LOC_Os11g35560.1,LOC_Os11g22560.1,LOC_Os12g16810.1,LOC_Os01g35710.1,LOC_Os08g12470.1,LOC_Os08g22960.1,LOC_Os08g11110.1,LOC_Os07g18350.1,LOC_Os08g11420.1,LOC_Os03g41960.1,LOC_Os10g13530.1,LOC_Os05g17120.1,LOC_Os01g39920.1,LOC_Os12g26870.1,LOC_Os07g16520.1,LOC_Os07g10080.1,LOC_Os03g23110.1,LOC_Os02g19260.1,LOC_Os07g25040.1,LOC_Os09g12890.1,LOC_Os03g46170.1,LOC_Os09g10…
24030 436 chr08|11978:12453448-12453559:1	CCGTCATAGGTATCAAGTCAGCTGTTATGGGCCGAAAATGAAACCCGTCAGATGAACACCTCTGTCAGATTCCACTTCCGGCCCGTCACAGGTGACTTGATACCTGTGATGG	GGCCCGTCACAGGTGACTTGATACC 0.194848 1	repeat_sense,igr_sense, LOC_Os05g01150.1,LOC_Os03g29020.1,LOC_Os02g34020.1,LOC_Os09g26700.2,LOC_Os12g25330.1,LOC_Os10g09810.1,LOC_Os12g15260.1,LOC_Os01g63750.1,LOC_Os04g08150.1,LOC_Os12g11510.1,LOC_Os01g24650.1,LOC_Os07g42010.1,LOC_Os05g22770.1,LOC_Os07g31350.1,LOC_Os09g28910.2,LOC_Os09g28910.3,LOC_Os10g04290.1,LOC_Os04g01830.1,LOC_Os06g35170.1,LOC_Os04g13590.1,LOC_Os04g21700.1,LOC_Os09g28910.4,L…
24179 126 chr08|11978:14298694-14298776:1	TTTAGTCCTGGTTGGTATTAATAACCGGGACTAAAGATCTCCTATATCTTTACTCCCGGTTGGTAATACCAACCGGGACTAAA	TCCCGGTTGGTAATACCAACCGG 0.199794 1	repeat_sense,cds_antisense,exon_antisense, LOC_Os02g50650.1,LOC_Os09g17360.1,LOC_Os12g13480.1,LOC_Os04g06630.1,LOC_Os08g31649.1,LOC_Os05g18294.4,LOC_Os06g45270.1,LOC_Os08g13430.1,LOC_Os08g23829.1, 6841
24217 19718 osa-MIR417 chr08|11978:14807012-14807073:1	TGGTACAAATTTGAATTCTTAAATCTCTTATATTATGATATGAATGTAGTGAATTTGTTCCA	GAATGTAGTGAATTTGTTCCA 0	repeat_sense,igr_sense, LOC_Os05g31300.1,LOC_Os02g05550.1,LOC_Os12g10890.1,LOC_Os02g39280.1,LOC_Os07g18780.1,LOC_Os03g46450.1,LOC_Os03g28400.1,LOC_Os04g32910.1,LOC_Os03g27910.1,LOC_Os10g18420.1,LOC_Os01g72400.1,LOC_Os02g12390.1,LOC_Os04g11160.1,LOC_Os09g13790.1,LOC_Os12g23320.1,LOC_Os12g10190.2,LOC_Os02g53610.1,LOC_Os07g14410.1,LOC_Os10g01450.1,LOC_Os12g35740.1,LOC_Os01g17970.1,LOC_Os08g08370.1,L…
24226 1920 chr08|11978:14924727-14924817:1	ACCCTGTCGAACAACCGCGGTTCGACAGGGATACCTATCGAACAACCACAGTTCGACAGGTACATGTCGAACTGCGTCAGTTCGACAGGGT	TGTCGAACTGCGTCAGTTCGACAGG 0.668496 1	repeat_sense,igr_sense, LOC_Os01g26340.1,LOC_Os03g45130.1,LOC_Os11g15170.1,LOC_Os01g63180.1,LOC_Os01g28700.1,LOC_Os04g41840.1,LOC_Os09g27940.1,LOC_Os12g24980.1,LOC_Os01g63170.1,LOC_Os07g07430.1,LOC_Os05g16910.1,LOC_Os03g02130.1,LOC_Os04g02380.1,LOC_Os05g05390.1,LOC_Os01g02610.1,LOC_Os02g30670.1,LOC_Os06g19250.1, 174
24237 1920 chr08|11978:15098729-15098815:1	CCTGTCGAACTGGGGCAGTTCGATAGGTACCCCTGTCGAACTGGGGCAGTTCGACAGGGTACTGTCGAACTGGGGCAGTTCGACAGG	CTGTCGAACTGGGGCAGTTCGACA 0.0186002 1	repeat_sense,igr_sense, LOC_Os03g18140.1,LOC_Os01g26340.1,LOC_Os03g63470.1,LOC_Os03g45130.1,LOC_Os11g15170.1,LOC_Os05g46079.1,LOC_Os01g23940.1,LOC_Os01g28700.1,LOC_Os04g41840.1,LOC_Os01g63170.1,LOC_Os05g16910.1,LOC_Os04g02380.1,LOC_Os01g36270.1,LOC_Os05g41800.1,LOC_Os01g02610.1,LOC_Os02g30670.1,LOC_Os06g19250.1, 271
24338 10058 chr08|11978:16301113-16301233:1	TCTGTGACGGGCTATAGTTTAGGCCCGATTGAGATGAGTATCATATGTGACGGGCTCTAGCTTAGGCCCGATAAAGGTTAGTAGTCATCTGTGACGGGCCCTAGTTGTGGCTCGATAGAGA	TGACGGGCCCTAGTTGTGGCTC 0.398831 1	repeat_sense,igr_sense, LOC_Os12g01090.1,LOC_Os06g28310.1,LOC_Os10g39110.1,LOC_Os08g03440.1,LOC_Os07g16830.1,LOC_Os11g28400.1,LOC_Os03g18400.1, 172
24344 126 chr08|11978:16471852-16471963:1	CGATCTTTAGTCCTGGTTGGTAACACAAACCGGGACTAAAGATGGTTTGGCCGGCCACGTGGCTGATCAATCTTTAGTCCCGGTTGGTAACACGAACCGGGAATAAATATCG	TCCCGGTTGGTAACACGAACCGGGA 0.60141 1	repeat_sense,igr_sense, LOC_Os03g04830.1,LOC_Os02g50650.1,LOC_Os10g41120.1,LOC_Os09g17360.1,LOC_Os02g08060.1,LOC_Os12g13480.1,LOC_Os04g06630.1,LOC_Os04g56620.1,LOC_Os05g18294.4,LOC_Os08g13430.1,LOC_Os05g16640.1,LOC_Os07g20680.1,LOC_Os08g23829.1,LOC_Os03g19420.2,LOC_Os03g19420.1, 4130
24367 19756 chr08|11978:16653049-16653183:1	CGTCAATAGCCAGCACATGGAGTGCGCCTTGCCGTCGTCGCCTATGGCCGAGTGGATCAGTCTGAGGTCATAGAACAGGCGCGTCGTCGCGCCACCGCAACCGCCAGCGTGTATTCCATGTCGACGGCCGTGATG	GTGTATTCCATGTCGACGGC 0.00309764 1	igr_sense, LOC_Os10g28580.1,LOC_Os01g05810.1,LOC_Os10g28590.1,LOC_Os04g34010.1,LOC_Os03g55530.1,LOC_Os01g09760.1,LOC_Os10g28540.1,LOC_Os10g28450.1, 3
24451 614 chr08|11978:17580174-17580256:1	GATTACATGTGGGGCCCACGTGGGTCCATCCATTTTTTATTATTTTGGTGTGAAACTGGCATGTGGGTCCCACATGTTTTATC	GGCATGTGGGTCCCACATGTTT 0.507657 1	repeat_sense,intron_sense, LOC_Os08g09400.1,LOC_Os01g68320.4,LOC_Os09g39700.1,LOC_Os07g08480.1,LOC_Os08g38450.1,LOC_Os11g22360.1,LOC_Os04g32450.1,LOC_Os03g51180.1,LOC_Os07g17930.1,LOC_Os10g40680.1,LOC_Os02g17220.1,LOC_Os05g40000.1,LOC_Os09g07390.1,LOC_Os05g24680.1,LOC_Os07g43020.1,LOC_Os01g68320.2,LOC_Os02g32790.1,LOC_Os05g37840.1,LOC_Os01g68320.1,LOC_Os08g23370.1,LOC_Os04g48280.1,LOC_Os08g15700.…
24572 126 chr08|11978:18763899-18763977:1	TTATTACCGGTTGGTAACACCAACCGAGACTAATGCTACTATAGCATTAGTCTCGGTTGGTGTTACCAATCAGTACTAA	CGGTTGGTGTTACCAATCAG 0.250111 1	repeat_sense,igr_sense, LOC_Os11g46250.1,LOC_Os08g45200.1,LOC_Os12g13480.1, 1408
24686 100 chr08|11978:20060359-20060455:1	ATCTCGAGGTACCGGTACCTCACGGTACCAAATCCTGCCCAATTAGATTGAACGATCAGAAACGATTTGGTACTGTGGGGTACCGGTACCTCGAGGT	TTGGTACTGTGGGGTACCGGT 0.382673 1	repeat_sense,igr_sense, LOC_Os09g34270.1,LOC_Os02g26900.1,LOC_Os08g31740.1,LOC_Os12g27510.1,LOC_Os02g52810.2,LOC_Os06g13190.1,LOC_Os02g52810.1, 69
24732 126 chr08|11978:20592245-20592337:1	CGGGATCTTTAGTCCCGGTTAGTAACTCCAACTGGGACTAAAGTTCGGATATTTAATCCCGGTTTATATTATCAACCGGGACTAAAGATCCCG	TATCAACCGGGACTAAAGATCCC 0.840053 1	repeat_sense,igr_sense, LOC_Os04g29890.1,LOC_Os07g14430.1,LOC_Os02g50650.1,LOC_Os09g24260.1,LOC_Os09g17360.1,LOC_Os09g03939.2,LOC_Os04g06630.1,LOC_Os08g26860.1,LOC_Os05g09240.1,LOC_Os11g14740.1,LOC_Os03g31760.1,LOC_Os01g61420.1,LOC_Os01g04150.1,LOC_Os05g18294.4,LOC_Os04g28650.1,LOC_Os09g03939.1,LOC_Os01g20950.1,LOC_Os12g06960.1,LOC_Os08g23829.1,LOC_Os12g40700.1,LOC_Os09g15100.1,LOC_Os04g12160.1,L…
24929 126 chr08|11978:22884693-22884778:1	GATCTTTAGTCCCGGTTAGTAACACCAACCGGGACTAAAATTAGGTTTTTAGTCCCGGTTAGTGTTACTAACCAGGAATAAAAATT	CCGGTTAGTGTTACTAACCAGGA 0.187361 1	repeat_sense,igr_sense, LOC_Os08g45200.1,LOC_Os09g17360.1,LOC_Os03g53280.1,LOC_Os02g56460.1, 437
24938 654 osa-MIR166m chr08|11978:22912531-22912695:1	GCTGATGTTCTCGGTTAAGGGGTTTGTTGTCTGGTTCAAGGCCTCCTGCTGTCCTACATCACATTTTTTTTTCTTTGTTCTGAATTTCTGATGGATGTGTGTGTGCATGATGCATGGCTGGTGGTGACCTCGGACCAGGCTTCATTCCCTTTAACCAGCATTTGC	TCGGACCAGGCTTCATTCCCTTT 0.399919 1	igr_sense, HASH(0xd09b438) LOC_Os07g39310.1,LOC_Os07g33120.1,LOC_Os02g51200.1,LOC_Os01g56130.1,LOC_Os09g06140.1,LOC_Os03g35380.1,LOC_Os12g42884.1,LOC_Os02g44104.1,LOC_Os12g42884.3,LOC_Os11g28230.1,LOC_Os06g51480.2,LOC_Os05g14610.1,LOC_Os03g01890.2,LOC_Os01g54100.2,LOC_Os02g53770.2,LOC_Os12g43900.1,LOC_Os11g29890.1,LOC_Os12g42884.6,LOC_Os05g19990.1,LOC_Os02g49670.1,LOC_Os10g33960.1,LOC_Os12g42884.…
24939 1954 chr08|11978:22917601-22917680:1	GATATCTCGCGAGTATCACGCGATACGTGATAGAAATCGTTTGATACATGACAGGTATCGCATGATACCTCGTGAGTATC	AGGTATCGCATGATACCTCGT 0.251075 1	repeat_sense,igr_sense, LOC_Os07g36320.1,LOC_Os04g38990.1,LOC_Os10g36229.1,LOC_Os03g40080.1,LOC_Os02g21500.1,LOC_Os12g22470.1,LOC_Os08g28070.1,LOC_Os08g33030.1,LOC_Os09g31250.1,LOC_Os08g34920.1,LOC_Os03g40920.1,LOC_Os01g11200.1,LOC_Os01g48580.1, 152
24944 1920 chr08|11978:22949398-22949488:1	ACCCTGTCGAACAACCGCGGTTCGACAGGGATACCTATCGAACAACCACAGTTCGACAGCTACATGTCGAACTGCGTCAGTTCGACAGGGT	TGTCGAACTGCGTCAGTTCGACAGG 0.784007 1	repeat_sense,igr_sense, LOC_Os01g26340.1,LOC_Os03g45130.1,LOC_Os11g15170.1,LOC_Os01g63180.1,LOC_Os01g28700.1,LOC_Os04g41840.1,LOC_Os09g27940.1,LOC_Os12g24980.1,LOC_Os01g63170.1,LOC_Os07g07430.1,LOC_Os05g16910.1,LOC_Os03g02130.1,LOC_Os04g02380.1,LOC_Os05g05390.1,LOC_Os01g02610.1,LOC_Os02g30670.1,LOC_Os06g19250.1, 174
25048 19995 chr08|11978:24264050-24264127:1	GCCTGGCTCCCTGAATGCCATCCGAGAAGCGTGCCGCTGTGGCCGGCTGCTTCCTGGTTGGCATTGAGGGAGTCATGC	CCTGGTTGGCATTGAGGGAG 0.208927 1	igr_sense, LOC_Os09g34880.1,LOC_Os05g42250.1,LOC_Os04g23480.1,LOC_Os04g08160.1,LOC_Os04g56790.1,LOC_Os12g01880.1, 3
25205 20052 chr08|11978:25969514-25969597:1	TCCTTTGCCTTCAAAGGCATCGTGCCTTTGTCACTTACATGCGACATATCGGTGATAAAGGCACCTACCTTTGACGGTAGAGGA	AAGGCACCTACCTTTGACGG 0.328737 1	igr_sense, LOC_Os05g01150.1,LOC_Os05g37880.1, 5
25220 100 chr08|11978:26199310-26199427:1	CAAAAAGTATCTCGAAATACCGGTACCTCACGGTACCAAATTATTTTCGATCGTTGGATCTAGCTGAGCAGATGAGTTATCGGTACCGTGAGGTATCGGTATCTCGAGATAATTTTTG	CCGTGAGGTATCGGTATCTCGAG 0.495335 1	utr_antisense,repeat_sense,exon_antisense, LOC_Os03g01800.1,LOC_Os02g09160.1,LOC_Os09g32100.1,LOC_Os01g02550.1,LOC_Os02g43870.1,LOC_Os06g27800.2,LOC_Os08g41720.1,LOC_Os02g42110.1,LOC_Os06g27800.1,LOC_Os09g23340.1,LOC_Os04g11780.1,LOC_Os06g13190.1, 138
25288 436 chr08|11978:26929794-26929933:1	AACTCAGGCCCGTCACGAATGACACATATCAGTGACGAGCCGTAGTTTAGACCCGATTGAGATAACATTCCATATCTCAATCGGGCCCCAAGTTGGTGTCCATCACGGATGATATGTGTCATCCGTGACGGACCTGCGTT	ATGTGTCATCCGTGACGGACCTG 0.811798 1	repeat_sense,igr_sense, LOC_Os10g39770.1,LOC_Os11g43480.1,LOC_Os12g39630.1,LOC_Os04g25720.1,LOC_Os11g20580.1,LOC_Os11g35540.1,LOC_Os02g34960.1, 295
25443 5614 chr09|11979:377440-377511:1	GCTCGGTCTGGCTCGTTAGGATAACGAGCTAGCTCGGCTCGGCTTGTTATCCTAACGAGCTAAAAACCCAGC	GGCTTGTTATCCTAACGAGCTA 0.134077 0	repeat_sense,igr_sense, LOC_Os07g22494.1,LOC_Os07g22494.2,LOC_Os05g25570.1,LOC_Os07g12260.1,LOC_Os05g51420.5,LOC_Os04g11004.1,LOC_Os11g35670.1,LOC_Os02g46380.3, 259
25445 1100 chr09|11979:386411-386498:1	GACCTACGTCCGACTGGTTTCCAGTCGGGGGCTCTTGTGTTGTTGCAGTTTCAGCTGTTGCCGACTGGACTCCAGTTGGCGGCTGGTC	TGCCGACTGGACTCCAGTTGG 0.794621 1	repeat_sense,cds_antisense,exon_antisense, LOC_Os11g07720.1,LOC_Os09g19600.1,LOC_Os06g48450.1,LOC_Os08g24260.1,LOC_Os12g31180.1,LOC_Os10g13390.1,LOC_Os04g17720.1,LOC_Os04g03950.1,LOC_Os06g14600.1,LOC_Os10g10840.1,LOC_Os09g09250.1,LOC_Os12g17220.1,LOC_Os11g10830.1,LOC_Os02g31170.1,LOC_Os09g01350.1,LOC_Os08g29920.1,LOC_Os02g01580.1,LOC_Os12g23220.1,LOC_Os12g18030.1,LOC_Os10g19120.1,LOC_Os02g45800.1…
25503 126 chr09|11979:608597-608676:1	TCTTTTGTCCCGGTTCGTGGCTTCAACCGGGACTAAAGATATCTTTAGTCCCGGTTGGTAGTAACAACCGGGAGTAAAGA	TCCCGGTTGGTAGTAACAACCGGGA 0.579661 1	repeat_sense,igr_sense, LOC_Os08g29210.1,LOC_Os10g08660.1,LOC_Os09g17360.1,LOC_Os04g06630.1,LOC_Os03g55340.1,LOC_Os06g45270.1,LOC_Os02g37400.1,LOC_Os08g13430.1,LOC_Os08g23829.1, 2164
25583 126 chr09|11979:1349800-1349883:1	ATCTTTAGTCCCGGTTGGTGTTATCAACCGGGACTAAAGATCTATTTCTAGTCCCGGTTGGTAACACCAACAGGAAAAAAAGAT	TCCCGGTTGGTAACACCAACAGG 0.344696 1	repeat_sense,igr_sense, LOC_Os06g22430.1,LOC_Os06g02650.1,LOC_Os02g50650.1,LOC_Os03g15700.1,LOC_Os01g07740.1,LOC_Os05g03050.1,LOC_Os09g17360.1,LOC_Os02g08060.1,LOC_Os12g13480.1,LOC_Os04g06630.1,LOC_Os01g07740.3,LOC_Os05g18294.4,LOC_Os08g13430.1,LOC_Os01g07740.2,LOC_Os08g23829.1, 5203
25591 20178 chr09|11979:1391634-1391719:1	CTGCCATTGATCCGGAGGTTCCGGACTGTAGAACCCGGAACTTCCGGGCCTGGAGATGTCCGGAGGTTCCGATCAATAGGACCCAG	GTCCGGAGGTTCCGATCAAT 0.355016 0	cds_antisense,exon_antisense, LOC_Os06g25730.1,LOC_Os06g25850.1,LOC_Os08g31150.1,LOC_Os03g33819.1,LOC_Os03g31530.1,LOC_Os03g16530.1,LOC_Os03g15140.1,LOC_Os05g19450.1,LOC_Os11g39510.1,LOC_Os10g10300.1,LOC_Os06g22730.1,LOC_Os01g24860.1,LOC_Os09g04240.1,LOC_Os04g46680.1,LOC_Os02g36470.1,LOC_Os06g32470.1,LOC_Os07g28370.1,LOC_Os12g24610.1,LOC_Os06g17350.1,LOC_Os11g31680.1,LOC_Os04g03470.1,LOC_Os09g074…
25613 126 chr09|11979:1552215-1552298:1	ATCTTTTTTCCCGGTTGATAACACCAACCGGGACTAAAAATAGATCTTTAGTCCCGGTTGGTGTCACCAACCGGGAATAAAGAT	GGTTGGTGTCACCAACCGGGAA 0.618878 1	repeat_sense,igr_sense, LOC_Os08g45200.1,LOC_Os01g41970.1,LOC_Os02g08060.1,LOC_Os12g13480.1,LOC_Os04g06630.1,LOC_Os05g03574.1,LOC_Os11g31890.1,LOC_Os08g23829.1, 5136
25662 3274 chr09|11979:2238314-2238411:1	GTCAGACACCCGGAAGTTCCGGGCAAAATGACCGGATGTTCCTGCCCTGTAAGACTGGAAGTTCCGGACATTTTGTCAGGAAGTTCCGGGCTTCTGAT	CATTTTGTCAGGAAGTTCCGGG 0.270573 1	exon_sense,cds_sense, LOC_Os06g25730.1,LOC_Os06g22750.1,LOC_Os06g42370.1,LOC_Os08g31150.1,LOC_Os06g27720.1,LOC_Os10g21510.1,LOC_Os03g15140.1,LOC_Os11g39510.1,LOC_Os11g12050.1,LOC_Os07g15470.1,LOC_Os11g19610.1,LOC_Os09g07400.1,LOC_Os07g43410.1,LOC_Os10g13690.1,LOC_Os07g33150.1,LOC_Os09g04240.1,LOC_Os03g37210.1,LOC_Os07g28370.1,LOC_Os12g24610.1,LOC_Os12g26310.1,LOC_Os04g48580.1,LOC_Os02g25170.1,LOC…
25817 1384 chr09|11979:3573623-3573758:1	GAGGCTCGCGAGCTGCTTGAGCTTGGCTCGCTGTAGACTCGGCTCGAGCTCGATTCGTCAACAATTTGAGCCGAACTCAAGCCTAGCTCCAAGCTTGCGAGCTTGACGAGCCGAGCTCGAATAGCTCGTCGAGCCC	CGAGCTCGAATAGCTCGTCG 0.134446 1	repeat_sense,igr_sense, LOC_Os06g15480.1,LOC_Os12g20300.1,LOC_Os07g31240.1,LOC_Os08g29490.1,LOC_Os08g45040.1,LOC_Os07g30369.1,LOC_Os01g47850.1,LOC_Os02g33190.1,LOC_Os07g44410.1,LOC_Os12g38210.2,LOC_Os02g02040.2,LOC_Os07g21990.1,LOC_Os01g49270.1,LOC_Os01g53570.1,LOC_Os02g02040.6,LOC_Os12g27530.1,LOC_Os06g08310.1,LOC_Os03g39780.1,LOC_Os05g03680.1,LOC_Os02g02040.4,LOC_Os01g13620.1,LOC_Os03g53430.1,L…
26007 1100 chr09|11979:5230472-5230559:1	GACCCACATCCGACTGGTTTCCAGTCGGGGGCTCTTGGGTTGTTGCAGTTTCAGTAGCTGCCGACTGGTTTCCAGTCGGCGGCTGGTC	AGCTGCCGACTGGTTTCCAGTCGG 0.663493 1	repeat_sense,cds_antisense,exon_antisense, LOC_Os11g07720.1,LOC_Os09g19600.1,LOC_Os06g48450.1,LOC_Os01g29370.1,LOC_Os08g24260.1,LOC_Os11g35690.1,LOC_Os09g11030.1,LOC_Os04g43480.1,LOC_Os12g31180.1,LOC_Os11g29450.1,LOC_Os10g13390.1,LOC_Os04g17720.1,LOC_Os07g06262.1,LOC_Os04g03950.1,LOC_Os02g23980.1,LOC_Os05g44520.1,LOC_Os04g02200.1,LOC_Os02g30020.1,LOC_Os06g14600.1,LOC_Os10g10840.1,LOC_Os12g37330.1…
26051 126 chr09|11979:5539770-5539866:1	GAGGAAGATCTTTAGTCCCGGTTGTTGTTACCAACCGGGACTAAAAATCATCTTTAGTCCCGGTTGGAGTTTCCAACCGGGACTAAAGTTCATCTTT	TTCCAACCGGGACTAAAGTT 0.0961208 1	repeat_sense,igr_sense, LOC_Os04g29890.1,LOC_Os10g08660.1,LOC_Os12g13480.1,LOC_Os09g03939.2,LOC_Os04g06630.1,LOC_Os08g26860.1,LOC_Os03g31760.1,LOC_Os05g18294.4,LOC_Os09g03939.1,LOC_Os08g23829.1, 3658
26066 126 chr09|11979:5641674-5641747:1	TAGTCCCGGTTGGAGATATCAACCGGAACTAAAGATCTATGTTTAGTCCTGGTTGATAACACCAACCGGGACTA	CTGGTTGATAACACCAACCGG 0.726072 1	repeat_sense,igr_sense, LOC_Os06g22430.1,LOC_Os09g32440.1,LOC_Os09g17360.1,LOC_Os02g08060.1,LOC_Os12g13480.1,LOC_Os12g41490.1,LOC_Os05g18294.4,LOC_Os08g23829.1, 1807
26095 20341 chr09|11979:5894863-5894975:1	GTAACTATAGGGAGGCGTCAAACAAGGAGTATGACAAGATGATCGACATCAAGCAGGTGTCCAAGTTACGAGCATCTCATAATACTCCTTGTATGACGCCTGCCTGTAGTTAC	ATACTCCTTGTATGACGCCTGC 0.818389 1	igr_sense, LOC_Os04g08720.1,LOC_Os12g16020.1,LOC_Os07g26470.1,LOC_Os10g01984.1,LOC_Os11g26320.1,LOC_Os12g35370.1,LOC_Os10g11660.1,LOC_Os02g13910.1,LOC_Os04g01140.1,LOC_Os04g20390.1,LOC_Os04g18180.1,LOC_Os05g09712.1,LOC_Os12g11780.1,LOC_Os04g29340.1,LOC_Os08g17410.1,LOC_Os03g44670.1,LOC_Os08g30450.1,LOC_Os01g57510.1,LOC_Os03g30320.1,LOC_Os08g16140.1, 30
26153 1522 chr09|11979:6316354-6316437:1	AGGTTAGCGGGGTCAGTGCCAATGCGACTGGCGCTAAGAAGGCTAACCTTAGCGCCAAGGCGGTTGGCACTGAGCTAATGGCCT	AGCGCCAAGGCGGTTGGCACTGAG 0.184214 1	repeat_sense,igr_sense, LOC_Os12g13230.1,LOC_Os06g31320.1,LOC_Os03g51930.1,LOC_Os06g34910.1,LOC_Os12g29520.1,LOC_Os10g26650.1,LOC_Os11g20780.1,LOC_Os03g26329.1,LOC_Os10g42900.1,LOC_Os05g08890.1,LOC_Os04g45380.1,LOC_Os04g41270.1,LOC_Os05g06140.1,LOC_Os12g38810.1,LOC_Os07g08540.1,LOC_Os01g27770.1,LOC_Os07g42000.1,LOC_Os01g28260.1,LOC_Os12g29520.2,LOC_Os09g10360.1,LOC_Os02g34960.1,LOC_Os07g07600.1,L…
26154 126 chr09|11979:6358768-6358839:1	TTAGCTCAATCTGGGACTAAAGATGGCTCAGCCGGCCACGTGGCTGAGCCATCTTGAGTCCCGGTTGGTTAA	AGCCATCTTGAGTCCCGGTT 0.364837 1	repeat_sense,igr_sense, LOC_Os08g07060.1,LOC_Os02g50650.1,LOC_Os10g16490.1,LOC_Os09g17360.1,LOC_Os01g51640.1,LOC_Os05g22760.1,LOC_Os10g01560.1, 409
26325 1920 chr09|11979:7697910-7698012:1	TTTAGCACCCTATCGAACAACCGTGGTTCGATACGGTACCTATCGAACAACCATAGTTCGATAGGGTACTTGTCGAACTGCGGTAGTTCGACAGGTGATTAAA	TGTCGAACTGCGGTAGTTCGACAGGT 0.655756 1	repeat_sense,igr_sense, LOC_Os01g26340.1,LOC_Os12g21624.1,LOC_Os03g45130.1,LOC_Os11g15170.1,LOC_Os10g17610.1,LOC_Os10g10160.1,LOC_Os01g23940.1,LOC_Os01g28700.1,LOC_Os09g03650.1,LOC_Os04g41840.1,LOC_Os03g49820.1,LOC_Os01g63170.1,LOC_Os04g02380.1,LOC_Os02g04070.1,LOC_Os01g36270.1,LOC_Os01g02610.1,LOC_Os02g30670.1,LOC_Os09g10510.1,LOC_Os06g19250.1, 195
26336 20401 chr09|11979:7775320-7775433:1	CCACTTGGATCGGCGTCCTCGGCCGGGACGAACGTCCAGAGGGAGAGGGCATTGGCCAAGCGCTTCTCCTGCAGGTGGACGGTCCTCTTGGTCGAGACGCCAGTGAAGATGTGG	CTCTTGGTCGAGACGCCAGT 0.534959 1	cds_antisense,exon_antisense, LOC_Os02g24330.1,LOC_Os02g50070.1,LOC_Os09g13440.2,LOC_Os09g13440.1,LOC_Os02g24330.2, 2
26386 20416 chr09|11979:8291096-8291186:1	GTATGGGATCATCTTTGACGGGCCAGAAATGTAACACGACAGGGGTGACCCTCTATGTCGGAAACGTAGCTCGTCATAGATGACCTCATAC	AGCTCGTCATAGATGACCTC 0.1858 1	repeat_sense,igr_sense, LOC_Os05g17540.1,LOC_Os01g24400.1,LOC_Os12g22170.1,LOC_Os07g20560.1,LOC_Os12g12450.1,LOC_Os05g48960.2,LOC_Os06g02680.1,LOC_Os04g20710.1,LOC_Os02g18900.1,LOC_Os10g03070.1,LOC_Os03g51900.1,LOC_Os05g48960.3,LOC_Os02g10270.1,LOC_Os07g39170.1,LOC_Os04g01439.1,LOC_Os03g28010.1,LOC_Os05g48960.1,LOC_Os08g16760.1,LOC_Os03g62170.2,LOC_Os05g13730.1,LOC_Os03g49980.1,LOC_Os01g04300.1,L…
26501 126 chr09|11979:9144123-9144205:1	TTTAGTCCTGGTTTGTGTTACTAACCGGGACTAAAGATCATGGCGATTTTTAAGCCCGGTTGGTAACACAAACCGGGACTAAA	CCGGTTGGTAACACAAACCGG 0.150399 1	repeat_sense,igr_sense, LOC_Os09g17360.1,LOC_Os12g13480.1,LOC_Os04g06630.1,LOC_Os05g11550.1,LOC_Os05g18294.4,LOC_Os05g30000.1,LOC_Os08g23829.1, 3738
26564 126 chr09|11979:9806109-9806187:1	TAGTCCCGGTTGATAACACCAACCGGGAAAAAAGATCGCCATACGCTTTACTCTCGGTTGGTGTTACCAACCGGGACTA	TCTCGGTTGGTGTTACCAACC 0.0385731 1	repeat_sense,igr_sense, LOC_Os08g45200.1,LOC_Os03g43230.1,LOC_Os09g17360.1,LOC_Os12g13480.1,LOC_Os08g29930.1,LOC_Os08g23829.1,LOC_Os03g47540.1, 3775
26600 436 chr09|11979:10192209-10192325:1	ATTACCATAGAGCCCGACACAGATGAGTCATCGGTGACGGGCTCTATACTAATGCCCGATTGAGATGACATTCAGGCTCGTCACGGATGACTCATCTGTGACGGGCCCTACGGTAAT	GATGACTCATCTGTGACGGGCCC 0.556589 1	repeat_sense,igr_sense, LOC_Os12g25330.1,LOC_Os03g37610.1,LOC_Os04g09310.1,LOC_Os09g11300.1,LOC_Os11g43120.1,LOC_Os04g25720.1,LOC_Os04g01830.1,LOC_Os11g12450.1,LOC_Os06g32740.1,LOC_Os11g23960.1,LOC_Os11g20580.1,LOC_Os03g43160.1,LOC_Os01g39399.1,LOC_Os05g25100.1,LOC_Os11g35540.1,LOC_Os08g34090.1, 1684
26601 436 chr09|11979:10192209-10192325:1	ATTACCATAGAGCCCGACACAGATGAGTCATCGGTGACGGGCTCTATACTAATGCCCGATTGAGATGACATTCAGGCTCGTCACGGATGACTCATCTGTGACGGGCCCTACGGTAAT	ACTCATCTGTGACGGGCCCT 0.543513 1	repeat_sense,igr_sense, LOC_Os12g25330.1,LOC_Os09g02800.1,LOC_Os04g09310.1,LOC_Os06g01500.2,LOC_Os04g25720.1,LOC_Os04g01830.1,LOC_Os06g01500.1,LOC_Os11g20580.1,LOC_Os11g35540.1,LOC_Os06g21040.1, 732
26610 126 chr09|11979:10320587-10320675:1	TCTTTAGTGCCGGTTATTTCACCCGGGACTAAAGATCGCTATCTTTAGTCCTGGATTCGTAGTCCCGGTTGGACAACTGGAACTAAAGG	CCCGGTTGGACAACTGGAAC 0.117207 1	repeat_sense,igr_sense, LOC_Os05g09210.1,LOC_Os05g31890.1,LOC_Os01g28080.1,LOC_Os04g42600.2,LOC_Os03g31839.1,LOC_Os04g42600.1, 74
26616 126 chr09|11979:10388070-10388151:1	TTTTTACTACCGGTTGGTATAAACAACCGGGACTAAAAATAGATCTTTAGTCCCGGTTGTTTATACCAACCGGGAGTAAAGA	TCCCGGTTGTTTATACCAACCGGGA 0.158549 1	repeat_sense,igr_sense, LOC_Os11g35890.1,LOC_Os11g36150.1,LOC_Os01g62910.1,LOC_Os09g17360.1,LOC_Os04g06630.1,LOC_Os12g32670.1,LOC_Os03g55340.1,LOC_Os05g39470.1,LOC_Os05g18294.4,LOC_Os08g23829.1, 1138
26618 126 chr09|11979:10399337-10399468:1	ATCTTTAGTCTCGGTTGGTGTTACCAACCGGGACTAAAAATGATCTTTAGTCCCGGTTCTAAATCTGTCAGGCCTTGTCAGGCCCCCCGATATCTTTACTCCCGGTTGGTAACACCAACCGGGACTAAAGAT	TCCCGGTTGGTAACACCAACCGG 0.373735 1	intron_antisense,repeat_sense, LOC_Os06g22430.1,LOC_Os09g17360.1,LOC_Os02g08060.1,LOC_Os12g13480.1,LOC_Os04g06630.1,LOC_Os08g31649.1,LOC_Os05g18294.4,LOC_Os08g13430.1,LOC_Os08g23829.1, 5605
26619 126 chr09|11979:10399337-10399468:1	ATCTTTAGTCTCGGTTGGTGTTACCAACCGGGACTAAAAATGATCTTTAGTCCCGGTTCTAAATCTGTCAGGCCTTGTCAGGCCCCCCGATATCTTTACTCCCGGTTGGTAACACCAACCGGGACTAAAGAT	GGTTGGTAACACCAACCGGGA 0.293603 1	intron_antisense,repeat_sense, LOC_Os06g22430.1,LOC_Os09g17360.1,LOC_Os02g08060.1,LOC_Os12g13480.1,LOC_Os04g06630.1,LOC_Os08g13430.1,LOC_Os08g23829.1, 5230
26636 7658 chr09|11979:10551156-10551257:1	AACGGGTGCAGTTCGATAGGGCGCCTATCGAACGGCCAGAGCGCGACTGGCGAGGAGATCGGAAGGCTGCCGTTCGACAGGACCTGTCGAACAGCCCCCGTT	GCCGTTCGACAGGACCTGTCGAAC 0.891282 1	repeat_sense,igr_sense, LOC_Os03g45130.1,LOC_Os11g22940.1,LOC_Os04g48130.1,LOC_Os01g28700.1,LOC_Os04g41840.1,LOC_Os11g17730.1,LOC_Os08g11130.1,LOC_Os08g11880.1,LOC_Os12g02230.1,LOC_Os01g63170.1,LOC_Os05g16910.1,LOC_Os03g02130.1,LOC_Os02g30670.1,LOC_Os11g15750.1, 132
26784 1100 chr09|11979:11720077-11720164:1	GGCCTGCGTCCGACTGGTTTCCAGTCGGGGGCTCTTGAGTTGTTGCCGTTTCAGTCGTTGCCGACTGGTTTCCAGTCGGCGGCAGGTC	GTTGCCGACTGGTTTCCAGTCGGCGGC 0.694503 1	repeat_sense,cds_antisense,exon_antisense, LOC_Os11g07720.1,LOC_Os09g19600.1,LOC_Os06g48450.1,LOC_Os01g29370.1,LOC_Os08g24260.1,LOC_Os11g35690.1,LOC_Os09g11030.1,LOC_Os04g43480.1,LOC_Os12g31180.1,LOC_Os11g29450.1,LOC_Os01g50090.1,LOC_Os10g13390.1,LOC_Os04g17720.1,LOC_Os07g06262.1,LOC_Os04g03950.1,LOC_Os02g23980.1,LOC_Os05g44520.1,LOC_Os02g30020.1,LOC_Os04g02200.1,LOC_Os06g14600.1,LOC_Os10g10840.1…
26785 1100 chr09|11979:11720077-11720164:1	GGCCTGCGTCCGACTGGTTTCCAGTCGGGGGCTCTTGAGTTGTTGCCGTTTCAGTCGTTGCCGACTGGTTTCCAGTCGGCGGCAGGTC	CCGACTGGTTTCCAGTCGGCGGC 0.59471 1	repeat_sense,cds_antisense,exon_antisense, LOC_Os11g07720.1,LOC_Os09g19600.1,LOC_Os06g48450.1,LOC_Os08g24260.1,LOC_Os11g35690.1,LOC_Os04g43480.1,LOC_Os12g31180.1,LOC_Os11g29450.1,LOC_Os01g50090.1,LOC_Os10g13390.1,LOC_Os04g17720.1,LOC_Os07g06262.1,LOC_Os04g03950.1,LOC_Os02g23980.1,LOC_Os05g44520.1,LOC_Os02g30020.1,LOC_Os06g14600.1,LOC_Os10g10840.1,LOC_Os12g37330.1,LOC_Os12g40060.1,LOC_Os09g09250.1…
26827 1522 chr09|11979:12003585-12003693:1	ACACCTCAGCGCCACGTCAACTGGTGCTGAATGCCGTGCCACCGCGGATGGGAGGTTGAGTCGGCGTGCCAACGTGCATTTAGCGCCATGCTATTTGGCTCTGAGGTGT	AGCGCCATGCTATTTGGCTCTG 0.482382 0	repeat_sense,intron_sense, LOC_Os05g46130.1,LOC_Os03g60170.1,LOC_Os07g19350.1,LOC_Os02g06750.1,LOC_Os06g34920.1,LOC_Os06g19260.1, 78
27067 126 chr09|11979:13927710-13927798:1	TTTTTAGTCCCGGTTGGTGTTACCAACCGGAACTAAAGATCTATTTGTAGTACTGGTTGACGGTTGGTAACACCAACCAGGAAAAAAGA	CGGTTGGTAACACCAACCAGGA 0.823149 1	repeat_sense,igr_sense, LOC_Os08g45200.1,LOC_Os09g17360.1,LOC_Os02g08060.1,LOC_Os12g13480.1,LOC_Os04g06630.1,LOC_Os01g48380.2,LOC_Os05g18294.4,LOC_Os08g23829.1, 3924
27264 48 chr09|11979:15159049-15159194:1	GTTATAAGACTTTCTAGCATTGCCCGCATTCATATATGTGTTAATGAATCTAGGCACATATATGTCTAGATTCATTAATATATATATATATATATATATATATATATATATATATGAATATGGGCAATACTAGAAAGTCTTATAAT	TGGGCAATACTAGAAAGTCT 0.283325 1	repeat_sense,igr_sense, LOC_Os12g18960.2,LOC_Os12g02520.1,LOC_Os10g33700.2,LOC_Os02g17940.1,LOC_Os12g35480.1,LOC_Os12g37480.1,LOC_Os09g13610.2,LOC_Os12g40920.2,LOC_Os02g16690.1,LOC_Os09g39910.2,LOC_Os09g15639.1,LOC_Os01g02290.1,LOC_Os02g16490.1,LOC_Os02g17940.3,LOC_Os02g17940.2,LOC_Os09g39910.1,LOC_Os03g62080.1,LOC_Os02g17940.5,LOC_Os01g47680.1,LOC_Os07g03110.1,LOC_Os03g14730.1,LOC_Os10g39970.1,L…
27312 126 chr09|11979:15701474-15701602:1	TCTTTAGTCTTGGTTGGTGTTCTCAACCGGGACTAAAGATATATTTCTAGTCCCGGTTGGTAATACCAACCGATAAAAAGATCCCTATTATCTTTAGTTCCGGTTGATATTACCAACCGGGACTAAAGA	CCGGTTGATATTACCAACCG 0.607957 1	repeat_sense,igr_sense, LOC_Os09g17360.1,LOC_Os04g06630.1,LOC_Os05g18294.4,LOC_Os08g23829.1, 2719
27442 654 osa-MIR166l chr09|11979:16950820-16950928:1	GGTTAAGGGGATTGTTGTCTGGTTCAAGGTCTCCACATTGTGCAAAATGTTCATTCATGGAGGCACAGGATGCTTGGTGATCTCGGACCAGGCTTCAATCCCTTTAACC	CTCGGACCAGGCTTCAATCCCTT 0.516851 1	igr_sense, LOC_Os03g35380.1,LOC_Os03g10810.2,LOC_Os01g50230.1,LOC_Os12g43900.1,LOC_Os03g10420.1,LOC_Os01g08520.1,LOC_Os02g49670.1,LOC_Os04g50840.1,LOC_Os03g16320.1,LOC_Os03g10810.1,LOC_Os03g56920.1,LOC_Os05g06750.1,LOC_Os04g23200.1,LOC_Os04g49300.1,LOC_Os11g45899.1,LOC_Os03g10290.1,LOC_Os04g51350.1,LOC_Os01g33740.1,LOC_Os08g36660.1, 24
27446 1920 osa-MIR439c chr09|11979:16962026-16962118:1	TACCCTGTCGAACTGACGCAGTTCGACATGTACCTGTCGAACTGTGGTTGTTCGATAGGTATCCCTGTCGAACCGCGGTTGTTCGACAGGGTG	TGTCGAACCGCGGTTGTTCGA 1	repeat_sense,igr_sense, LOC_Os09g16810.1,LOC_Os01g26340.1,LOC_Os10g10160.1,LOC_Os01g23940.1,LOC_Os01g39720.1,LOC_Os07g26410.1,LOC_Os04g02380.1,LOC_Os01g36270.1,LOC_Os02g30670.1,LOC_Os06g19250.1, 115
27462 796 chr09|11979:17086008-17086152:1	GTATCAGGTCCTGATACCTATCAGGTATCATGCGATTCTACCACGTATCAGGTGATACTTGCAAGGTATCAGATGATACCTATGAGGTATCATGCGATTCTTACCACGTGGTGGGTGATGCTTGCGATGTATCAGGTCCTGATAC	GTGATGCTTGCGATGTATCAGGT 0.239992 0	repeat_sense,igr_sense, LOC_Os04g38990.1,LOC_Os10g36229.1,LOC_Os09g31442.1,LOC_Os05g39550.1,LOC_Os12g40530.1,LOC_Os01g58980.1,LOC_Os01g37860.1,LOC_Os07g36510.1,LOC_Os01g49750.1,LOC_Os03g44910.1,LOC_Os11g22840.1,LOC_Os05g16210.1,LOC_Os08g36830.1,LOC_Os08g37360.1,LOC_Os11g09050.1,LOC_Os12g22470.1,LOC_Os08g33030.1,LOC_Os12g19130.1,LOC_Os05g35510.1,LOC_Os02g35640.1,LOC_Os03g15480.1,LOC_Os05g33100.1,L…
27613 314 chr09|11979:18679037-18679119:1	CAATTTAGAGCCTGTTTGGCACAGCTCTAGCTCTAGCTCCACCCCTCTTGGAGCTGGAGCTCAGCCAAACAGGCCCTTAATTG	GAGCTGGAGCTCAGCCAAACAGG 0.746511 1	repeat_sense,igr_sense, LOC_Os07g42030.1,LOC_Os04g52880.1,LOC_Os02g06350.1,LOC_Os07g22120.1,LOC_Os03g20190.1,LOC_Os04g25400.1,LOC_Os09g24260.1,LOC_Os01g33204.1,LOC_Os03g63590.1,LOC_Os11g03720.1,LOC_Os01g08260.2,LOC_Os10g05300.1,LOC_Os02g18930.1,LOC_Os12g37210.1,LOC_Os02g08410.1,LOC_Os10g37530.1,LOC_Os08g25420.1,LOC_Os11g16640.1,LOC_Os08g43000.1,LOC_Os10g31910.1,LOC_Os11g24990.1,LOC_Os12g22600.1,L…
27814 20956 chr09|11979:20723132-20723251:1	GATGGAGGACCATGGCTGCAAATGCCGGTGCAAATGGCCGAAATGGGCGGTGCGGCGGCTTGGCTTGGCCGGCCGAGAGCCCGTGGCAGCACGAGGGGAATGCAGCCATGGTCCATCGTC	AATGCAGCCATGGTCCATCGTC 0.163681 1	igr_sense, LOC_Os08g32560.1,LOC_Os01g37449.1,LOC_Os12g09120.2,LOC_Os01g42010.2,LOC_Os03g18910.1,LOC_Os12g09120.1,LOC_Os09g14480.1,LOC_Os02g30530.1,LOC_Os01g42010.1,LOC_Os11g30670.1,LOC_Os06g18110.1,LOC_Os06g37570.1, 11
28005 6120 osa-MIR172a chr09|11979:22881354-22881460:1	TGTTTGCGGGCGTGGCATCATCAAGATTCACATCCATGCATATATCACAAGACGCACATATACATCCGATTTGGCTGAGAATCTTGATGATGCTGCATCCGCAGACA	GAGAATCTTGATGATGCTGCATC 0.279487 1	igr_sense, HASH(0xd89ef60) LOC_Os10g36250.1,LOC_Os11g24460.1,LOC_Os02g52790.1,LOC_Os05g03040.1,LOC_Os10g41030.1,LOC_Os05g07070.3,LOC_Os05g35260.2,LOC_Os05g07070.1,LOC_Os05g45980.1,LOC_Os05g41870.1,LOC_Os06g48650.2,LOC_Os03g60430.1,LOC_Os06g49310.1,LOC_Os04g55560.4,LOC_Os11g24389.2,LOC_Os07g33720.1,LOC_Os05g07070.5,LOC_Os05g07070.2,LOC_Os07g13170.1,LOC_Os09g26430.1,LOC_Os04g55560.2,LOC_Os09g21770.…
28081 1320 chr10|11980:308964-309108:1	GCCATCTCCCCTCCCGCTAGATCTGGAGGAGGGGAGGGCCCCACCGCCTCGCCTCATGCAGCCGACCCGCCGCCGCCGCATCCCCTTCCACCGTCGCGCCACCGACACCACCTCCCCTCCTGCCAGATCTGGCAGAGCGGAGGGC	CCCCTCCTGCCAGATCTGGCAG 0.0715375 1	repeat_sense,igr_sense, LOC_Os11g42400.1,LOC_Os03g25910.1,LOC_Os07g12390.1,LOC_Os06g38840.1,LOC_Os10g04140.1,LOC_Os07g10180.1,LOC_Os04g11980.2,LOC_Os01g41310.1,LOC_Os01g19230.1,LOC_Os05g09708.1,LOC_Os08g08586.3,LOC_Os01g27790.1,LOC_Os02g35260.1,LOC_Os01g34590.1,LOC_Os07g45790.1,LOC_Os11g12610.1,LOC_Os07g32820.1,LOC_Os06g31290.1,LOC_Os10g18840.1,LOC_Os11g29140.1,LOC_Os08g08586.1,LOC_Os01g35110.1,L…
28170 3690 chr10|11980:783270-783411:1	CGTCAGATTCTGCACCTGGATGGTGTCGTTGGCGGCGGCGAGGGTGGGCACCAAGCCGCCGTTGCTTGTGTTGCAAGCGATCTCGAAGCCCGCGCTGCGGAAGCAGCCGCCGCCGATGCCGAACGGGTATGGAATGTCGACG	CCGATGCCGAACGGGTATGGAAT 0.156205 1	cds_antisense,exon_antisense, LOC_Os10g06030.1,LOC_Os09g38830.1,LOC_Os11g46850.1,LOC_Os04g30250.1,LOC_Os08g27810.1,LOC_Os04g30240.1,LOC_Os06g05050.1,LOC_Os09g38910.1,LOC_Os04g55760.1,LOC_Os12g16540.1,LOC_Os04g55750.1,LOC_Os01g26780.1,LOC_Os10g41780.3,LOC_Os09g29584.1,LOC_Os02g41480.1,LOC_Os04g29740.1,LOC_Os09g29540.1,LOC_Os08g18080.1,LOC_Os01g45760.2,LOC_Os10g06090.1,LOC_Os03g44140.1,LOC_Os09g388…
28814 1920 osa-MIR439b chr10|11980:5338998-5339055:1	CCTGTCGAATTGTGGTTGTTCGATAGGTACCCCTGTCGAACCGCGGTTGTTCGACAGG	TGTCGAACCGCGGTTGTTCGA 0	repeat_sense,intron_sense, LOC_Os09g16810.1,LOC_Os01g26340.1,LOC_Os10g10160.1,LOC_Os01g23940.1,LOC_Os01g39720.1,LOC_Os07g26410.1,LOC_Os04g02380.1,LOC_Os01g36270.1,LOC_Os02g30670.1,LOC_Os06g19250.1, 115
30941 654 osa-MIR166a chr10|11980:19657472-19657614:1	GAAGCTATTTGCTTCTGAGTGGAATGTTGTCTGGTTCAAGGTCTCATGCACCTTGCGGTTTTGAGGATGATTTGTGCAAGGTTTTTCATTCCTCTCATCCGTGGGATCTCGGACCAGGCTTCATTCCCCTCAGAGATAGCTTC	TCGGACCAGGCTTCATTCCCC 1	igr_sense, HASH(0xd95d9cc) LOC_Os07g33120.1,LOC_Os07g39310.1,LOC_Os09g06140.1,LOC_Os03g35380.1,LOC_Os11g28230.1,LOC_Os05g14610.1,LOC_Os03g01890.2,LOC_Os12g43900.1,LOC_Os11g29890.1,LOC_Os05g19990.1,LOC_Os02g49670.1,LOC_Os10g33960.1,LOC_Os03g01890.1,LOC_Os12g30690.1,LOC_Os12g43034.1,LOC_Os10g16470.1,LOC_Os03g56920.1,LOC_Os07g08900.1,LOC_Os06g40000.1,LOC_Os04g23200.1,LOC_Os04g48290.1,LOC_Os04g49300.…
31063 588 chr10|11980:20582529-20582614:1	CTAATACTGGATGTGACACATCCTAGTACTATGATTCGTAGTATGTCAAGATTCATAGTACTAGGATGTGTCACATCCAGTACTAG	GTACTAGGATGTGTCACATCC 0.0387899 1	repeat_sense,igr_sense, LOC_Os04g31120.2,LOC_Os06g48030.3,LOC_Os07g28260.2,LOC_Os02g30730.4,LOC_Os04g31120.1,LOC_Os06g11090.1,LOC_Os02g30730.1,LOC_Os01g51800.1,LOC_Os04g31120.4,LOC_Os06g10810.1,LOC_Os08g32170.1,LOC_Os12g39380.1,LOC_Os07g28260.1,LOC_Os07g09460.1,LOC_Os11g34660.1,LOC_Os07g28260.4,LOC_Os10g04050.2,LOC_Os02g30730.3,LOC_Os04g53830.1,LOC_Os12g08000.1,LOC_Os05g37130.2,LOC_Os07g28260.5,L…
31107 6716 osa-MIR171d chr10|11980:20907633-20907757:1	GCTATGATGTTGGCCCGGCTCACTCAGATGGATCATCGGTGCAGAAGAGTGCATGAATCTGATGCAGTCTCAGTGTAGTATGCTCCATGCTGGAACTTCTGATTGAGCCGTGCCAATATCTCAGC	TGATTGAGCCGTGCCAATATC 1	igr_sense, HASH(0xd985bf4) LOC_Os03g04300.1,LOC_Os08g22330.1,LOC_Os06g01620.1,LOC_Os10g40390.1,LOC_Os02g44370.1,LOC_Os09g32750.1,LOC_Os05g34460.1,LOC_Os04g46860.1,LOC_Os02g44360.1, 13
31324 126 chr10|11980:22497327-22497441:1	GATCTTTAGTCCCGGTTTGTGACACCAATTGGGACTAAAGAGAATTGACAGAGGATGAACCGGTACTAAAGATCATCTTTAGTCTGGTTGGTGTTACCAACCAGGACTAAAGATC	TTGGTGTTACCAACCAGGAC 0.859306 1	repeat_sense,igr_sense, LOC_Os09g19600.1,LOC_Os06g48450.1,LOC_Os08g24260.1,LOC_Os12g31180.1,LOC_Os10g13390.1,LOC_Os07g06262.1,LOC_Os04g03950.1,LOC_Os06g14600.1,LOC_Os10g10840.1,LOC_Os12g37330.1,LOC_Os09g09250.1,LOC_Os08g45200.1,LOC_Os12g17220.1,LOC_Os02g31170.1,LOC_Os08g29920.1,LOC_Os02g01580.1,LOC_Os12g23220.1,LOC_Os12g18030.1,LOC_Os10g19120.1,LOC_Os07g30570.1,LOC_Os09g10080.1,LOC_Os04g23780.1,L…
31398 126 chr11|11981:580736-580857:1	TAGTCCCGGTTGGTGTTATCAACCGGGACTAAAGATCTCGGGGGGCCTGACAAGGCCTGACAGATTTAGAACTAGGACTAAAGATCATTTTTAGTCCTGGTTGGTAACACCAGTCGGGACTA	TTTAGTCCTGGTTGGTAACACCA 0.438984 1	repeat_sense,igr_sense, LOC_Os08g44760.1,LOC_Os06g22430.1,LOC_Os08g44760.2,LOC_Os10g08660.1,LOC_Os08g18900.1,LOC_Os09g21910.1,LOC_Os09g17360.1,LOC_Os02g08060.1,LOC_Os02g21980.1,LOC_Os12g13480.1,LOC_Os01g02220.1,LOC_Os08g44760.3,LOC_Os07g23354.1,LOC_Os08g08310.1,LOC_Os08g13430.1,LOC_Os08g23829.1,LOC_Os04g13630.1,LOC_Os02g17180.1, 4346
31431 614 chr11|11981:1229088-1229180:1	CCACCCGGTCTCACATGTCAGCCTCCTTCATCACCCGATCCCACATCTCATTTGTCCAAACGTGGAAGGAGGCTGACATATGGGACCGGGTGG	GAAGGAGGCTGACATATGGGACC 0.484571 1	igr_sense, LOC_Os01g34680.1,LOC_Os04g39330.1,LOC_Os11g12290.1,LOC_Os02g43250.1,LOC_Os11g01590.1,LOC_Os05g29720.1,LOC_Os07g40660.1,LOC_Os03g10250.1,LOC_Os08g06560.1,LOC_Os12g16670.1,LOC_Os01g45820.1,LOC_Os11g25600.1,LOC_Os08g06110.1,LOC_Os12g39820.1,LOC_Os02g50750.1,LOC_Os04g16140.1,LOC_Os08g41090.1,LOC_Os01g23000.1, 271
31494 126 chr11|11981:2182968-2183043:1	TTTACTCCCGGTTGGTGTTATCAACCGGGATCTAGAAGATTTTTAGTCCCGGTTGGTATTACCAACCGGCACTAAA	CCGGTTGGTATTACCAACCGG 0.696266 1	repeat_sense,igr_sense, LOC_Os11g46250.1,LOC_Os08g45200.1,LOC_Os11g33320.1,LOC_Os09g17360.1,LOC_Os12g13480.1,LOC_Os04g06630.1,LOC_Os08g13430.1,LOC_Os08g23829.1, 6343
31602 436 chr11|11981:3719532-3719614:1	TTGTCACCCGTCACAGATGAGTCATCAGTGACGTGTCGTAACTACCTGACCGTCACTGATGACTCATCTCTGACGGGTTGTAA	ATGACTCATCTCTGACGGGTT 0.184875 1	repeat_sense,igr_sense, LOC_Os09g11300.1,LOC_Os02g06210.1,LOC_Os07g42010.1,LOC_Os11g07400.1,LOC_Os04g25720.1,LOC_Os03g43160.1,LOC_Os05g25100.1,LOC_Os02g06270.1,LOC_Os04g14890.1, 369
31653 126 chr11|11981:4313342-4313435:1	GGAACTACGAATCCGGGACTAAAGATCGCTATCTTTAGTCCCGGGTGAAATAACCGGGACTAAAGATCGATCTTTAGTCCCGGTTGGAGTTACC	CGATCTTTAGTCCCGGTTGG 0.300912 1	repeat_sense,igr_sense, LOC_Os07g14430.1,LOC_Os11g35750.1,LOC_Os10g08660.1,LOC_Os02g50650.1,LOC_Os09g17360.1,LOC_Os12g17280.1,LOC_Os04g06630.1,LOC_Os11g36280.1,LOC_Os05g18294.4,LOC_Os08g13430.1,LOC_Os01g20950.1,LOC_Os01g29680.1,LOC_Os01g38580.1,LOC_Os10g01560.1,LOC_Os08g27180.1, 8795
31722 126 chr11|11981:5428923-5428998:1	TTAGTCCCGGTTGGTGTTCTCAACCGGGACTAAAGATCTATTTCTAGTCCTGGTTGGTAACACCAACTGAAACTAA	AGTCCTGGTTGGTAACACCAAC 0.612793 1	repeat_sense,igr_sense, LOC_Os08g44760.1,LOC_Os06g22430.1,LOC_Os08g44760.2,LOC_Os10g08660.1,LOC_Os02g50650.1,LOC_Os08g18900.1,LOC_Os09g21910.1,LOC_Os09g17360.1,LOC_Os02g08060.1,LOC_Os02g21980.1,LOC_Os12g13480.1,LOC_Os11g43700.1,LOC_Os01g02220.1,LOC_Os08g44760.3,LOC_Os08g13430.1,LOC_Os08g23829.1,LOC_Os01g53900.1,LOC_Os02g17180.1, 3885
31725 126 chr11|11981:5445598-5445680:1	ATCTTTAGTCCCGGTTGTTGTTACCAACCGGGACTAAAAATCATCTTTAGTCCCGGTTGGTAACTCCAACCGGGACAAAAGAT	GTTGGTAACTCCAACCGGGAC 0.0533704 1	repeat_sense,igr_sense, LOC_Os09g22360.1,LOC_Os04g05210.1,LOC_Os09g17360.1,LOC_Os02g08060.1,LOC_Os12g13480.1,LOC_Os04g06630.1,LOC_Os08g27320.1,LOC_Os09g08870.1,LOC_Os08g13430.1,LOC_Os08g23829.1,LOC_Os05g04420.1, 3260
31775 126 chr11|11981:6027853-6027978:1	TAATCTTTACTCCCGGTTGGTAGTATCAACCGAGACTAAAGATCCTCAGTTCCCTGGCAGGCTTCTGACCGGGGATGAACCGGGACTAAAGATCCGGTTGGTAATACCAACCGGGACTAAAGATTA	TCCGGTTGGTAATACCAACCGGGA 0.515549 1	intron_antisense,repeat_sense, LOC_Os08g45200.1,LOC_Os09g04520.1,LOC_Os11g10820.1,LOC_Os09g17360.1,LOC_Os02g08060.1,LOC_Os12g13480.1,LOC_Os04g06630.1,LOC_Os08g31649.1,LOC_Os05g18294.4,LOC_Os08g23829.1,LOC_Os08g31780.1, 6906
31832 126 chr11|11981:6547597-6547676:1	CTTTTTTCTCGGTTGGTGTTACTAACCGGGACTAAAAATAGATCTTTAGTCCCGGTTGGTAACATCAATCGGGAGTAAAG	GGTTGGTAACATCAATCGGGA 0.0803638 1	repeat_sense,igr_sense, LOC_Os09g16910.1,LOC_Os02g08060.1,LOC_Os04g06630.1,LOC_Os09g04830.1,LOC_Os09g16910.2,LOC_Os08g23829.1,LOC_Os09g16910.3, 1391
31846 750 chr11|11981:6754825-6754941:1	TCAAACTAGCGCTGGAGCCCGGTCAGACCGGCCGTAGACCATCGGTCAGACCGGCCAGACGCGCCGGTCAGACCAACATGTGGCACGCGGTCAGACCAGCCTGAGGCGTCGGTCGGA	CGGTCAGACCAGCCTGAGGCGT 0.395887 1	repeat_sense,cds_antisense,exon_antisense, LOC_Os04g22570.1,LOC_Os11g25690.1,LOC_Os06g28310.1,LOC_Os01g02740.1,LOC_Os07g22960.1,LOC_Os12g03570.1,LOC_Os05g15840.1,LOC_Os07g36770.1,LOC_Os03g37500.1,LOC_Os12g25830.1,LOC_Os08g22054.1,LOC_Os12g31110.1,LOC_Os08g25190.1,LOC_Os06g29270.1,LOC_Os04g14700.1,LOC_Os05g16800.1,LOC_Os12g22190.1,LOC_Os11g14090.1,LOC_Os08g21380.1,LOC_Os12g25050.1,LOC_Os04g16530.1…
31896 5614 chr11|11981:7407633-7407704:1	GCTCGGTCTGGCTCGTTAGGATAACGAGCTAGCTCGGCTCGGCTCGTTATCCTAACGAGCTAGAAACCTAGC	GGCTCGTTATCCTAACGAGCTAGAA 0.712329 1	intron_antisense,repeat_sense, LOC_Os07g22494.1,LOC_Os08g39694.2,LOC_Os07g22494.2,LOC_Os05g25570.1,LOC_Os05g51420.5,LOC_Os11g46040.1,LOC_Os11g35670.1,LOC_Os02g46380.3, 366
31907 126 chr11|11981:7495415-7495493:1	TAGTCTCGGTTGGTAACACCAACCGGAAAAAAAGATAGATATAAGCTTTACTCCCGGTTGATGTTACCAACCGGGACTA	TCCCGGTTGATGTTACCAACCGGGA 0.853749 1	repeat_sense,igr_sense, LOC_Os09g19600.1,LOC_Os06g48450.1,LOC_Os08g24260.1,LOC_Os12g31180.1,LOC_Os10g13390.1,LOC_Os07g06262.1,LOC_Os10g10840.1,LOC_Os12g37330.1,LOC_Os11g36150.1,LOC_Os09g09250.1,LOC_Os12g17220.1,LOC_Os02g31170.1,LOC_Os08g29920.1,LOC_Os12g23220.1,LOC_Os12g18030.1,LOC_Os07g30570.1,LOC_Os11g35500.1,LOC_Os09g10080.1,LOC_Os06g14130.1,LOC_Os01g08900.1,LOC_Os05g31430.1,LOC_Os08g05130.1,L…
31963 22816 chr11|11981:8258763-8258862:1	GGCCAAAGGGTTTTCGCTGGCGGCCGGCTTTGCCCACCCTAGCGAAAACTATTTTCGCTAGCGGCCCACAGAATCCTCCGCCAGCGAAAATGTTTTCGCT	TCCTCCGCCAGCGAAAATGT 0.572819 1	repeat_sense,igr_sense, LOC_Os07g08500.1,LOC_Os07g37040.1,LOC_Os04g55630.1, 21
31964 126 chr11|11981:8286387-8286465:1	TAGTCCCGGTTGATAATATTAACCGGGACTAAAAATTATATTAATATTTAGTCCCGGTTAGTATTACCAACCGAGACTA	TCCCGGTTAGTATTACCAACCG 0.0337302 1	repeat_sense,igr_sense, LOC_Os08g45200.1,LOC_Os11g36180.1,LOC_Os11g35500.1,LOC_Os09g17360.1,LOC_Os04g06630.1,LOC_Os08g23829.1, 3022
31979 126 chr11|11981:8559416-8559552:1	TGATCTTTAGTCCCGGTTGTTAACACTAACCGGGGCTAAACTTCATCTTTACTCCTGGTTCATCCCGTGTCAGTAGTCTGTCAGGGGGCCGAGGATCTTTAGTCCCGGTTGGTGACATCAATCGGGACTAAAGATCA	GGTTGGTGACATCAATCGGGA 0.205874 0	repeat_sense,igr_sense, LOC_Os02g44460.1,LOC_Os09g16910.1,LOC_Os08g28860.1,LOC_Os02g08060.1,LOC_Os09g04830.1,LOC_Os04g29270.1,LOC_Os09g16910.2,LOC_Os03g34310.5,LOC_Os09g16910.3, 255
31984 1920 chr11|11981:8624421-8624496:1	GCCAATCAAACGGCTGCCGTTCGAGTGGGTCCTATTGAACAACTGGCCCCTGTCGAACAGCAGCCGTTCGACTGGC	TCGAACAGCAGCCGTTCGAC 0.131217 1	repeat_sense,igr_sense, LOC_Os11g32650.1,LOC_Os07g17010.1,LOC_Os03g45130.1,LOC_Os07g18154.1,LOC_Os09g21840.1,LOC_Os11g15170.1,LOC_Os07g31770.1,LOC_Os10g41070.1,LOC_Os04g41840.1,LOC_Os08g21800.1,LOC_Os01g63170.1,LOC_Os05g20850.1,LOC_Os03g02130.1,LOC_Os04g02380.1,LOC_Os08g03880.1,LOC_Os05g05390.1,LOC_Os01g02610.1,LOC_Os02g30670.1,LOC_Os07g18154.2, 107
31986 436 chr11|11981:8667595-8667674:1	CGATAAGAGTCATCGGTGATGGGCATTAAAGCCATCTCAATCGAGCCTTTTTTGGTGCCCGTCACCGATGACGCTCATCG	TTGGTGCCCGTCACCGATGAC 0.813979 1	repeat_sense,igr_sense, LOC_Os01g48610.1,LOC_Os04g37860.1,LOC_Os09g23200.1,LOC_Os07g43322.1,LOC_Os07g30540.1,LOC_Os01g63750.1,LOC_Os10g18920.1,LOC_Os11g47060.1,LOC_Os08g25734.2,LOC_Os06g36430.1,LOC_Os06g23620.1,LOC_Os03g06040.1,LOC_Os04g25720.1,LOC_Os12g25490.1,LOC_Os07g43322.2,LOC_Os09g26010.1,LOC_Os08g26080.1,LOC_Os08g32820.1,LOC_Os08g25734.1,LOC_Os09g34340.1,LOC_Os04g19830.1, 353
31994 24 chr11|11981:8737089-8737160:1	CCGCCTACGAAGATTGATCTTTGCAGGCGGTCCATATAAGCGTCGCCTGCGAAAATCGATCTTCGCAAGCGG	CGCCTGCGAAAATCGATCTTCGCA 0.542627 1	repeat_sense,intron_sense, LOC_Os05g15330.1,LOC_Os05g36340.1,LOC_Os06g41310.1,LOC_Os01g34590.1,LOC_Os10g23030.1,LOC_Os08g40250.1,LOC_Os11g39920.1,LOC_Os02g43670.1,LOC_Os01g29860.1,LOC_Os11g12430.1,LOC_Os04g10219.1,LOC_Os09g11000.1,LOC_Os01g43274.1,LOC_Os09g01770.1,LOC_Os06g36380.1,LOC_Os04g24910.1,LOC_Os12g16570.1,LOC_Os12g34280.1,LOC_Os10g20990.1,LOC_Os09g07310.1, 893
32038 2902 chr11|11981:9506245-9506321:1	CTTCTTGAGATCTAGATCAGGGTGCGCCAACCTCACGCATGCGAGGATGTGGCACGCCCTGGTGTAGATCCCGTTAG	GTGGCACGCCCTGGTGTAGATCCCG 0.48857 1	repeat_sense,cds_antisense,exon_antisense, LOC_Os04g39760.1,LOC_Os01g27930.1,LOC_Os11g25950.1,LOC_Os10g02150.1,LOC_Os02g54220.1,LOC_Os05g12150.1,LOC_Os07g14220.1,LOC_Os01g71930.1,LOC_Os06g43330.1,LOC_Os01g25386.1,LOC_Os04g03440.1,LOC_Os10g32260.1,LOC_Os08g27940.1,LOC_Os05g25280.1,LOC_Os12g22690.1,LOC_Os07g14790.1,LOC_Os06g45760.1,LOC_Os10g40190.1,LOC_Os05g31940.1,LOC_Os03g22840.1,LOC_Os05g39010.1…
32083 796 chr11|11981:10356859-10356953:1	GGTACCAGGCCTGATACCTATGGGTACCAGGTCTGACACCTAACCATGACACCTAGGTACCAAGCCTGATACCTATAGGTATCAGGTCTGATACC	GCCTGATACCTATAGGTATCAG 0.135177 1	repeat_sense,igr_sense, LOC_Os03g47584.1,LOC_Os10g36229.1,LOC_Os03g15420.1,LOC_Os01g58980.1,LOC_Os03g40080.1,LOC_Os04g30230.1,LOC_Os01g45010.1,LOC_Os03g15580.1,LOC_Os01g49750.1,LOC_Os07g34510.1,LOC_Os05g16210.1,LOC_Os06g34700.1,LOC_Os06g18830.1,LOC_Os08g37360.1,LOC_Os02g50410.1,LOC_Os12g22470.1,LOC_Os06g13140.1,LOC_Os08g34920.1,LOC_Os02g01490.1,LOC_Os04g33230.1,LOC_Os03g11940.1,LOC_Os02g53240.1,L…
32084 1954 chr11|11981:10356852-10356961:1	GATACCAGGTACCAGGCCTGATACCTATGGGTACCAGGTCTGACACCTAACCATGACACCTAGGTACCAAGCCTGATACCTATAGGTATCAGGTCTGATACCTAGGTATC	ATAGGTATCAGGTCTGATACCTA 0.283207 1	repeat_sense,igr_sense, LOC_Os03g47584.1,LOC_Os07g27120.2,LOC_Os11g37840.1,LOC_Os03g15420.1,LOC_Os07g36510.1,LOC_Os02g26900.1,LOC_Os01g45010.1,LOC_Os03g01520.1,LOC_Os08g36830.1,LOC_Os08g37360.1,LOC_Os11g09050.1,LOC_Os03g14390.1,LOC_Os08g33030.1,LOC_Os08g34920.1,LOC_Os04g33230.1,LOC_Os01g10800.1,LOC_Os09g36270.2, 532
32094 436 chr11|11981:10507929-10508016:1	GTTAATGCCCGTCACAGATGAGTCATCTGTGACGTGCTATAATTAATGCCCGTCACAGATGACTCATCTATGACGGGCTATAGTTAAT	GATGACTCATCTATGACGGGC 0.734281 1	repeat_sense,igr_sense, LOC_Os09g11300.1,LOC_Os04g25720.1,LOC_Os11g20580.1,LOC_Os11g35540.1,LOC_Os04g14890.1,LOC_Os07g08450.1, 762
32154 5698 chr11|11981:11312023-11312098:1	GGAAGAACTCCGGAAGTTCCGGGCAGCTTTCTCTGCTTGTGAGAAAAAGCTGCCAGGAAGTTCCGGACCTTTTGCC	AAAGCTGCCAGGAAGTTCCGGAC 0.804315 1	repeat_sense,igr_sense, LOC_Os06g27720.1,LOC_Os07g48850.1,LOC_Os02g18600.1,LOC_Os05g16080.1,LOC_Os08g21060.1,LOC_Os10g13690.1,LOC_Os07g23600.1,LOC_Os08g16540.1,LOC_Os06g08870.1,LOC_Os11g09919.1,LOC_Os11g19670.1,LOC_Os08g21080.1,LOC_Os03g29389.1,LOC_Os02g50610.1,LOC_Os12g23830.1,LOC_Os05g16090.1,LOC_Os09g11230.1,LOC_Os04g33910.1, 135
32205 1522 chr11|11981:12009560-12009684:1	GAGATGTCCAACGTCAGCACCAAATACATTGGCGCTAACATCTGGATGGGCTGAGGAGTAGCTTTGCCGCCTTGGCTAAGTCCAACCTTGGCGCCAACCACTTTGGCGCTGAGGTTGTACATCTC	GGCGCCAACCACTTTGGCGCTGAGGT 0.562347 0	repeat_sense,igr_sense, LOC_Os11g07720.1,LOC_Os12g13230.1,LOC_Os12g24220.1,LOC_Os08g41870.1,LOC_Os08g32800.1,LOC_Os01g28720.1,LOC_Os08g10150.1,LOC_Os06g36210.1,LOC_Os05g44320.1,LOC_Os06g38890.1,LOC_Os03g63990.1,LOC_Os08g05360.1,LOC_Os04g26880.1,LOC_Os11g31410.1,LOC_Os07g25800.1,LOC_Os02g57010.1,LOC_Os05g44320.2,LOC_Os05g43240.3,LOC_Os10g40390.1,LOC_Os11g31760.1,LOC_Os03g40880.1,LOC_Os02g36540.1,L…
32266 436 chr11|11981:13198803-13198917:1	TTACCCTATGGCCGATCACAGATGAGTCATCAGTGACGGGCCTGATTGTCATCTCAATCGGGCATTAGTATGCACCCCGTCACCGATGAGTCATCAGTGACGGGCCCTACGGTAA	GATGAGTCATCAGTGACGGGCC 0.338043 1	repeat_sense,igr_sense, LOC_Os01g43940.1,LOC_Os03g31170.1,LOC_Os03g21680.2,LOC_Os03g21680.4,LOC_Os04g25720.1,LOC_Os11g20580.1,LOC_Os01g39399.1,LOC_Os11g35540.1,LOC_Os03g21680.3,LOC_Os03g21680.1,LOC_Os03g31170.2,LOC_Os06g21040.1, 1327
32287 750 chr11|11981:13565208-13565289:1	GCGATCTGACCGAAGTAGATGCGCCGGTCTGACCGCCTGATGAACATCGGTCTGACCGGTGTAGATCAATCGGTCTGACCGC	ACCGGTGTAGATCAATCGGTC 0.57184 0	repeat_sense,igr_sense, LOC_Os11g04300.1,LOC_Os02g21400.1,LOC_Os11g46810.1,LOC_Os07g27090.1,LOC_Os04g09760.1,LOC_Os01g43920.1,LOC_Os05g31450.1,LOC_Os03g32260.1,LOC_Os11g16250.1,LOC_Os10g09350.1,LOC_Os04g03200.1,LOC_Os07g03920.1,LOC_Os04g28800.1,LOC_Os06g19830.1,LOC_Os06g30670.1,LOC_Os07g24040.1,LOC_Os07g15110.1,LOC_Os07g03900.1,LOC_Os12g15140.1,LOC_Os05g06230.1,LOC_Os04g22020.1, 142
32317 126 chr11|11981:13854385-13854462:1	TAAAGATATCTTTACTCCTGGTTGTTGAGAACAACCGGGACTAAAGATTCTCAACAACCGGGAGTAAAGATATCTTTA	TCAACAACCGGGAGTAAAGA 0.604891 1	repeat_sense,igr_sense, LOC_Os07g14430.1,LOC_Os09g17360.1,LOC_Os12g17280.1,LOC_Os08g26860.1,LOC_Os11g31890.1,LOC_Os01g15580.1,LOC_Os04g42900.1,LOC_Os09g15100.1,LOC_Os10g01560.1, 2141
32368 436 chr11|11981:14568858-14568955:1	GCCCGACGCCGATAAGAGTCATCGATGACGGGCATTCAGGCCATCTCAATCGGGCCTTCTTTGGAGCCCGTCACCGATGACACTCATCTATGACGGGC	GCCCGTCACCGATGACACTCATC 0.261348 1	repeat_sense,igr_sense, LOC_Os02g10290.1,LOC_Os01g21300.1,LOC_Os04g41110.2,LOC_Os02g19730.1,LOC_Os08g08810.1,LOC_Os04g28370.1,LOC_Os10g18920.1,LOC_Os02g13910.1,LOC_Os05g24570.1,LOC_Os02g13040.1,LOC_Os09g26010.1,LOC_Os01g52550.1,LOC_Os04g41110.1,LOC_Os07g06570.1, 546
32385 588 chr11|11981:15040897-15040994:1	ACCTTATATTAGATGGGACACATCCTAATACGACGAATCTGGACATAGTCCTGTCCAGTTTCGTTGTATACAAGGATGTGTCCCATCCAGTACAAGGT	AAGGATGTGTCCCATCCAGT 0.399886 1	repeat_sense,igr_sense, LOC_Os09g14490.1,LOC_Os04g53830.1, 115
32405 14 chr11|11981:15346696-15346840:1	TATAGATTGCGTGTAAATTGCGAGACGGATCTTTTAAGCCTAATTGCACCATAATTTGACAATGTGGTGCTAAAGTAAACATTTGCTAATGATGGATTAATTAGGCTTAATAAATTCGTCTCGCGGTTTACAGGCGGATTCTATA	ATTCGTCTCGCGGTTTACAGGCG 1.06944 1	repeat_sense,igr_sense, LOC_Os10g43020.1,LOC_Os03g57380.1,LOC_Os03g13130.1,LOC_Os06g47000.2,LOC_Os01g56900.2,LOC_Os04g52780.1,LOC_Os01g10030.1,LOC_Os07g46730.1,LOC_Os07g08810.1,LOC_Os06g48700.1,LOC_Os03g37960.1,LOC_Os01g16010.1,LOC_Os09g27780.1,LOC_Os01g32830.1,LOC_Os06g47000.1,LOC_Os02g58700.1,LOC_Os01g70770.1,LOC_Os06g48700.2,LOC_Os04g03180.1,LOC_Os07g48680.1,LOC_Os01g65130.1,LOC_Os05g46420.1,L…
32459 24 chr11|11981:16041949-16042072:1	CTATGCGGGTGTTTCGATTATTCCGTGCGGGGGTTTGGCCCGTCTGCAGCTGGTCGTCTGGAAAAATCACCATTTTCACGTGCGGACGGACCGACCACACGGGATAATCGATTAACCCGTGCGG	CACGGGATAATCGATTAACC 0.360733 1	repeat_sense,igr_sense, LOC_Os03g45779.1,LOC_Os06g30660.1,LOC_Os03g47050.1,LOC_Os12g31040.1, 242
32507 126 chr11|11981:17082655-17082740:1	GATTTTTATTCCCGGTTAGTAACATCAACCAGGACTAAATTTAGGTTTTTAGTCCCGGTTGGTGTTACTAACCGGGACTAAAGATC	CCGGTTGGTGTTACTAACCGGGA 0.359212 1	repeat_sense,igr_sense, LOC_Os08g45200.1,LOC_Os09g17360.1,LOC_Os12g13480.1,LOC_Os04g06630.1,LOC_Os01g20950.1,LOC_Os08g23829.1, 4178
32554 126 chr11|11981:17651693-17651799:1	AGCTCGATCTTTAGTCCCGGTTGGTAACATCAACCGGGACGGCTGAGCCATCTTTAGTCGATCTTTAGTCCCGGTTGGGGTTACCAACCGGGACTAAAGATCGATCT	GTTACCAACCGGGACTAAAGAT 0.303069 1	repeat_sense,igr_sense, LOC_Os05g09210.1,LOC_Os08g45200.1,LOC_Os07g14430.1,LOC_Os10g08660.1,LOC_Os01g28080.1,LOC_Os04g27010.1,LOC_Os05g16360.1,LOC_Os01g27070.1,LOC_Os09g17360.1,LOC_Os09g03939.2,LOC_Os04g06630.1,LOC_Os07g13090.1,LOC_Os11g37610.1,LOC_Os08g26860.1,LOC_Os09g04470.1,LOC_Os11g14740.1,LOC_Os01g04150.1,LOC_Os05g18294.4,LOC_Os03g43080.1,LOC_Os04g28650.1,LOC_Os10g30350.1,LOC_Os09g03939.1,L…
32570 126 chr11|11981:17951319-17951399:1	CTTTACTCTTGGTTGATGTTACCAACCGGGACTAAAGATCTATTTGTAGTCCCGGTTGGTAACACCAACCGGGAAAAAAAG	TAGTCCCGGTTGGTAACACCAACCGG 0.181387 1	repeat_sense,igr_sense, LOC_Os06g22430.1,LOC_Os06g04920.2,LOC_Os09g17360.1,LOC_Os02g08060.1,LOC_Os12g13480.1,LOC_Os04g06630.1,LOC_Os08g31649.1,LOC_Os01g02220.1,LOC_Os08g26860.1,LOC_Os06g04920.1,LOC_Os05g18294.4,LOC_Os07g23354.1,LOC_Os08g08310.1,LOC_Os08g13430.1,LOC_Os12g22910.1,LOC_Os08g23829.1,LOC_Os04g13630.1,LOC_Os08g27180.1, 6917
32571 126 chr11|11981:17951319-17951399:1	CTTTACTCTTGGTTGATGTTACCAACCGGGACTAAAGATCTATTTGTAGTCCCGGTTGGTAACACCAACCGGGAAAAAAAG	CCCGGTTGGTAACACCAACCGGGA 0.669326 1	repeat_sense,igr_sense, LOC_Os06g22430.1,LOC_Os02g50650.1,LOC_Os09g17360.1,LOC_Os02g08060.1,LOC_Os12g13480.1,LOC_Os04g06630.1,LOC_Os08g31649.1,LOC_Os05g18294.4,LOC_Os08g13430.1,LOC_Os08g23829.1, 5714
32602 126 chr11|11981:18383038-18383155:1	GTCCCGGTTGGTAACACCAACCGGGACTAAAGATGATTTTTAGTCCGGTTCATCCCTTATCAGATGTATGTCAGGGGGCCGAGGATCTTTAGTCCCGGTTGGTGTTAATAACCGGGAC	TTAGTCCCGGTTGGTGTTAA 0.294557 1	repeat_sense,igr_sense, LOC_Os10g08660.1,LOC_Os09g17360.1,LOC_Os12g13480.1,LOC_Os12g17280.1,LOC_Os05g39470.1,LOC_Os05g18294.4,LOC_Os01g20950.1,LOC_Os12g22910.1,LOC_Os01g38580.1, 3757
32631 2280 chr11|11981:18683635-18683746:1	TATACCCCATTTGAACAGGATGATACCTCAGAGGCATCACCTGATATCTGGTAGGTATCAGCTGATACCCAGGTGATACCTCCGATGTATCATCATGTCCGAACGGGGTATG	GTATCATCATGTCCGAACGGG 0.164161 1	repeat_sense,igr_sense, LOC_Os03g55370.1,LOC_Os03g40920.1,LOC_Os08g35130.1, 29
32645 126 chr11|11981:18811993-18812094:1	TAGTCCCGGTTGGTGACACCAACTGGGACTAAAGATAAAGGAGGGATCTGACACCATGCCTCTCAGATCTTTTTTCCCGGTCTGTAACACCAACCGGGACTA	TTTCCCGGTCTGTAACACCAAC 0.00997129 1	repeat_sense,igr_sense, LOC_Os02g35820.1,LOC_Os03g57780.2,LOC_Os12g13480.1,LOC_Os02g35820.2,LOC_Os03g57780.1,LOC_Os08g23829.1, 1427
32649 22981 chr11|11981:18850003-18850074:1	ATACAGATAAGGAGATCATCAGTGTCATTAGTTTGTGGTATAAACTGACACTGATGATCCCCTTATCGGTGT	ACACTGATGATCCCCTTATCG 0.611063 1	igr_sense, LOC_Os09g30120.2,LOC_Os07g18350.1,LOC_Os12g19700.1,LOC_Os12g16750.1,LOC_Os12g28970.1,LOC_Os01g39930.1,LOC_Os07g22410.1,LOC_Os10g11400.1,LOC_Os06g36540.1,LOC_Os09g06820.1,LOC_Os01g63080.1,LOC_Os04g03190.1,LOC_Os01g46626.1,LOC_Os04g13990.1,LOC_Os05g20480.1,LOC_Os07g45610.1,LOC_Os10g11702.1,LOC_Os04g04160.1,LOC_Os04g16810.1,LOC_Os12g25980.1,LOC_Os01g47150.1,LOC_Os05g30090.1,LOC_Os04g21500…
32651 614 chr11|11981:18897021-18897125:1	CAAATGCCACCCGGGCCTACATGTCAGCCTCACTCTCCATTCAAACAAAAGTGATGCGGGACCCGATGATGAGTGAGGCTGACATGTGGGTCCGAGTGGTATTTG	TGAGGCTGACATGTGGGTCCGA 0.622875 1	igr_sense, LOC_Os01g34680.1,LOC_Os01g07910.1,LOC_Os05g05640.1,LOC_Os10g18470.1,LOC_Os11g12290.1,LOC_Os06g36570.1,LOC_Os12g40530.1,LOC_Os07g40660.1,LOC_Os07g26250.1,LOC_Os05g40120.1,LOC_Os11g11610.1,LOC_Os12g32560.1,LOC_Os10g35604.1,LOC_Os08g11820.1,LOC_Os01g47050.1,LOC_Os10g29640.1,LOC_Os04g08270.1,LOC_Os04g57910.1,LOC_Os12g18790.1,LOC_Os11g20440.1,LOC_Os12g16670.1,LOC_Os12g39810.1,LOC_Os07g47130…
32848 126 chr11|11981:21697974-21698057:1	AGCTTGATCTTTAGTCCCGGTTGGTAACACCAAGCCATCTTTACTCCCGGTTGGTGTTACCAAACGGGACTAAAGATCCCGGTT	TGTTACCAAACGGGACTAAAGAT 0.103918 1	repeat_sense,igr_sense, LOC_Os05g09210.1,LOC_Os08g45200.1,LOC_Os07g14430.1,LOC_Os09g17360.1,LOC_Os12g13480.1,LOC_Os04g06630.1,LOC_Os08g26860.1,LOC_Os12g40960.1,LOC_Os06g10580.1,LOC_Os09g04470.1,LOC_Os11g14740.1,LOC_Os01g04150.1,LOC_Os05g18294.4,LOC_Os04g28650.1,LOC_Os01g20950.1,LOC_Os08g23829.1,LOC_Os12g40700.1,LOC_Os04g37420.1,LOC_Os05g24670.1, 7410
32849 126 chr11|11981:21697974-21698057:1	AGCTTGATCTTTAGTCCCGGTTGGTAACACCAAGCCATCTTTACTCCCGGTTGGTGTTACCAAACGGGACTAAAGATCCCGGTT	ACCAAACGGGACTAAAGATCC 0.160616 1	repeat_sense,igr_sense, LOC_Os06g37720.1,LOC_Os06g15570.1,LOC_Os12g29190.1,LOC_Os10g19130.1,LOC_Os11g45240.1,LOC_Os07g45680.1,LOC_Os12g31190.1,LOC_Os03g26390.1,LOC_Os01g35480.1,LOC_Os09g09240.1,LOC_Os07g14430.1,LOC_Os11g44070.1,LOC_Os12g09860.1,LOC_Os10g12232.1,LOC_Os07g45020.1,LOC_Os04g10850.1,LOC_Os09g22360.1,LOC_Os11g28730.1,LOC_Os05g15990.1,LOC_Os04g07300.1,LOC_Os09g01530.1,LOC_Os04g21140.1,L…
32910 126 chr11|11981:22348655-22348799:1	TTTTTAGTCCCGGTTGGTGTTACTAACCGGGACTAAAGATCATAGGGCCCTGACACAGCCTGACATGGAATTAACCGGGACTAAAAATGAACTTTAGTCCCGGTTGGAGTTAGTTCCGGTTGGTAACAACAACCGGGACTAAAGA	CCGGTTGGTAACAACAACCGGGA 0.536915 1	repeat_sense,igr_sense, LOC_Os03g04830.1,LOC_Os10g42950.4,LOC_Os10g42950.2,LOC_Os05g03050.1,LOC_Os09g17360.1,LOC_Os12g13480.1,LOC_Os04g06630.1,LOC_Os10g42950.5,LOC_Os10g42950.3,LOC_Os10g42950.1,LOC_Os05g18294.4,LOC_Os05g30000.1,LOC_Os08g23829.1,LOC_Os01g40770.1, 4280
32937 5614 chr11|11981:22639245-22639313:1	GGTTTCTAGCTCGTTAGGATAACGAGCCGAGCCGAGCTAGCTCGTTATCCTAACGAGCCAGACCAAGCC	GCTCGTTATCCTAACGAGCCA 0.400253 1	repeat_sense,igr_sense, LOC_Os07g22494.1,LOC_Os08g39694.2,LOC_Os08g10580.1,LOC_Os07g22494.2,LOC_Os05g25570.1,LOC_Os05g51420.5,LOC_Os11g35670.1,LOC_Os04g37820.1,LOC_Os02g46380.3, 283
32962 23055 chr11|11981:23030164-23030292:1	GGACAGAGAGGCCTACCCGGAGGTTCTGGCCGGAACTTCCGGGCACCGAGGTATAGCGAGAATTTTCCTAAGTGCTGCCCGGAAGTTCCTGACATTTTTACCCGGAACCTCCTGGTAACCCTCTAGTTC	GAACCTCCTGGTAACCCTCTA 0.00618463 1	repeat_sense,igr_sense, LOC_Os01g66140.1,LOC_Os11g09919.1,LOC_Os08g45110.1,LOC_Os02g25560.1,LOC_Os02g50610.1, 49
33001 368 chr11|11981:23498318-23498430:1	GATGACAAGTTAAGGGACCTTCGGTGTACTTTTTCCTATTCATTTCAGCCTTTCAGGTAGTATATAAATTAGGAAATGAAAAAAGTACACCTAAGGTCCCTCAACTTGTCATC	ACACCTAAGGTCCCTCAACTTGT 0.504061 1	repeat_sense,igr_sense, LOC_Os03g40000.1,LOC_Os11g26150.1,LOC_Os05g23720.1,LOC_Os01g19100.1,LOC_Os04g45470.1,LOC_Os01g02170.1,LOC_Os06g21890.1,LOC_Os03g44190.1,LOC_Os12g05060.1,LOC_Os05g40000.1,LOC_Os08g36250.1,LOC_Os01g13780.1,LOC_Os02g48270.1,LOC_Os01g60760.1,LOC_Os01g41950.1,LOC_Os01g24770.1,LOC_Os12g30529.1,LOC_Os12g04424.1,LOC_Os04g45030.1,LOC_Os01g02170.2,LOC_Os03g14720.1,LOC_Os01g11820.1,L…
33126 1100 chr11|11981:25682420-25682507:1	GGCCTGCGTCCGACTGGTTTCCAGTCGGGGGCTCTTGAGTTGTTGCCGTTTCAGTTGTTGCCGACTGGTTTCCAGTCGGCGGCAGGTC	TGCCGACTGGTTTCCAGTCGGCGGC 0.626965 1	repeat_sense,cds_antisense,exon_antisense, LOC_Os09g19600.1,LOC_Os06g48450.1,LOC_Os01g29370.1,LOC_Os08g24260.1,LOC_Os11g35690.1,LOC_Os12g31180.1,LOC_Os01g50090.1,LOC_Os10g13390.1,LOC_Os04g17720.1,LOC_Os07g06262.1,LOC_Os04g03950.1,LOC_Os02g23980.1,LOC_Os04g02200.1,LOC_Os06g14600.1,LOC_Os10g10840.1,LOC_Os12g37330.1,LOC_Os12g40060.1,LOC_Os09g09250.1,LOC_Os12g17220.1,LOC_Os02g31170.1,LOC_Os09g01350.1…
33148 2348 chr11|11981:26079256-26079348:1	TTCACGGTACTAAATAGTTTCCGATCTTTGGATTTAGCTGTACAGGATGGGCATTGTTAGATCTAATGATCGGAAGCAATTTGGTACCGTGAG	ATCGGAAGCAATTTGGTACC 0.237602 1	repeat_sense,intron_sense, LOC_Os08g24390.2,LOC_Os06g13190.1,LOC_Os08g24390.1, 68
33158 100 chr11|11981:26221442-26221595:1	GAGCAATTTTACGGTCCTTAAGGAGGTACCATTTTTTCTATTGTAAATTTGGTACCTTTTGGTACCTAGGTACTATGAGATACCATGAGGTACCAAATTTTGCACTAAATTTTTGGTACCTCATGGTACCTCCTCAAGGACCGTAGAATTACTC	CCTCCTCAAGGACCGTAGAA 0.223611 1	repeat_sense,igr_sense, LOC_Os02g49760.2,LOC_Os08g01620.1,LOC_Os04g11230.1,LOC_Os02g15040.1,LOC_Os02g49760.3,LOC_Os01g66760.1,LOC_Os02g22130.1,LOC_Os11g15450.1,LOC_Os03g27054.1,LOC_Os04g57830.1,LOC_Os07g33800.1,LOC_Os02g49760.1,LOC_Os08g01620.2, 229
33200 100 chr11|11981:26808837-26808969:1	GAGCAATTTTATGGTCCTTGAGGAGGTACCATGAAGTACCATTTTTTCTATTATAAATTTTGGTACCTCATAGTACCTTTACACTAAAATTTTGGTACCTTATGGTACCTGCTCAAGGACCGTAGAATTGCTC	ATGGTACCTGCTCAAGGACCGTAGA 1.03654 1	repeat_sense,igr_sense, LOC_Os09g32010.2,LOC_Os02g05680.2,LOC_Os10g39770.1,LOC_Os02g15040.1,LOC_Os12g06440.1,LOC_Os03g39180.1,LOC_Os01g66760.1,LOC_Os11g15450.1,LOC_Os03g27054.1,LOC_Os04g57830.1,LOC_Os07g33800.1, 256
33215 126 chr11|11981:27022448-27022569:1	GATCTTTAGTCCTGGTTGGTAACACCAACCTCTTTAGTCCCGGTTCAAATGCTGTCAGGGCTTGTCAGGTCCCCCCGGGATCTTTAGTTTCCGGTTGGTGTTACCAATCGGGACTAAAGATC	GGTGTTACCAATCGGGACTA 0.457908 1	repeat_sense,igr_sense, LOC_Os05g09210.1,LOC_Os08g45200.1,LOC_Os01g28080.1,LOC_Os12g13480.1,LOC_Os04g06630.1,LOC_Os07g13090.1,LOC_Os12g40960.1,LOC_Os03g43080.1,LOC_Os01g20950.1,LOC_Os10g30054.1,LOC_Os08g23829.1,LOC_Os04g37420.1, 3300
33232 100 chr11|11981:27199367-27199491:1	CTCGAGAGACTGGTACCTTACGGTGCAAAATCGTTTCCGATCGTTGGATCTAACAATACCCATCTTGTCTAGCTAGATCTAACGCTCAGAAACGATTTGGTACCGTGAGGTACCGATACCTCGTG	GGTACCGTGAGGTACCGATA 0.645456 1	intron_antisense,repeat_sense, LOC_Os10g38540.1,LOC_Os09g32100.1,LOC_Os12g25180.1,LOC_Os09g34270.1,LOC_Os06g16880.1,LOC_Os01g55974.3,LOC_Os10g38664.1,LOC_Os08g41720.1,LOC_Os06g13190.1,LOC_Os05g15150.1, 183
33431 614 chr12|11982:1136199-1136291:1	CTACCCGGTCTCACATGTCAGCCTCCTTCATCACCTGATCCCACATCTCATTTGTCCAAACGTGGAAGGAGGCTGACATATGGGACCGGATGG	GAAGGAGGCTGACATATGGGACC 0.687049 1	igr_sense, LOC_Os01g34680.1,LOC_Os04g39330.1,LOC_Os11g12290.1,LOC_Os02g43250.1,LOC_Os11g01590.1,LOC_Os05g29720.1,LOC_Os07g40660.1,LOC_Os03g10250.1,LOC_Os08g06560.1,LOC_Os12g16670.1,LOC_Os12g39810.1,LOC_Os01g45820.1,LOC_Os11g25600.1,LOC_Os08g06110.1,LOC_Os12g39820.1,LOC_Os02g50750.1,LOC_Os06g42820.1,LOC_Os04g16140.1,LOC_Os08g41090.1,LOC_Os01g23000.1, 271
33462 1522 chr12|11982:1423751-1423819:1	GAGTTTAGCGCCAACGACGTTGGCGCTGATACGTTATAGCTTAGCGCCAATGTCCATGGCGCTGAGTCC	TAGCGCCAATGTCCATGGCGCT 0.994658 1	repeat_sense,igr_sense, LOC_Os06g31320.1,LOC_Os08g21690.1,LOC_Os01g32010.1,LOC_Os05g49930.1,LOC_Os08g41870.1,LOC_Os07g32910.1,LOC_Os01g28720.1,LOC_Os08g10150.1,LOC_Os02g31000.1,LOC_Os12g22860.1,LOC_Os03g38530.1,LOC_Os01g53370.1,LOC_Os02g28880.1,LOC_Os10g04610.1,LOC_Os01g69250.1,LOC_Os01g69250.4,LOC_Os11g31760.1,LOC_Os04g25430.1,LOC_Os02g27380.1,LOC_Os04g14830.1,LOC_Os02g34280.1,LOC_Os11g44890.1,L…
33541 10250 chr12|11982:2310721-2310841:1	GAGGCATGGATGCGGGGCGAGCGCGCCGTTTCTCCAGTACCGCGACCACGGACGGCAGATGGATGGGAAAAAACCGTTCGGCGGGGCGTGGATGCGGCGCAACTGCTCCGTTTCTGCGCTC	TGCGGCGCAACTGCTCCGTTTC 0.707341 1	igr_sense, LOC_Os09g23190.1,LOC_Os10g04140.1,LOC_Os11g46920.1,LOC_Os07g01390.1,LOC_Os08g26930.1,LOC_Os02g34200.1,LOC_Os09g04000.1,LOC_Os03g30390.1,LOC_Os11g24090.1,LOC_Os06g07600.1,LOC_Os12g40600.1,LOC_Os08g17210.1,LOC_Os07g29010.1,LOC_Os05g37280.1,LOC_Os03g45490.1,LOC_Os03g05180.1,LOC_Os10g13430.1,LOC_Os06g22890.1,LOC_Os01g36400.1,LOC_Os05g38450.1,LOC_Os07g34500.1,LOC_Os02g07620.1,LOC_Os03g57820…
33635 314 chr12|11982:3324106-3324176:1	CTGTTTAGGGGAGCTTCTGGCAACTGAAAATTCTAGTAGAAGCTGCAGCTGCTAGAAGCTCCCTCAAACAG	CAGCTGCTAGAAGCTCCCTCAAACAG 0.275351 1	repeat_sense,igr_sense, LOC_Os05g40880.1,LOC_Os09g04670.2,LOC_Os08g04280.1,LOC_Os02g14770.2,LOC_Os06g30300.1,LOC_Os08g25100.1,LOC_Os09g04670.1,LOC_Os03g31800.1,LOC_Os01g10520.1,LOC_Os08g07020.1,LOC_Os01g35160.2,LOC_Os01g05480.2,LOC_Os02g50760.2,LOC_Os08g13080.1,LOC_Os01g73040.2,LOC_Os05g14590.1,LOC_Os02g11970.1,LOC_Os02g01520.1,LOC_Os07g47194.3,LOC_Os01g73040.1,LOC_Os05g03490.1,LOC_Os07g20280.1,L…
33777 100 chr12|11982:5148737-5148865:1	GAGCAATTCTACGGTCCTTGAGGAGGTACCATGAGGTACCAAAAAAATTAGTGTAAATTATGAGGTACCATGAGGTACCAAATTTACAATAGAAAAATTGGTACCTCCTCAAGGACCGTAAAATTGCTC	CCTCCTCAAGGACCGTAAAA 0.836077 1	repeat_sense,igr_sense, LOC_Os03g55100.1,LOC_Os01g64660.2,LOC_Os09g32010.2,LOC_Os11g44500.1,LOC_Os02g05680.2,LOC_Os10g39770.1,LOC_Os02g15040.1,LOC_Os12g06440.1,LOC_Os05g41580.1,LOC_Os03g39180.1,LOC_Os01g64660.3,LOC_Os01g66760.1,LOC_Os02g22130.1,LOC_Os11g15450.1,LOC_Os01g64660.1,LOC_Os03g27054.1,LOC_Os07g33800.1, 309
33816 126 chr12|11982:5599938-5600021:1	GATCTTTTTTCGGTTGGTGTTATCAACCGGGACTACAAATAGATCTTTAGTCCCGGTTGGTAACACCAACCGGTACTAAAGATT	CCGGTTGGTAACACCAACCGGT 0.268202 1	repeat_sense,igr_sense, LOC_Os09g17360.1,LOC_Os12g13480.1,LOC_Os04g06630.1,LOC_Os08g31649.1,LOC_Os05g18294.4,LOC_Os08g13430.1,LOC_Os08g23829.1, 5304
33841 126 chr12|11982:5887692-5887826:1	GAAATGGATGATCATTAGTCCCGGTTGGTGTTATCATCTTTAGTCCTGTTTGGTCCTCTGACAAGGTTTGTCAGGGGCCGAGGATCTTTAGTCTTTGTTGGTATTACCAACCGGGACTAAAGCTTGTCACATTTT	ATTACCAACCGGGACTAAAGCTT 0.488883 1	repeat_sense,igr_sense, LOC_Os05g09210.1,LOC_Os05g48240.2,LOC_Os07g14430.1,LOC_Os04g27010.1,LOC_Os09g17360.1,LOC_Os09g03939.2,LOC_Os08g26860.1,LOC_Os05g48240.1,LOC_Os11g14740.1,LOC_Os05g48240.3,LOC_Os01g04150.1,LOC_Os05g18294.4,LOC_Os09g03939.1,LOC_Os01g20950.1,LOC_Os08g23829.1,LOC_Os12g40700.1,LOC_Os04g37420.1,LOC_Os10g01560.1, 8183
33915 126 chr12|11982:6494996-6495120:1	TTTAGTCCCGGTTGGAGTTACCAACCGGGACTAAAGTTCATTTTTAGTCCCGGTTGATTCCATGTCAGGCCGTGTCAGTGCCCTATGATCTTTAGTCCCGGTTAGTAACACCAACCGGGACTAAA	AGTCCCGGTTAGTAACACCAACCGG 0.756883 1	repeat_sense,igr_sense, LOC_Os03g04830.1,LOC_Os02g50650.1,LOC_Os09g17360.1,LOC_Os12g13480.1,LOC_Os04g06630.1,LOC_Os10g28000.1,LOC_Os07g03350.1,LOC_Os05g18294.4,LOC_Os07g16830.1,LOC_Os07g23354.1,LOC_Os05g30000.1,LOC_Os08g08310.1,LOC_Os07g03440.1,LOC_Os08g13430.1,LOC_Os03g05040.1,LOC_Os08g23829.1,LOC_Os04g13630.1, 4457
33922 126 chr12|11982:6526340-6526413:1	ATCTTTACTTCCGGTTGGTACTACCAACCGAGTCAAAATTGTACCAGTTGGTAGTATCAACCGGGAGTAAAGAT	GTTGGTAGTATCAACCGGGA 0.519792 1	repeat_sense,igr_sense, LOC_Os09g17360.1,LOC_Os02g08060.1,LOC_Os04g06630.1,LOC_Os08g23829.1, 1558
33970 126 chr12|11982:6890902-6890988:1	GATTTTTATTCCCGGTTTGTAACACCAACCGGGACTAAAAATTCTATCTTTAGTTCCGGTTGGTGTTACAAACCGGGACTAAAGATC	GGTGTTACAAACCGGGACTA 0.587263 1	repeat_sense,intron_sense, LOC_Os11g10290.1,LOC_Os05g09210.1,LOC_Os08g45200.1,LOC_Os01g28080.1,LOC_Os04g27010.1,LOC_Os12g13480.1,LOC_Os09g03939.2,LOC_Os04g06630.1,LOC_Os07g13090.1,LOC_Os12g40960.1,LOC_Os03g43080.1,LOC_Os09g03939.1,LOC_Os01g20950.1,LOC_Os12g06960.1,LOC_Os08g23829.1,LOC_Os06g32290.1,LOC_Os11g06630.1,LOC_Os04g37420.1, 3957
33981 23345 chr12|11982:6914409-6914502:1	TGATTTTTGCTGGCGGACACTTAAGAGGTTCGCCTCAAGAAAATAGAGTTATTTTTTATGGCTGACCTCTTAGCATGGCTGCTAGCGAAAATCG	ACCTCTTAGCATGGCTGCTAGC 0.473235 1	repeat_sense,igr_sense, LOC_Os01g65650.1,LOC_Os03g50970.1,LOC_Os08g10540.1,LOC_Os03g05806.1,LOC_Os07g41600.1,LOC_Os03g36550.1, 14
33997 24 chr12|11982:7038760-7038868:1	CGAAAAGAATCTTCGCAGGCGGGGCGGCTGTCCGCCTGTAAGCTAACGACTGTGAAGATCGCCGATCTTCGCAGGCGGGGCGGCCGTCCGCCTGCGAAGATAATTTTCG	CGTCCGCCTGCGAAGATAAT 0.0113441 1	intron_antisense,repeat_sense, LOC_Os11g39920.1,LOC_Os04g21360.1,LOC_Os10g20990.1,LOC_Os04g54564.1, 161
34022 23354 chr12|11982:7361715-7361829:1	CAGCGCCACAAGCACTAGCGCTGAGGTCCTACCCGCAGCCATCCAGAAGGTTGGAGGACCTGGGCCTCGGCCGAGGTGGCTAAGTGCGACCTCAGCACCAGCGCTTGTGGCGCTG	CCTCAGCACCAGCGCTTGTG 0.0121247 1	repeat_sense,igr_sense, LOC_Os12g13230.1,LOC_Os10g30210.1,LOC_Os03g14640.1,LOC_Os01g48420.1,LOC_Os07g48480.1, 6
34058 126 chr12|11982:7783689-7783774:1	GATTTTTATTCCCGGTTAGTAACACCAACCGGGGCTAAAAATAGGTTTTTAGTCCCGGTTGGTGTTACCAACCGGGACTAAAGATC	GGTGTTACCAACCGGGACTA 0.197437 1	repeat_sense,igr_sense, LOC_Os05g09210.1,LOC_Os08g45200.1,LOC_Os01g28080.1,LOC_Os09g17360.1,LOC_Os12g13480.1,LOC_Os09g03939.2,LOC_Os04g06630.1,LOC_Os07g13090.1,LOC_Os12g40960.1,LOC_Os05g18294.4,LOC_Os03g43080.1,LOC_Os09g03939.1,LOC_Os01g20950.1,LOC_Os12g06960.1,LOC_Os08g23829.1,LOC_Os06g32290.1,LOC_Os11g06630.1,LOC_Os04g37420.1, 5642
34063 126 chr12|11982:7843848-7843982:1	GGTTGGTATTATCAACCGGGACTAAAGTGGTGATCTTTACTCCCAGTTGGTGTCACCAACCGAGACTAAAGATCCTCGGCCTCATGACAGGCCACTGACAGGGGATGACTTTAGTCCCGGTTGGTGTAACCAACC	ACTTTAGTCCCGGTTGGTGT 0.510613 1	repeat_sense,igr_sense, LOC_Os10g08660.1,LOC_Os02g50650.1,LOC_Os09g17360.1,LOC_Os12g13480.1,LOC_Os12g17280.1,LOC_Os05g18294.4,LOC_Os08g13430.1,LOC_Os01g20950.1,LOC_Os01g38580.1,LOC_Os08g27180.1, 4627
34086 14 chr12|11982:8038536-8038655:1	GGAAATCACAAGACGAATCTTTTGAGCCTAATTAATTCGTCATTAGCACATGTGGGTTGCTATAGCACTTATGGCAAATCATGGGCTAATTAGACTCAAAAGATTCGTCTCGCGATTTCC	CTCAAAAGATTCGTCTCGCG 0.132773 1	repeat_sense,igr_sense, LOC_Os11g34230.3,LOC_Os06g50890.4,LOC_Os01g56900.2,LOC_Os07g04160.2,LOC_Os01g10030.1,LOC_Os03g37960.1,LOC_Os11g34230.4,LOC_Os12g28100.1,LOC_Os11g09710.1,LOC_Os03g27590.3,LOC_Os07g04160.1,LOC_Os06g50890.1,LOC_Os12g32680.1,LOC_Os07g48680.1,LOC_Os01g65130.1,LOC_Os05g46420.1,LOC_Os01g25300.1,LOC_Os01g46130.2,LOC_Os01g46130.3,LOC_Os03g63310.1,LOC_Os06g50890.2, 4819
34175 126 chr12|11982:9077394-9077514:1	AGTCTTGGTTGGTAACACCAATCGGGGCTAAAGATCATTTTTAGTTCCGGTTCGATTGTTGTCAGGTATGTGTCAAGCCACCAACCATCTTTAGTCCCGGTTGGTGTTACCAACCGGGATT	TTAGTCCCGGTTGGTGTTACC 0.959372 1	repeat_sense,igr_sense, LOC_Os08g38640.1,LOC_Os09g17360.1,LOC_Os12g13480.1,LOC_Os07g34410.1,LOC_Os05g18294.4,LOC_Os08g13430.1,LOC_Os01g20950.1,LOC_Os12g22910.1,LOC_Os05g36940.1,LOC_Os08g23829.1,LOC_Os06g43540.1,LOC_Os01g38580.1,LOC_Os08g27180.1, 5460
34177 126 chr12|11982:9077386-9077522:1	TGATCTTTAGTCTTGGTTGGTAACACCAATCGGGGCTAAAGATCATTTTTAGTTCCGGTTCGATTGTTGTCAGGTATGTGTCAAGCCACCAACCATCTTTAGTCCCGGTTGGTGTTACCAACCGGGATTAAAGATCA	GTTGGTGTTACCAACCGGGATTA 0.559903 1	repeat_sense,igr_sense, LOC_Os05g09210.1,LOC_Os11g36150.1,LOC_Os08g45200.1,LOC_Os01g28080.1,LOC_Os05g31430.1,LOC_Os04g32650.1,LOC_Os09g17360.1,LOC_Os02g08060.1,LOC_Os12g13480.1,LOC_Os07g13090.1,LOC_Os07g11720.1,LOC_Os05g18294.4,LOC_Os03g43080.1,LOC_Os01g20950.1,LOC_Os08g23829.1,LOC_Os04g37420.1, 5309
34196 126 chr12|11982:9249344-9249479:1	TGATCTTTAGTCCCGGTTGGTGTTACCAACCGGGACTAAAAATGATCTTTAGTCCCGGTTCTAAATCTGTCAGGCCTTGTCAGGCCCCCCGAGATCTTTAGTCCCGGTTGGTGTTACCAACCAGGAAAAAAGATCA	CCGGTTGGTGTTACCAACCAGGA 0.630628 1	repeat_sense,igr_sense, LOC_Os09g19600.1,LOC_Os06g48450.1,LOC_Os08g24260.1,LOC_Os12g31180.1,LOC_Os10g13390.1,LOC_Os07g06262.1,LOC_Os01g06750.1,LOC_Os10g10840.1,LOC_Os12g37330.1,LOC_Os09g09250.1,LOC_Os08g45200.1,LOC_Os12g17220.1,LOC_Os02g31170.1,LOC_Os08g29920.1,LOC_Os12g23220.1,LOC_Os12g18030.1,LOC_Os07g30570.1,LOC_Os09g10080.1,LOC_Os06g14130.1,LOC_Os01g08900.1,LOC_Os05g31430.1,LOC_Os08g05130.1,L…
34216 3592 chr12|11982:9482620-9482730:1	GTTTGAAAAGTGTGCGCGCGGAAAATGAGAGAGGTGGATTGCAGTGCCGAACTGCCCCTTTTCCCAACCCTTCTCCACCTCTCTCGTTTTCCACGCGCACGCTTTTTATAC	CTCTCTCGTTTTCCACGCGCACG 0.565167 1	repeat_sense,igr_sense, LOC_Os05g08660.1,LOC_Os11g39260.1,LOC_Os08g37432.2,LOC_Os05g02160.1,LOC_Os01g28620.1,LOC_Os04g32540.2,LOC_Os06g50940.1,LOC_Os04g45960.1,LOC_Os11g34460.2,LOC_Os08g08290.1,LOC_Os08g37432.1,LOC_Os04g23190.1,LOC_Os11g28910.1,LOC_Os06g38200.1,LOC_Os04g32540.1,LOC_Os02g16320.1,LOC_Os03g42370.1,LOC_Os01g57450.1,LOC_Os03g50380.1,LOC_Os02g52210.1, 1336
34257 5804 chr12|11982:9938709-9938807:1	TTGCTGGTTCTCGAACCAGTGAATCGTAGCAATCTCTCACACCGCAACTTCCATCGGTGTTCGAGAGATAATTCTACTTGCTGGTTCTCGAACCAGTGA	CTTGCTGGTTCTCGAACCAGTG 0.531376 1	repeat_sense,intron_sense, LOC_Os02g10220.1,LOC_Os08g06000.1,LOC_Os07g34880.1,LOC_Os11g10950.1,LOC_Os05g09330.1,LOC_Os03g28960.2,LOC_Os02g10220.3,LOC_Os05g02730.1,LOC_Os04g21620.1,LOC_Os11g01130.1,LOC_Os05g34250.1,LOC_Os02g14650.1,LOC_Os07g28980.1,LOC_Os12g01120.1,LOC_Os06g25360.1,LOC_Os01g73880.1,LOC_Os05g09300.1,LOC_Os04g56780.1,LOC_Os02g10220.2,LOC_Os05g42200.1,LOC_Os12g39980.1,LOC_Os01g48650.…
34437 23477 chr12|11982:12141167-12141312:1	CGAGGTCGCCGGTGCTAGGAGGCTCGGCTGGGCTATCCGAAGCACCAACGCGGAGAGGACGACAAGACGAACTCACCGGTGGTGACGGCGACGAGAATCGATGATGGAAAACGGCCGGCGACGAGCTTCAAAAGGCGGCGGCCTCG	ACGAGCTTCAAAAGGCGGCG 0.542503 0	repeat_sense,intron_sense, LOC_Os05g15110.1,LOC_Os06g45600.1, 38
34448 126 chr12|11982:12231113-12231182:1	TTCCCGGTTGGTTTTACCAACCGGGACTATAAATAGATCTTTAGTCCCGGTTGGTAACACCAACCGGGAG	CCGGTTGGTAACACCAACCGGGA 0.42098 1	repeat_sense,igr_sense, LOC_Os06g22430.1,LOC_Os09g17360.1,LOC_Os02g08060.1,LOC_Os12g13480.1,LOC_Os04g06630.1,LOC_Os08g31649.1,LOC_Os08g13430.1,LOC_Os08g23829.1, 5587
34654 126 chr12|11982:14593017-14593106:1	GGATCCCCGGGATCTTTAGTCCCGGTTGGTAATTACGATCTTTAGTCCCGGTTGGTAACACCAACCGCGACTAAAGATCCCGGGGGGGCC	AACCGCGACTAAAGATCCCGGG 0.162307 1	repeat_sense,igr_sense, LOC_Os12g19960.1,LOC_Os02g13400.1, 1257
34683 72 chr12|11982:14781175-14781270:1	TGATGAGTCATCTCAATCGGGCTTTGCCGTAGGGCCCGTCACAGATGACTCATCGGTGACGGGTTCCATACTAATGCCCGATTGAGATGACATTCA	AATGCCCGATTGAGATGACA 0.302085 1	repeat_sense,igr_sense, LOC_Os10g42670.1,LOC_Os11g35540.1, 321
34743 9552 chr12|11982:15354982-15355058:1	GGCAAACCGGCCGGAACTTCCTGGTGGGAATTTTTGAGAGACAGAGACTCCCACCCAGAGGTTTTGGCTGGTTTGTC	TCCCACCCAGAGGTTTTGGCT 0.350626 1	cds_antisense,exon_antisense, LOC_Os04g43630.1,LOC_Os08g31150.1,LOC_Os04g32650.1,LOC_Os03g15140.1,LOC_Os07g15470.1,LOC_Os07g33150.1,LOC_Os12g26310.1,LOC_Os02g07900.1,LOC_Os11g31680.1,LOC_Os07g31530.1,LOC_Os07g37900.1,LOC_Os05g26000.1,LOC_Os04g30440.1, 10
34762 750 chr12|11982:15553518-15553668:1	GTGGATGCCGCCGGTCTGACCGGTGTTGAATCTCCAGTCTGACTGCCGAGATCGCCTGCCGCGCCTGTCGCCGCCGCTGGTCTGACCGCCACTTGCCGCCGGTCTGACTGCCGATAGATCACCGGTTAGACCGCCGAAACCCAGTAAACAC	TCACCGGTTAGACCGCCGAAACCCAGT 0.5776 1	repeat_sense,igr_sense, LOC_Os07g27290.1,LOC_Os10g40780.3,LOC_Os12g30760.1,LOC_Os11g30890.1,LOC_Os11g25120.1,LOC_Os05g14400.1,LOC_Os02g21400.1,LOC_Os11g30000.1,LOC_Os04g05330.1,LOC_Os06g14760.1,LOC_Os11g46810.1,LOC_Os06g09820.1,LOC_Os09g20950.1,LOC_Os12g28890.1,LOC_Os10g26040.1,LOC_Os04g10880.1,LOC_Os04g09760.1,LOC_Os06g09830.1,LOC_Os05g31450.1,LOC_Os07g18500.1,LOC_Os01g60750.1,LOC_Os01g22050.1,L…
34832 126 chr12|11982:16206356-16206445:1	ATTTATAGTCCCGGTTGGTGTTACCAATCAGGAAAAAAGATCGCCATACGCTTTACTCCCGGTTGGTAACACCAACCGGGGACTAAAGAT	TCCCGGTTGGTAACACCAACCGGG 0.152211 1	repeat_sense,igr_sense, LOC_Os06g22430.1,LOC_Os02g50650.1,LOC_Os09g17360.1,LOC_Os02g08060.1,LOC_Os12g13480.1,LOC_Os08g31649.1,LOC_Os05g18294.4,LOC_Os08g13430.1,LOC_Os08g23829.1, 5738
34833 126 chr12|11982:16206361-16206440:1	TAGTCCCGGTTGGTGTTACCAATCAGGAAAAAAGATCGCCATACGCTTTACTCCCGGTTGGTAACACCAACCGGGGACTA	GGTTGGTAACACCAACCGGGGAC 0.378723 1	repeat_sense,igr_sense, LOC_Os03g41980.1,LOC_Os02g56060.1,LOC_Os08g10160.1,LOC_Os06g22430.1,LOC_Os09g13880.1,LOC_Os09g17360.1,LOC_Os04g27890.1,LOC_Os02g08060.1,LOC_Os12g13480.1,LOC_Os04g06630.1,LOC_Os01g19190.1,LOC_Os05g38100.1,LOC_Os06g09650.1,LOC_Os05g18294.4,LOC_Os06g29210.1,LOC_Os08g13430.1,LOC_Os01g35390.1,LOC_Os08g23829.1,LOC_Os08g37560.1, 5073
34845 23594 chr12|11982:16275075-16275172:1	AGAATACAAGGTGCTTTGGTTGGCAAGTTGGTTTGATCGGGTTAGTGCACGGACTAAACCGACAAAGACACCTTGGCAACCGGAGCACTTCTTATTCT	CCTTGGCAACCGGAGCACTTCTT 0.241165 1	repeat_sense,igr_sense, LOC_Os03g57340.1,LOC_Os04g40760.1,LOC_Os03g49730.4,LOC_Os01g18290.2,LOC_Os03g49730.1,LOC_Os01g18290.1,LOC_Os06g44380.1,LOC_Os06g02130.1,LOC_Os03g49730.3,LOC_Os02g12840.1,LOC_Os01g46500.1,LOC_Os06g48630.1,LOC_Os06g02130.2,LOC_Os03g49730.2,LOC_Os04g33910.1, 16
34956 1100 chr12|11982:17285530-17285617:1	GGCCTGCGTCCGACTGGTTTCCAGTCGGGGGCTCTTGAGTTGTTGCCGTTTCAGTTGTTGCCGACTGGTTTCCAGTCGGCGGCAGGTC	TGTTGCCGACTGGTTTCCAGTCGGCGGC 0.607496 1	repeat_sense,cds_antisense,exon_antisense, LOC_Os11g07720.1,LOC_Os09g19600.1,LOC_Os06g48450.1,LOC_Os01g29370.1,LOC_Os08g24260.1,LOC_Os11g35690.1,LOC_Os09g11030.1,LOC_Os04g43480.1,LOC_Os12g31180.1,LOC_Os11g29450.1,LOC_Os01g50090.1,LOC_Os10g13390.1,LOC_Os04g17720.1,LOC_Os07g06262.1,LOC_Os04g03950.1,LOC_Os02g23980.1,LOC_Os05g44520.1,LOC_Os04g02200.1,LOC_Os02g30020.1,LOC_Os06g14600.1,LOC_Os10g10840.1…
34957 1100 chr12|11982:17285530-17285617:1	GGCCTGCGTCCGACTGGTTTCCAGTCGGGGGCTCTTGAGTTGTTGCCGTTTCAGTTGTTGCCGACTGGTTTCCAGTCGGCGGCAGGTC	GCCGACTGGTTTCCAGTCGGCGGC 0.507304 1	repeat_sense,cds_antisense,exon_antisense, LOC_Os09g19600.1,LOC_Os06g48450.1,LOC_Os01g29370.1,LOC_Os08g24260.1,LOC_Os11g35690.1,LOC_Os12g31180.1,LOC_Os11g29450.1,LOC_Os01g50090.1,LOC_Os10g13390.1,LOC_Os04g17720.1,LOC_Os07g06262.1,LOC_Os04g03950.1,LOC_Os02g23980.1,LOC_Os04g02200.1,LOC_Os06g14600.1,LOC_Os10g10840.1,LOC_Os12g37330.1,LOC_Os12g40060.1,LOC_Os09g09250.1,LOC_Os10g43020.1,LOC_Os04g06600.1…
34987 24 chr12|11982:17664736-17664844:1	CGAAAAGGGTCTTCGCAGGCGGGGCGGCTATCCGCCTGTAAGCCAACGACTGTGAAGATCTCCGATCTTCACAGGCGGGGCGGCCGTCCGCCTGCGAAGATTATTTTCG	CGTCCGCCTGCGAAGATTAT 0.322218 1	repeat_sense,igr_sense, LOC_Os05g15330.1,LOC_Os10g23030.1,LOC_Os11g39920.1,LOC_Os04g21360.1,LOC_Os01g29860.1,LOC_Os10g20990.1, 185
35038 654 osa-MIR166g chr12|11982:18300803-18300947:1	AGCATGGTGTCTGGAATGGAGGCTGATCCAAGATCATTGCTTGGTGCAAAATACTAGGGCATTGTTGTAAGTGCCATTAGTTCTTTTTTGTTTCCGAGTTTGTTATCGAGGATCTCGGACCAGGCTTCATTCCTCACACCGTGCT	TCGGACCAGGCTTCATTCCTC 1	igr_sense, HASH(0xe19ab58) LOC_Os07g33120.1,LOC_Os02g51200.1,LOC_Os03g35380.1,LOC_Os01g50230.1,LOC_Os03g01890.2,LOC_Os12g43900.1,LOC_Os02g49670.1,LOC_Os10g33960.1,LOC_Os03g01890.1,LOC_Os04g50840.1,LOC_Os03g16320.1,LOC_Os04g48290.1,LOC_Os04g49300.1,LOC_Os11g45899.1,LOC_Os03g43930.1,LOC_Os03g10290.1,LOC_Os10g33960.2,LOC_Os04g44380.1,LOC_Os12g41860.1,LOC_Os01g33740.1,LOC_Os02g45380.1, 16
35123 126 chr12|11982:19239492-19239575:1	ATCTTTTTTCCCAGTTGGTGTTACCAACCGGGACTAAAGATTGATCTTTAATCCCGGTTGGTAACACCAACCGGGACTAAAGAT	GGTTGGTAACACCAACCGGGA 0.286989 1	intron_antisense,repeat_sense, LOC_Os06g22430.1,LOC_Os09g17360.1,LOC_Os02g08060.1,LOC_Os12g13480.1,LOC_Os04g06630.1,LOC_Os08g13430.1,LOC_Os08g23829.1, 5230
35125 126 chr12|11982:19279910-19279994:1	ATCTTTAGTCACGGTTGGTGACACCAACCGGGACTAAAGATCTATTTTTAGTCCCCGGTTGGTGTTACCAACCGGGAAAAAAGAT	CCCGGTTGGTGTTACCAACCGGGA 0.448998 1	repeat_sense,igr_sense, LOC_Os11g36150.1,LOC_Os09g17360.1,LOC_Os02g08060.1,LOC_Os12g13480.1,LOC_Os04g06630.1,LOC_Os07g11720.1,LOC_Os05g18294.4,LOC_Os01g20950.1, 5738
35126 126 chr12|11982:19279910-19279994:1	ATCTTTAGTCACGGTTGGTGACACCAACCGGGACTAAAGATCTATTTTTAGTCCCCGGTTGGTGTTACCAACCGGGAAAAAAGAT	GTTGGTGTTACCAACCGGGA 0.267172 1	repeat_sense,igr_sense, LOC_Os11g36150.1,LOC_Os08g45200.1,LOC_Os09g17360.1,LOC_Os02g08060.1,LOC_Os12g13480.1,LOC_Os04g06630.1,LOC_Os07g11720.1,LOC_Os05g18294.4,LOC_Os08g23829.1, 5118
35200 1100 chr12|11982:20138664-20138751:1	GGCCTGCGTCCGACTGGTTTCCAGTCGGGGGCTCTTGAGTTGTTGCCGTTTCAGTTGTTGCCGACTGGTTTCCAGTCGGCGGCAGGTC	TGCCGACTGGTTTCCAGTCGGCGGC 0.625031 1	repeat_sense,cds_antisense,exon_antisense, LOC_Os09g19600.1,LOC_Os06g48450.1,LOC_Os01g29370.1,LOC_Os08g24260.1,LOC_Os11g35690.1,LOC_Os09g11030.1,LOC_Os12g31180.1,LOC_Os11g29450.1,LOC_Os01g50090.1,LOC_Os10g13390.1,LOC_Os04g17720.1,LOC_Os07g06262.1,LOC_Os04g03950.1,LOC_Os02g23980.1,LOC_Os04g02200.1,LOC_Os06g14600.1,LOC_Os10g10840.1,LOC_Os12g37330.1,LOC_Os12g40060.1,LOC_Os09g09250.1,LOC_Os10g43020.1…
35227 126 chr12|11982:20349058-20349201:1	TCTTTAGTCCCCGAGATCTTTAGTCCTGGTTGGTGACTAAAGATTCCGGGGAGCCTGACAGGCCCTGACAGCATTTGAACCGGGACTAGCCTGACAGGCCCTGACAGCATTTGAACCGGGACTAAAGATCTCGGGGATTAAAGA	TGAACCGGGACTAAAGATCTCGGG 0.202207 1	repeat_sense,igr_sense, LOC_Os04g29890.1,LOC_Os07g14430.1,LOC_Os10g08660.1,LOC_Os09g17360.1,LOC_Os01g57340.1,LOC_Os08g26860.1,LOC_Os12g19960.1,LOC_Os03g31760.1,LOC_Os01g04150.1,LOC_Os05g18294.4,LOC_Os10g30350.1,LOC_Os01g20950.1,LOC_Os08g23829.1,LOC_Os12g40700.1,LOC_Os04g37420.1,LOC_Os09g15100.1,LOC_Os01g57310.1, 6198
35277 126 chr12|11982:20948068-20948146:1	GCAATTTTTAGTCCCGGATTCGTAGTCCCGCTTGGAGAACCGGGACTACAGGGGGGGTTACGAACCGGGACTAAAAAGC	GGGTTACGAACCGGGACTAAA 0.139387 1	repeat_sense,igr_sense, LOC_Os05g09210.1,LOC_Os07g14430.1,LOC_Os01g28080.1,LOC_Os09g16060.1,LOC_Os09g03939.2,LOC_Os07g13090.1,LOC_Os11g37610.1,LOC_Os12g40960.1,LOC_Os11g36280.1,LOC_Os01g04150.1,LOC_Os05g18294.4,LOC_Os03g43080.1,LOC_Os04g28650.1,LOC_Os09g03939.1,LOC_Os01g20950.1,LOC_Os12g06960.1,LOC_Os06g32290.1,LOC_Os11g06630.1,LOC_Os12g40700.1,LOC_Os04g37420.1,LOC_Os10g28550.1, 3405
35316 126 chr12|11982:21482825-21482909:1	TTTTTAGTCCCGGTTGGTAACACCAACCGGGATTAAAGATAAAGCATTTTTAGTTCCGGTTGGTGTTACCAACCAGGACTAAAGA	TTGGTGTTACCAACCAGGAC 0.0938887 1	repeat_sense,igr_sense, LOC_Os09g19600.1,LOC_Os06g48450.1,LOC_Os08g24260.1,LOC_Os12g31180.1,LOC_Os10g13390.1,LOC_Os07g06262.1,LOC_Os04g03950.1,LOC_Os06g14600.1,LOC_Os10g10840.1,LOC_Os12g37330.1,LOC_Os09g09250.1,LOC_Os08g45200.1,LOC_Os12g17220.1,LOC_Os02g31170.1,LOC_Os08g29920.1,LOC_Os02g01580.1,LOC_Os12g23220.1,LOC_Os12g18030.1,LOC_Os10g19120.1,LOC_Os07g30570.1,LOC_Os09g10080.1,LOC_Os04g23780.1,L…
35323 1196 chr12|11982:21601154-21601289:1	GGTAGTGGGAGAATCGCTACACCGCTGGTCGAGGACCAGGTAGTAGTCGTAACTCGACCACTTAAAGTGGCGGTGCGAGAGATTGCTACGGTATACTGGTTCGAGAACCAGCGAGTAGAATTATCTCTCGAGCACC	ACCAGCGAGTAGAATTATCTCTC 0.561473 0	repeat_sense,igr_sense, LOC_Os03g29710.1,LOC_Os03g13430.1,LOC_Os11g10950.1,LOC_Os02g52140.2,LOC_Os10g41460.1,LOC_Os07g13728.1,LOC_Os04g54050.1,LOC_Os08g28130.1,LOC_Os07g06157.1,LOC_Os01g67760.1,LOC_Os07g06335.1,LOC_Os11g36320.1,LOC_Os04g39310.1,LOC_Os05g08420.2,LOC_Os04g27034.1,LOC_Os07g14870.1,LOC_Os03g18990.1,LOC_Os05g32920.1,LOC_Os04g21330.1,LOC_Os02g52140.1,LOC_Os07g13719.1,LOC_Os05g26710.1,L…
35365 126 chr12|11982:22050847-22050942:1	TAGTCCCGGTTGATAATACTAACCGGGACTAAAAATTATTTTGATCTTTAGTCTATTTTGATCTTTAGTCCCGGTTAGTATTACCAACCGAGACTA	TCCCGGTTAGTATTACCAACCG 0.137546 1	repeat_sense,igr_sense, LOC_Os08g45200.1,LOC_Os11g36180.1,LOC_Os11g35500.1,LOC_Os09g17360.1,LOC_Os04g06630.1,LOC_Os08g23829.1, 3022
35422 126 chr12|11982:22660757-22660850:1	GAAAAGATCTTTACTCCCGGTTGTTGAGAACAACCGGGAGTAAAGAAAAGATATGTACTTCCGGTTGTTCTCAACAACCGGGACTAAAGATATC	TCTCAACAACCGGGACTAAAG 0.121976 1	repeat_sense,igr_sense, LOC_Os05g09210.1,LOC_Os01g70950.1,LOC_Os07g14430.1,LOC_Os04g27010.1,LOC_Os08g26860.1, 1950
35442 23759 chr12|11982:22904711-22904790:1	GTTATGACTGCACCTAATCTCAATCCGTTGCCATGACCACTAGCCCACCTCCGCGGATTGAGATCAGGTGCAGTCGTAAC	CGGATTGAGATCAGGTGCAGT 1.13237 1	igr_sense, LOC_Os03g22320.1,LOC_Os03g21040.1,LOC_Os10g08450.1,LOC_Os04g27400.1,LOC_Os05g22990.1,LOC_Os09g17110.1,LOC_Os03g21040.2, 125
35570 188 chr12|11982:24270609-24270695:1	ACGGTACCAAATCGTTTCTAATCGTTGGATCTAATAATACCCATCCTACCCAGCTAGATCCAACGATCGGAAACGATTCGGTACTGT	ATCCAACGATCGGAAACGATT 0.372396 1	repeat_sense,igr_sense, LOC_Os08g42490.1,LOC_Os09g31150.1,LOC_Os06g34960.1,LOC_Os09g21150.1,LOC_Os04g11780.1,LOC_Os06g13190.1,LOC_Os12g04180.1, 327
35611 364 chr12|11982:24685019-24685110:1	GGCTACCAGATACCAGGTATCACGGGGTACCAGGTACTAGGTACCAGGCATCACGGATACCTGGTACCCGTGATACCTGATACCTAGGTACC	TACCCGTGATACCTGATACCTAG 0.269122 1	intron_antisense,repeat_sense, LOC_Os02g26900.1,LOC_Os10g36260.1,LOC_Os03g14390.1,LOC_Os08g34920.1,LOC_Os10g36260.2,LOC_Os11g09010.1,LOC_Os06g32630.1, 60
35630 24 chr12|11982:24848457-24848536:1	TATTGAAGTCTATTTTCGCAAGCGGACCACTTAAGCGTCGCCTACGAAAAGTGGTCCGCCTGCGAAAATAGATTTTCGTA	AAGTGGTCCGCCTGCGAAAATAG 0.0207712 1	repeat_sense,igr_sense, LOC_Os09g09360.1,LOC_Os08g25670.1,LOC_Os06g13520.1,LOC_Os02g28280.1,LOC_Os08g28270.1,LOC_Os10g23030.1,LOC_Os05g30200.1,LOC_Os04g21360.1,LOC_Os12g36820.1,LOC_Os03g62690.1,LOC_Os08g11450.1,LOC_Os03g38780.1,LOC_Os06g34290.1,LOC_Os11g25550.1,LOC_Os12g16570.1,LOC_Os04g03760.1,LOC_Os04g54564.1, 786
35649 614 chr12|11982:24999047-24999204:1	AGTTAGCATGGGACCTATGTGGACCCCACATGTTAGTATGCCACGCAGGCCTGCAAGAGAAGAGTGAGAGAGAGGAGGAGGAGGAAGGGAGAGAAGAGGGGAAAGAGAGATGACGTGGCATCCTGACATGTGGGGCCCACGTGGGTCCCACGCTAACT	TCCTGACATGTGGGGCCCACGTGGGTCC 0.910472 1	repeat_sense,igr_sense, LOC_Os04g29760.1,LOC_Os12g32960.1,LOC_Os01g34680.1,LOC_Os06g10970.1,LOC_Os12g20300.1,LOC_Os04g05840.1,LOC_Os06g46230.1,LOC_Os05g23720.1,LOC_Os02g06830.1,LOC_Os01g72049.2,LOC_Os01g07180.1,LOC_Os10g18470.1,LOC_Os11g12290.1,LOC_Os02g35820.1,LOC_Os02g36310.1,LOC_Os12g19870.1,LOC_Os09g39700.1,LOC_Os12g16690.1,LOC_Os11g14060.1,LOC_Os02g16860.1,LOC_Os02g30430.1,LOC_Os04g37450.1,L…
35681 5614 chr12|11982:25246761-25246834:1	GGCTCGGTCTGGCTCGCTAGGATAACGAGCTAGCTCGGCTCGGCTCGTTATCCTAACGAGCTAGAAACCTAGCT	GGCTCGTTATCCTAACGAGCTAGAA 0.512048 1	repeat_sense,igr_sense, LOC_Os07g22494.1,LOC_Os08g39694.2,LOC_Os07g22494.2,LOC_Os05g25570.1,LOC_Os05g51420.5,LOC_Os11g46040.1,LOC_Os11g35670.1,LOC_Os02g46380.3, 366
35724 126 chr12|11982:25714330-25714480:1	TCAATCTTTAGTACCGGTTGGTGTTACCAACCAGGACTAAAGATCTATTTGTAGTCCCGGTTGATAACATCAACCGGGAAAAAAGATCGCCATACGCCTAAAGATCTATTTATAGTCCCGGTTGGTAAAACCAACCGGGAGTAAAGATCGA	GGTTGGTAAAACCAACCGGGAGT 0.0625072 1	repeat_sense,igr_sense, LOC_Os01g41930.1,LOC_Os04g47870.1,LOC_Os09g17360.1,LOC_Os02g08060.1,LOC_Os12g13480.1,LOC_Os04g06630.1,LOC_Os08g23829.1,LOC_Os09g28110.1, 4274
35830 126 chr12|11982:26906225-26906309:1	CCGGTTGGTGTTACCAACCGGGACTAAAGATCACCGACCGGTACTAAAGTTACGATCTTTAGTCCCGGTTGGTAACACGAACCGG	CTTTAGTCCCGGTTGGTAACAC 0.643743 1	repeat_sense,igr_sense, LOC_Os10g08660.1,LOC_Os02g50650.1,LOC_Os09g17360.1,LOC_Os12g13480.1,LOC_Os12g17280.1,LOC_Os04g06630.1,LOC_Os08g26860.1,LOC_Os05g18294.4,LOC_Os07g23354.1,LOC_Os08g08310.1,LOC_Os08g13430.1,LOC_Os12g22910.1,LOC_Os08g23829.1,LOC_Os03g19436.1,LOC_Os03g19420.2,LOC_Os04g13630.1,LOC_Os03g19420.1,LOC_Os10g01560.1,LOC_Os08g27180.1, 7708
35831 126 chr12|11982:26906217-26906317:1	CTTTAGTCCCGGTTGGTGTTACCAACCGGGACTAAAGATCACCGACCGGTACTAAAGTTACGATCTTTAGTCCCGGTTGGTAACACGAACCGGAACTAAAG	TCCCGGTTGGTAACACGAACCGG 0.663311 1	repeat_sense,igr_sense, LOC_Os03g04830.1,LOC_Os02g50650.1,LOC_Os10g41120.1,LOC_Os09g17360.1,LOC_Os12g13480.1,LOC_Os04g06630.1,LOC_Os04g56620.1,LOC_Os05g18294.4,LOC_Os08g13430.1,LOC_Os05g16640.1,LOC_Os07g20680.1,LOC_Os03g19420.2,LOC_Os03g19420.1, 3887
35951 126 chr01|11971:967824-967900:-1	CTTTTTTCCCGGTTGGTACCAACCGGGACTAAAGATAGATCTTTAGTCCCGGTTAGTAACACCAACCGGGAGTAAAG	AGTCCCGGTTAGTAACACCAACCGGGA 0.366035 0	repeat_sense,intron_sense, LOC_Os03g04830.1,LOC_Os02g50650.1,LOC_Os04g05210.1,LOC_Os09g17360.1,LOC_Os02g08060.1,LOC_Os04g06630.1,LOC_Os08g26860.1,LOC_Os10g28000.1,LOC_Os07g03350.1,LOC_Os05g18294.4,LOC_Os07g16830.1,LOC_Os07g23354.1,LOC_Os05g30000.1,LOC_Os08g08310.1,LOC_Os07g03440.1,LOC_Os08g13430.1,LOC_Os03g05040.1,LOC_Os08g23829.1,LOC_Os04g13630.1, 4789
35961 1522 chr01|11971:1193033-1193143:-1	GACACCTCGGCGCCAAATAGCATGGCGCTGAATGTATGTTGGCATGCTGACTTAGCCTCCCATCCACGGTGGTACGGCATTCAGCGCCAGTTGACATGGCGCTGAGGTGTT	CAGCGCCAGTTGACATGGCGCTGA 0.840954 1	repeat_sense,igr_sense, LOC_Os12g03160.1,LOC_Os07g32910.1,LOC_Os01g12880.1,LOC_Os08g32470.1,LOC_Os03g63990.1,LOC_Os08g05360.1,LOC_Os09g29830.1,LOC_Os11g31760.1,LOC_Os05g19000.1,LOC_Os11g31220.1,LOC_Os03g31870.1,LOC_Os07g29060.1,LOC_Os10g11190.1,LOC_Os01g71940.1,LOC_Os06g39530.1,LOC_Os11g03960.1,LOC_Os05g07310.1,LOC_Os03g59700.1,LOC_Os03g39900.1,LOC_Os06g34920.1,LOC_Os07g35930.1,LOC_Os10g03590.1,L…
36030 1522 chr01|11971:2065544-2065674:-1	GGCGCTGAACTTAGACACCTCAGCGCCAAATAGCCGGCGCTGACATTGGCACGCCGACTCAGCTTCTCATCCGCGATGACACGACATTCAGCACCAGTTGACGTGGCGCTGAGGTGTCTAAATTCAGCGTC	TGACGTGGCGCTGAGGTGTCTAA 1.12923 1	intron_antisense,repeat_sense, LOC_Os03g20400.1,LOC_Os08g26230.5,LOC_Os08g16720.1,LOC_Os03g06210.1,LOC_Os05g41660.1,LOC_Os12g20460.1,LOC_Os05g02230.1,LOC_Os04g08680.1,LOC_Os07g32050.1,LOC_Os09g20670.1,LOC_Os05g42200.1,LOC_Os08g26230.4,LOC_Os02g44080.1,LOC_Os08g05140.1,LOC_Os08g20760.1,LOC_Os03g38510.1,LOC_Os07g15330.1,LOC_Os06g11360.1, 345
36083 7240 chr01|11971:2671561-2671705:-1	TCGGAGACGGCGTGCTTGGCGAGCTCGCCGGGGAGGACGAGGCGGACGGAGGTCTGGATCTCGCGGGAGGTGATGGTGGGCTTCTTGTTGTAGCGGGCGAGCTTGGCGGACTCCCCGGCGAGCTTCTCGAAGATGTCGTTGATGA	GCGAGCTTCTCGAAGATGTCGTTGA 0.416943 1	cds_antisense,exon_antisense, LOC_Os12g08410.1,LOC_Os05g44110.1,LOC_Os01g27900.1,LOC_Os01g06030.1,LOC_Os04g52790.1,LOC_Os08g21680.1,LOC_Os02g22110.1,LOC_Os01g45620.2,LOC_Os01g05970.1,LOC_Os06g27700.1,LOC_Os07g01620.1,LOC_Os11g47530.1,LOC_Os05g30240.1,LOC_Os08g22910.1,LOC_Os10g03170.1,LOC_Os05g39490.1,LOC_Os05g05220.1,LOC_Os04g39320.4,LOC_Os01g01689.1,LOC_Os09g06410.1,LOC_Os07g27690.1,LOC_Os08g226…
36119 126 chr01|11971:3237668-3237799:-1	ATCTTTAGTCTCGGTTGGTGTTACCAACCGGGACTAAAAATGATCTTTAGTCCCGGTTCTAAATCTGTCAGGCCTTGTCAGGCCCCCCGATATCTTTAGTCCCGGTTGATAACACCAACCGGGACTAAAGAT	AGTCCCGGTTGATAACACCAACCGG 0.160332 1	repeat_sense,igr_sense, LOC_Os07g09850.1,LOC_Os06g22430.1,LOC_Os02g50650.1,LOC_Os09g17360.1,LOC_Os12g13480.1,LOC_Os04g06630.1,LOC_Os05g30000.1,LOC_Os08g13430.1,LOC_Os08g23829.1,LOC_Os10g09920.1,LOC_Os02g17180.1, 4628
36180 126 chr01|11971:4353887-4353975:-1	GACTTTAGTCCCGGTTAATAGCACCAACCGGGGCTAAAGATCACCGGGATCATTAGTCCCGGTTGGTATTACCAACCGGGACTAAAGTT	CCGGTTGGTATTACCAACCGGGA 0.758627 1	repeat_sense,igr_sense, LOC_Os11g36150.1,LOC_Os11g46250.1,LOC_Os08g45200.1,LOC_Os11g33320.1,LOC_Os09g17360.1,LOC_Os12g13480.1,LOC_Os04g06630.1,LOC_Os07g11720.1,LOC_Os08g13430.1,LOC_Os08g23829.1, 6841
36236 48 chr01|11971:5092202-5092273:-1	TACTCCTTCCATCCTAAAATAAGTGCAGCCGGTGAACTACACGGCTGCACTTATTTTGGGACGGAGTGAGTA	GGCTGCACTTATTTTGGGACGGAG 0.435202 1	repeat_sense,igr_sense, LOC_Os03g22050.1,LOC_Os04g33720.1,LOC_Os06g15710.1,LOC_Os05g41190.1,LOC_Os02g02980.1,LOC_Os07g38440.1,LOC_Os05g09660.1,LOC_Os10g41350.1,LOC_Os07g09460.1,LOC_Os01g31400.1,LOC_Os01g52760.2,LOC_Os02g26984.1,LOC_Os06g38200.1,LOC_Os01g52790.1,LOC_Os08g20544.1,LOC_Os01g60780.1,LOC_Os02g53180.2,LOC_Os11g31130.1,LOC_Os11g37540.1,LOC_Os02g34580.1,LOC_Os01g29240.1, 2020
36258 6292 chr01|11971:5460040-5460140:-1	GGAATTCGGCCGACCGACGAAAGATGGTTTCTCCACCAGTGACGGCTACACCTGTACGTTCACTACTAGAGAAACCATCTTTGGTCGGTCGTCTAAAATCC	GAGAAACCATCTTTGGTCGGTCG 0.0820463 1	repeat_sense,igr_sense, LOC_Os05g04790.1,LOC_Os02g19840.1,LOC_Os02g48370.1,LOC_Os04g37840.1,LOC_Os08g30670.1,LOC_Os06g32120.1,LOC_Os06g31640.1,LOC_Os05g52070.1,LOC_Os12g21640.1,LOC_Os04g27010.1,LOC_Os03g13260.1,LOC_Os04g53890.1,LOC_Os02g02060.1,LOC_Os11g14580.1,LOC_Os03g15450.1,LOC_Os08g12370.1,LOC_Os02g47460.1,LOC_Os11g19140.1,LOC_Os05g09240.1,LOC_Os09g14790.1,LOC_Os07g39120.1,LOC_Os05g19330.1,L…
36262 126 chr01|11971:5471050-5471143:-1	TTGGACCAATCCGAGACTAAAGATCGCTATCTTTAGTCCCGGGTGAAATAACCGGGACTAAAGATCGATCTTTAGTCCCGGTTGGTAATCCCAA	CGATCTTTAGTCCCGGTTGG 0.208576 1	repeat_sense,igr_sense, LOC_Os07g14430.1,LOC_Os11g35750.1,LOC_Os10g08660.1,LOC_Os02g50650.1,LOC_Os09g17360.1,LOC_Os12g17280.1,LOC_Os04g06630.1,LOC_Os11g36280.1,LOC_Os05g18294.4,LOC_Os08g13430.1,LOC_Os01g20950.1,LOC_Os01g29680.1,LOC_Os01g38580.1,LOC_Os10g01560.1,LOC_Os08g27180.1, 8795
36264 588 chr01|11971:5477598-5477675:-1	CTACGACCGGATGTGACATATACTAGTACTACATATGTTTAGATTCGTAGTGCTACGATGTGTCACATCCGGTACTAG	GTAGTGCTACGATGTGTCACATC 0.00819639 1	repeat_sense,igr_sense, LOC_Os06g11090.1,LOC_Os01g51800.1,LOC_Os11g34660.1,LOC_Os10g04050.2,LOC_Os02g40870.2,LOC_Os02g40870.1,LOC_Os03g05340.1,LOC_Os07g12160.1,LOC_Os06g30280.1,LOC_Os10g04050.1, 224
36315 368 chr01|11971:6365610-6365744:-1	TTTTATCCCGATGACAAGTTGAAGGACCTTCGGTGTACTTTTTCCTAACACATATAAACGGCCAGCCATACTGGGCCTCATTTGAAAAGGAAAAAGTACGCTGAAGGTCCCTCAACTTGGCATCGAGTTATAAAA	AAGGTCCCTCAACTTGGCATCGAG 0.322819 1	repeat_sense,igr_sense, LOC_Os03g53480.1,LOC_Os01g62660.1,LOC_Os03g40000.1,LOC_Os11g26150.1,LOC_Os05g23720.1,LOC_Os07g47290.2,LOC_Os01g09550.1,LOC_Os01g57630.3,LOC_Os03g01160.1,LOC_Os01g02170.1,LOC_Os06g21890.1,LOC_Os04g17574.1,LOC_Os03g44190.1,LOC_Os12g05060.1,LOC_Os01g09550.3,LOC_Os01g57630.1,LOC_Os05g40000.1,LOC_Os03g52150.2,LOC_Os04g32940.1,LOC_Os08g36250.1,LOC_Os10g34910.1,LOC_Os03g01160.2,L…
36316 368 chr01|11971:6365620-6365736:-1	CGATGACAAGTTGAAGGACCTTCGGTGTACTTTTTCCTAACACATATAAACGGCCAGCCATACTGGGCCTCATTTGAAAAGGAAAAAGTACGCTGAAGGTCCCTCAACTTGGCATCG	GTACGCTGAAGGTCCCTCAACTTG 0.45246 1	repeat_sense,igr_sense, LOC_Os03g40000.1,LOC_Os11g26150.1,LOC_Os05g23720.1,LOC_Os01g02170.1,LOC_Os06g21890.1,LOC_Os03g44190.1,LOC_Os12g05060.1,LOC_Os05g40000.1,LOC_Os07g07240.1,LOC_Os05g34970.1,LOC_Os01g13780.1,LOC_Os02g48270.1,LOC_Os01g41950.1,LOC_Os01g24770.1,LOC_Os12g04424.1,LOC_Os04g45030.1,LOC_Os01g02170.2,LOC_Os03g14720.1,LOC_Os01g11820.1,LOC_Os02g13020.1,LOC_Os03g57910.1,LOC_Os10g25349.1,L…
36328 2712 osa-MIR159c chr01|11971:6552852-6553041:-1	GGAAGAGGAGCTCCTTTCGATCCAATTCAGGAGAGGAAGTGGTAGGATGCAGCTGCCGATTCATGGATACCTCTGGAGTGCATGGCAGCAATGCTGTAGGCCTGCACTTGCATGGGTTTGCATGACCCGGGAGATGAACCCACCATTGTCTTCCTCTATTGATTGGATTGAAGGGAGCTCCACATCTCTC	ATTGGATTGAAGGGAGCTCCA 0.0479827 1	igr_sense, HASH(0xe916c74) LOC_Os03g21380.1,LOC_Os01g59660.1,LOC_Os06g46560.1,LOC_Os03g38210.1,LOC_Os09g36650.1,LOC_Os03g58060.3,LOC_Os01g59660.3,LOC_Os01g12700.1,LOC_Os03g58060.1,LOC_Os01g59660.2,LOC_Os10g05230.2,LOC_Os05g41166.1,LOC_Os06g25540.1,LOC_Os06g40330.1,LOC_Os03g58060.2,LOC_Os01g11430.1, 20
36330 2712 osa-MIR159d chr01|11971:6560561-6560742:-1	GTGAGGAGGAGCTCCTTTCGATCCAATTCAGGAGAGGAAGTGGTGGGATGCAGCTGCCGGTTCATGGATACCTCTGCAGTTCATGCCGGTAGGCCTGCACTTGCATGGGTTTGCATGACCTGGGAGATGAACCTGCCATTGTGTTCCTCTATTGATTGGATTGAAGGGAGCTCCGGCTACAC	ATTGGATTGAAGGGAGCTCCGGC 0.100404 1	igr_sense, HASH(0xe93431c) LOC_Os01g59660.1,LOC_Os06g46560.1,LOC_Os03g38210.1,LOC_Os09g36650.1,LOC_Os04g46970.1,LOC_Os01g59660.3,LOC_Os01g12700.1,LOC_Os01g59660.2,LOC_Os05g42240.1,LOC_Os05g14540.1,LOC_Os05g41166.1,LOC_Os06g25540.1,LOC_Os06g40330.1,LOC_Os10g12130.1,LOC_Os03g55660.1,LOC_Os01g11430.1, 22
36341 10834 osa-MIR319b chr01|11971:6674374-6674568:-1	GATGGATGGAAGAGAGCGTCCTTCAGTCCACTCATGGGCGGTGCTAGGGTCGAATTAGCTGCCGACTCATTCACCCACATGCCAAGCAAGAAACGCTTGAGATAGCGAAGCTTAGCAGATGAGTGAATGAAGCGGGAGGTAACGTTCCGATCTCGCGCCGTCTTTGCTTGGACTGAAGGGTGCTCCCTCCTCCTC	TTGGACTGAAGGGTGCTCCC 1	igr_sense, HASH(0xe912578) LOC_Os01g59660.1,LOC_Os01g59660.3,LOC_Os01g59660.2,LOC_Os12g42190.1,LOC_Os03g57190.1,LOC_Os07g05720.1, 2
36446 126 chr01|11971:8011390-8011469:-1	TCTTTAGTCCCGGTTGATGAGAACAACCGGGAGTAAAGACATCTTTACTCCCGGTTGTTGAGAACAACCGGGACTAAAGA	TCCCGGTTGTTGAGAACAACCGGGA 0.449428 0	repeat_sense,igr_sense, LOC_Os02g08060.1,LOC_Os08g23100.1,LOC_Os12g17280.1,LOC_Os01g17402.1,LOC_Os01g17402.2,LOC_Os05g39470.1,LOC_Os12g34010.1,LOC_Os05g01120.1,LOC_Os09g17020.1,LOC_Os12g18420.1, 1252
36475 126 chr01|11971:8321838-8321920:-1	TTTAGTCCTGGTTGGTAACACCAACCATGACTAAAGATAGTAGGCATCTTTTTTTCCGGTTGGTGTTATCAACCGGGATTAAA	CGGTTGGTGTTATCAACCGGGA 0.66991 1	repeat_sense,igr_sense, LOC_Os08g45200.1,LOC_Os09g17360.1,LOC_Os02g08060.1,LOC_Os12g13480.1,LOC_Os04g06630.1,LOC_Os08g13430.1,LOC_Os08g23829.1, 4150
36476 126 chr01|11971:8321838-8321920:-1	TTTAGTCCTGGTTGGTAACACCAACCATGACTAAAGATAGTAGGCATCTTTTTTTCCGGTTGGTGTTATCAACCGGGATTAAA	TCCGGTTGGTGTTATCAACC 0.191329 1	repeat_sense,igr_sense, LOC_Os08g45200.1,LOC_Os09g17360.1,LOC_Os12g13480.1,LOC_Os11g37759.2,LOC_Os11g37759.1,LOC_Os11g37759.3, 1859
36500 24129 chr01|11971:8583243-8583315:-1	GACCTATGTATAGGCTCGCATGCATGCAAGGTAGACGACCATCCACCTTGCATGCATGCAGGCTATCATTCTC	CTTGCATGCATGCAGGCTAT 0.126133 1	utr_sense,exon_sense, LOC_Os02g56390.1,LOC_Os12g04890.1,LOC_Os01g62710.1,LOC_Os11g05220.1,LOC_Os01g06300.1,LOC_Os09g19860.1,LOC_Os10g27240.1,LOC_Os07g40404.1,LOC_Os04g27310.1,LOC_Os06g14840.1,LOC_Os11g14510.1,LOC_Os12g19460.1,LOC_Os08g42120.1,LOC_Os06g11570.1,LOC_Os02g14280.1,LOC_Os11g32850.1,LOC_Os03g22480.1,LOC_Os03g49540.1,LOC_Os05g05990.1,LOC_Os07g44240.1,LOC_Os11g46290.1,LOC_Os11g12660.1,LOC…
36569 5614 chr01|11971:9729628-9729700:-1	GGTTTTTAGCTCGTTAGGATAACGAGCCGGTCCTAACGAGCCGAGCCAACTCGTTATCCTAACGAGCTTTACC	CTCGTTATCCTAACGAGCTT 0.380815 1	repeat_sense,igr_sense, LOC_Os07g22494.1,LOC_Os07g22494.2,LOC_Os05g25570.1,LOC_Os05g51420.5,LOC_Os11g35670.1,LOC_Os09g21420.1,LOC_Os02g46380.3, 228
36570 2712 osa-MIR159e chr01|11971:9757485-9757676:-1	GATGAAGAAGAAGAGCTCCCTTTCGATCCAATTCAGGAGAGGAAGTGGTAGGATGCAGCTGCCGGTTCATGGATACCTCTGGAGTGCAGGGCAAATAGTCCTACCCTTTCATGGGTTTGCATGACTCGGGAGATGAACCCGCCATTGTCTTCCTCTATTGATTGGATTGAAGGGAGCTCCTCTAGCTACATC	ATTGGATTGAAGGGAGCTCCTCTA 0.235446 1	igr_sense, HASH(0xe9c98b0) LOC_Os01g59660.1,LOC_Os06g46560.1,LOC_Os03g38210.1,LOC_Os09g36650.1,LOC_Os03g37830.1,LOC_Os03g58060.3,LOC_Os05g18010.1,LOC_Os01g59660.3,LOC_Os01g12700.1,LOC_Os03g58060.1,LOC_Os01g59660.2,LOC_Os12g01790.1,LOC_Os08g35900.1,LOC_Os12g10550.1,LOC_Os04g31030.1,LOC_Os05g41166.1,LOC_Os08g35948.1,LOC_Os06g25540.1,LOC_Os06g40330.1,LOC_Os03g58060.2,LOC_Os08g35948.2,LOC_Os08g35900.…
36573 24154 chr01|11971:9777369-9777458:-1	GCCCGGAAGTTCCGGTATAAGAACACCGGAAGTTCCGAACTTTTTGAGCAGATAGGAAGTTCTGGTGTTCTACACCTGGAGGTTCTGGGC	GGTGTTCTACACCTGGAGGTTC 0.452687 0	repeat_sense,igr_sense, LOC_Os06g10490.1,LOC_Os03g57110.1,LOC_Os03g18030.1,LOC_Os10g06000.1,LOC_Os10g13690.1,LOC_Os09g39420.1,LOC_Os06g08870.1,LOC_Os02g58570.1,LOC_Os07g10740.1,LOC_Os01g57854.1,LOC_Os03g57110.2,LOC_Os01g56300.1,LOC_Os02g08190.1, 33
36580 364 chr01|11971:9973087-9973178:-1	GGTACCTAGGTATCAAGTACTTGATACCTAGATCAATATAATACCTATATGTATCAGACCTGGTACTAGGTATCGGGTACCTGGTACCTACC	GGTATCGGGTACCTGGTACCT 0.754549 1	repeat_sense,igr_sense, LOC_Os11g37840.1,LOC_Os10g36260.1,LOC_Os01g73514.2,LOC_Os10g36260.2,LOC_Os01g73514.1,LOC_Os06g32630.1, 76
36594 126 chr01|11971:10255594-10255729:-1	GATGCAATAAAAACCGGGGCTAAAGATGATCTTTAGTCCCGGTTCAAAAGGGTAACGGGCATATTTGATCTTTAGTCCCGGTTTGTGTTACCAACCGGGACTAAAGATCATCTTTAGTCCCGGTTCGAATGCTGTC	CATCTTTAGTCCCGGTTCGA 0.418834 1	repeat_sense,intron_sense, LOC_Os02g50650.1,LOC_Os09g17360.1,LOC_Os02g55890.1,LOC_Os01g38580.1,LOC_Os10g01560.1, 2291
36616 24171 chr01|11971:10576044-10576132:-1	ATTTTCGCAAGCGATCGTCTTAAGAGCACCACCATTAAAAATAACACGATTTTTACAAGCGGTGCTCTTAAGACGCTGCTTGCAAAAAT	CTCTTAAGACGCTGCTTGCA 0.984617 1	repeat_sense,intron_sense, LOC_Os03g22120.2,LOC_Os03g22120.3,LOC_Os03g22120.1, 8
36680 126 chr01|11971:11475176-11475260:-1	TCTTTAGTCCCAGTTAGTAACACCAACCGAGAGTAAAGTGGGGAATCTTTAGTTCCGGTTGGTGTTACCAATCGGGACTTAAAGA	CCGGTTGGTGTTACCAATCGGGACT 0.887228 1	repeat_sense,igr_sense, LOC_Os05g09210.1,LOC_Os11g46250.1,LOC_Os05g28250.1,LOC_Os09g06410.1,LOC_Os11g45460.1,LOC_Os07g33790.1,LOC_Os01g28080.1,LOC_Os11g22480.1,LOC_Os04g16630.1,LOC_Os09g26090.1,LOC_Os09g21600.1,LOC_Os09g17360.1,LOC_Os12g13480.1,LOC_Os04g06630.1,LOC_Os06g51540.1,LOC_Os06g25170.1,LOC_Os07g11720.1,LOC_Os06g25280.1,LOC_Os06g23730.1,LOC_Os01g31320.1,LOC_Os05g22500.1,LOC_Os11g15140.1,L…
36707 588 chr01|11971:11768954-11769045:-1	TTTTCGTGGAATGTGACACATCCTAGTATAATGAATATGGGCATAAGCATATTTAGATTCGTTGTATTAGGATGTGTCATATCCCACCAAAA	TAGGATGTGTCATATCCCAC 0.842357 1	repeat_sense,igr_sense, LOC_Os06g10810.1,LOC_Os11g34660.1, 119
36728 126 chr01|11971:12078867-12078952:-1	TATTTTTACTCTCGGTTGGTATAAACAACCGGGACTAAAAATAGATCTTTAGTCCCGGTTTTTTATACCAACCGGGAGTAAGAGTA	TCCCGGTTTTTTATACCAACCGGGA 0.136747 1	repeat_sense,igr_sense, LOC_Os04g06630.1,LOC_Os12g32670.1,LOC_Os05g18294.4,LOC_Os11g07922.2,LOC_Os03g26630.2,LOC_Os08g23829.1,LOC_Os11g40009.1,LOC_Os03g26630.1, 405
36731 588 chr01|11971:12128596-12128694:-1	TACTAGGATGGGACACATCCTAGTACAACGAATCTGGACTAATCTAGACGAGGTTATAACATCCAGATTCATTGTACTAGGATGTGTCCTATCCTAGTA	GTACTAGGATGTGTCCTATC 0.827096 1	repeat_sense,igr_sense, LOC_Os06g11090.1,LOC_Os01g51800.1,LOC_Os11g34660.1,LOC_Os10g04050.2,LOC_Os05g37130.2,LOC_Os08g29760.1,LOC_Os09g15570.1,LOC_Os07g07974.1,LOC_Os10g04050.1,LOC_Os06g17950.1, 352
36734 588 chr01|11971:12215322-12215392:-1	GTACGGGATGTGATATTTTCTAGTACTTTGAATCTGGACAGCGTAGTACTAGGAAATGTCACATCCCGTAC	GTACTAGGAAATGTCACATCC 0.0906405 1	intron_antisense,repeat_sense, LOC_Os04g31120.2,LOC_Os06g48030.3,LOC_Os06g37610.1,LOC_Os04g31120.1,LOC_Os06g11090.1,LOC_Os11g36110.1,LOC_Os01g51800.1,LOC_Os04g31120.4,LOC_Os05g23550.1,LOC_Os09g04210.1,LOC_Os09g04210.2,LOC_Os08g32170.1,LOC_Os02g18170.1,LOC_Os08g34300.1,LOC_Os07g09460.1,LOC_Os03g59190.1,LOC_Os10g04050.2,LOC_Os04g53830.1,LOC_Os04g31120.3,LOC_Os12g06650.1,LOC_Os10g23204.1,LOC_Os06g30…
36824 126 chr01|11971:13453857-13453939:-1	CTTTTGTACCGGTTGGTACCATCAACCGGGAGTAAAGATTCTAAATCTTTAGTCTCGGTTGGTGTTACGAACCGGAACTAAAG	TCGGTTGGTGTTACGAACCGG 1.03463 1	repeat_sense,igr_sense, LOC_Os08g45200.1,LOC_Os12g13480.1,LOC_Os04g49500.1,LOC_Os01g04150.1,LOC_Os06g20250.1,LOC_Os01g20950.1,LOC_Os07g20680.1,LOC_Os08g23829.1,LOC_Os12g40700.1, 3606
36838 24 chr01|11971:13594131-13594211:-1	AAGCGGCGCCTGCTAAGATCGATCTTCGCAGGCGCACGTCGTCTGCCGCCTGTGAAGATGGATCTTCGCAGGACGCAGCTT	CCTGTGAAGATGGATCTTCGCAGG 0.56121 1	repeat_sense,igr_sense, LOC_Os07g13850.1,LOC_Os11g41770.1,LOC_Os03g61540.1,LOC_Os07g05840.1,LOC_Os08g07830.1,LOC_Os03g61540.2,LOC_Os12g16570.1,LOC_Os11g10610.1,LOC_Os08g44950.1,LOC_Os09g25860.1, 180
36855 126 chr01|11971:13818787-13818919:-1	ATCTTTAGTCCCGGTTTGTGTTACCAACCGGGACTAAAGATCATCTTTAGTCCCGGTTCGAATGCTGTCAGGTCATGTCAGGCCCCCCCGGGATCTTTAGTCCCGGTTGGTATTACCAACCGGGACTAAAGAT	CCGGTTGGTATTACCAACCGGGA 0.448004 1	repeat_sense,igr_sense, LOC_Os11g36150.1,LOC_Os11g46250.1,LOC_Os08g45200.1,LOC_Os11g33320.1,LOC_Os09g17360.1,LOC_Os12g13480.1,LOC_Os04g06630.1,LOC_Os07g11720.1,LOC_Os08g13430.1,LOC_Os08g23829.1, 6841
36874 24261 chr01|11971:13973640-13973752:-1	CTGTTCGGTGCAGCTTGCTGCTGCAGCAGCAGCAACTACACCAATAGTACCAGTGTGTAGAAACAATATAGTCGTTGTAGTGGCTGCAGCTACAGACAAGTTGCACCGAACAG	CTGCAGCTACAGACAAGTTGC 0.729812 1	repeat_sense,igr_sense, LOC_Os09g33992.2,LOC_Os08g43750.1,LOC_Os03g56260.1,LOC_Os03g55470.1,LOC_Os03g53280.1,LOC_Os07g04130.1,LOC_Os09g33992.1,LOC_Os01g02750.1,LOC_Os01g72250.1, 4
36899 24 chr01|11971:14424981-14425067:-1	TTTTTCCAGGCGGACCACTTAAGAGGTCCGCCTAAAAAAATACCTTTATTTTCGCATGCGGACCTCTTAAGTGGTCTGCGCGAAAAA	GACCTCTTAAGTGGTCTGCG 0.482046 1	repeat_sense,igr_sense, LOC_Os03g38100.1,LOC_Os05g18170.1,LOC_Os05g20640.1,LOC_Os06g47440.1,LOC_Os04g10090.1,LOC_Os08g40650.1, 34
36913 126 chr01|11971:14558298-14558433:-1	GATGCAATAAAAACCGGGGCTAAAGATGATCTTTAGTCCCGGTTCAAAAGGGTAACGGGCATATTTGATCTTTAGTCCCGGTTTGTGTTACCAACCGGGACTAAAGATCATCTTTAGTCCCGGTTCGAATGCTGTC	CATCTTTAGTCCCGGTTCGA 0.182219 1	repeat_sense,igr_sense, LOC_Os02g50650.1,LOC_Os09g17360.1,LOC_Os02g55890.1,LOC_Os01g38580.1,LOC_Os10g01560.1, 2291
36919 1522 chr01|11971:14714146-14714260:-1	TAGACACCTCAGCGCCACGTCGACTGGCGCTGAATGTCGTGCCACTGCGGACAGGAGGCTAAGTCAACATGCCAACGAACATTCAGCGCCACGCTATTTGGCGCTGAGGTGTCTA	TCAGCGCCACGCTATTTGGCGCTG 1.00629 1	repeat_sense,igr_sense,intron_sense, LOC_Os07g07490.2,LOC_Os03g20400.1,LOC_Os08g41870.1,LOC_Os01g28720.1,LOC_Os02g28880.1,LOC_Os06g38990.1,LOC_Os04g25430.1,LOC_Os02g46760.1,LOC_Os02g45360.1,LOC_Os02g34280.1,LOC_Os05g08890.1,LOC_Os03g18060.1,LOC_Os07g07490.1,LOC_Os06g34920.1, 156
36929 1920 chr01|11971:14926141-14926243:-1	TTTAGCACCCTATCGAACAACCGTGGTTCGATAAAGTACCTATCGAACAACCACAGTTCGATAGGGTACCTGTCGAACTGCGGTAGTTCGACAGGTGATTAAA	GTCGAACTGCGGTAGTTCGACAGGT 0.733921 1	repeat_sense,igr_sense, LOC_Os01g26340.1,LOC_Os12g21624.1,LOC_Os03g45130.1,LOC_Os11g15170.1,LOC_Os10g17610.1,LOC_Os10g10160.1,LOC_Os01g23940.1,LOC_Os01g28700.1,LOC_Os04g41840.1,LOC_Os03g49820.1,LOC_Os01g63170.1,LOC_Os04g02380.1,LOC_Os02g04070.1,LOC_Os01g36270.1,LOC_Os01g02610.1,LOC_Os02g30670.1,LOC_Os06g19250.1, 192
36934 126 chr01|11971:14996063-14996223:-1	CTTTAGTCCCGGTTGGTAGCACCAACCGGGGCTAAAGATCACCGGGATCTTTACCAACCGGGACTAAAGATCCCGGGGGGGCCTGACATGACCTGACAGCATTCGAACCGGGACTAAAGATGATCTTTAGTCCCGGTTGGTAACACAAACTGGGACTAAAG	AGTCCCGGTTGGTAACACAAACTGG 0.231765 1	intron_antisense,repeat_sense, LOC_Os04g54120.1,LOC_Os02g50650.1,LOC_Os09g17360.1,LOC_Os03g12150.1,LOC_Os05g11550.1,LOC_Os04g15640.1,LOC_Os04g54110.1,LOC_Os05g18294.4,LOC_Os08g13430.1,LOC_Os08g23829.1, 4102
36943 126 chr01|11971:15060684-15060777:-1	GGGAGTACCAATCCGGGACTAAAGATCGCTATCTTTAGTCCCGGGTGAAATAACCGGGAGTAAAGATCGATCTTTAGTCCCGGTTGGTGTTACC	CGATCTTTAGTCCCGGTTGG 0.518285 1	repeat_sense,igr_sense, LOC_Os07g14430.1,LOC_Os11g35750.1,LOC_Os10g08660.1,LOC_Os02g50650.1,LOC_Os09g17360.1,LOC_Os12g17280.1,LOC_Os04g06630.1,LOC_Os11g36280.1,LOC_Os05g18294.4,LOC_Os08g13430.1,LOC_Os01g20950.1,LOC_Os01g29680.1,LOC_Os01g38580.1,LOC_Os10g01560.1,LOC_Os08g27180.1, 8795
36971 126 chr01|11971:15438227-15438362:-1	GATGCAATAAAAACCGGGGCTAAAGATGATCTTTAGTCCCGGTTCAAAAGGGTAACGGGCATATTTGATCTTTAGTCCCGGTTTGTGTTACCAATCGGGACTAAAGATCATCTTTAGTCCCGGTTCGAATGCTGTC	CATCTTTAGTCCCGGTTCGA 0.137866 1	repeat_sense,igr_sense, LOC_Os02g50650.1,LOC_Os09g17360.1,LOC_Os02g55890.1,LOC_Os01g38580.1,LOC_Os10g01560.1, 2291
37006 24291 chr01|11971:15979423-15979523:-1	CACCAGGCGTGCCAAAAGCGTGTTGATGAAAAACACGAGGCCTGGAAGATCTGCTTCACTTCAGTGCAGGTCCAAAACACGCTTTCGGGTATGCTAGCGTG	AAAACACGCTTTCGGGTATGC 0.232397 1	intron_antisense,repeat_sense, LOC_Os12g25850.1,LOC_Os05g24710.1,LOC_Os08g30940.1,LOC_Os04g18640.1,LOC_Os12g14374.1,LOC_Os08g12120.1,LOC_Os12g12800.1,LOC_Os08g22284.1,LOC_Os12g01320.1,LOC_Os06g26160.1,LOC_Os03g36570.1,LOC_Os03g12570.1, 81
37017 126 chr01|11971:16135594-16135689:-1	TGATCTTTAGTCCCGGTTAGTAACACCAACCGGGAATGATCTTTAACCCTACTATTTTTAGTCCCGGTTGGTGTTACTAACCGGGAATAAAAATCA	CGGTTGGTGTTACTAACCGGGA 7.12337e-05 1	repeat_sense,igr_sense, LOC_Os08g45200.1,LOC_Os12g13480.1,LOC_Os04g06630.1,LOC_Os01g20950.1,LOC_Os08g23829.1, 4019
37018 126 chr01|11971:16135730-16135826:-1	GAGGAAGATCTTTAGTCCCGGTTGTTGTTACCAACCGGGACTAAAAATCATCTTTAGTCCCGGATGGTAACTCCAACCGGGACTAAAGTTCATTTTT	TGGTAACTCCAACCGGGACTAAAGTT 0.122431 1	repeat_sense,igr_sense, LOC_Os07g14430.1,LOC_Os10g08660.1,LOC_Os09g22360.1,LOC_Os09g17360.1,LOC_Os12g13480.1,LOC_Os09g03939.2,LOC_Os04g06630.1,LOC_Os08g26860.1,LOC_Os03g31760.1,LOC_Os03g12300.1,LOC_Os05g18294.4,LOC_Os08g27320.1,LOC_Os09g08870.1,LOC_Os08g13430.1,LOC_Os09g03939.1,LOC_Os10g01560.1, 5095
37021 126 chr01|11971:16214925-16215026:-1	TGACCGATCTTTAGTCCCGGTTATTTTACCCGGGACTAAATATAGCTATCTTTAGTCCCAGATTCATAGTCCCGGTTGGACAACCGGGACTAAAGGGGGTTA	TCCCGGTTGGACAACCGGGACTAAA 0.036421 1	repeat_sense,intron_sense, LOC_Os05g09210.1,LOC_Os05g31890.1,LOC_Os01g28080.1,LOC_Os09g16060.1,LOC_Os05g19020.1,LOC_Os09g03939.2,LOC_Os05g34880.1,LOC_Os11g37610.1,LOC_Os08g26860.1,LOC_Os01g39210.1,LOC_Os08g10260.1,LOC_Os05g18294.4,LOC_Os09g03939.1,LOC_Os12g06960.1,LOC_Os06g32290.1,LOC_Os11g06630.1,LOC_Os10g01560.1, 1630
37022 126 chr01|11971:16214928-16215023:-1	CCGATCTTTAGTCCCGGTTATTTTACCCGGGACTAAATATAGCTATCTTTAGTCCCAGATTCATAGTCCCGGTTGGACAACCGGGACTAAAGGGGG	ATAGTCCCGGTTGGACAACCGGGA 0.288503 1	repeat_sense,intron_sense, LOC_Os05g09210.1,LOC_Os01g28080.1,LOC_Os09g16060.1,LOC_Os11g37610.1,LOC_Os08g26860.1,LOC_Os08g36197.1,LOC_Os08g21920.1,LOC_Os12g06960.1,LOC_Os06g32290.1,LOC_Os11g06630.1,LOC_Os08g36188.1,LOC_Os07g43570.1,LOC_Os10g01560.1, 1110
37047 6050 chr01|11971:16554617-16554729:-1	GCACTCGATGTCGCCGGCCTTGTCGTCGACGACCTTGCCGCCGGCCATGACGGTCTTGTACGAGTATCTGTTAGCGACGACCACGTAGAAGACGAGGTTGGCGATGCCGATGC	GAAGACGAGGTTGGCGATGCCGA 0.526037 1	cds_antisense,exon_antisense, LOC_Os06g33290.1,LOC_Os08g38170.5,LOC_Os02g12660.1,LOC_Os09g25540.1,LOC_Os05g24250.1,LOC_Os03g05530.1,LOC_Os11g32650.1,LOC_Os09g11940.1,LOC_Os07g01520.1,LOC_Os07g36110.2,LOC_Os09g01340.1,LOC_Os09g15580.1,LOC_Os10g32750.1,LOC_Os02g46680.2,LOC_Os11g45240.1,LOC_Os02g41630.1,LOC_Os04g55620.1,LOC_Os07g45680.1,LOC_Os09g25760.1,LOC_Os10g01360.1,LOC_Os07g44480.1,LOC_Os04g552…
37130 436 chr01|11971:18171282-18171390:-1	CCCTATGGCCGGTCACAGATGAGTCATCCGTGACAGGTCTGATTGTCATCTCAATCGGGCATTAGTATGGAGCCCGTCACCGATGAGTCATCTGTGACGGGCCCTACGG	GATGAGTCATCTGTGACGGGC 0.585336 1	repeat_sense,igr_sense, LOC_Os12g25330.1,LOC_Os03g37610.1,LOC_Os04g09310.1,LOC_Os09g11300.1,LOC_Os11g43120.1,LOC_Os04g25720.1,LOC_Os11g12450.1,LOC_Os06g32740.1,LOC_Os11g20580.1,LOC_Os01g39399.1,LOC_Os11g35540.1,LOC_Os02g19690.1,LOC_Os06g21040.1, 2178
37145 24328 chr01|11971:18511755-18511858:-1	CCACAACTCTACTCCAGACTCAACTCCTGGAGTTATATTTAGGAGTTGGAGCTGTATCAAACAGGCCCTTAGTTCCAGGAGTTGGGTTTGAAGTGGAGTTGTGG	TCCAGGAGTTGGGTTTGAAGT 0.0918399 1	repeat_sense,igr_sense, LOC_Os06g40490.1,LOC_Os05g32330.1,LOC_Os11g14160.1,LOC_Os03g09270.1,LOC_Os12g23600.1,LOC_Os02g51920.1,LOC_Os05g32330.2,LOC_Os05g05660.1,LOC_Os03g41229.1, 123
37164 126 chr01|11971:18843673-18843808:-1	GATGCAATAAAAACCGGGGCTAAAGATGATCTTTAGTCCCGGTTCAAAAGGGTAACGGGCATATTTGATCTTTAGTCCCGGTTTGTGTTACCAACCGGGACTAAAGATCATCTTTAGTCCCGGTTCGAATGCTGTC	CATCTTTAGTCCCGGTTCGA 0.480586 1	repeat_sense,igr_sense, LOC_Os02g50650.1,LOC_Os09g17360.1,LOC_Os02g55890.1,LOC_Os01g38580.1,LOC_Os10g01560.1, 2291
37256 1920 chr01|11971:20206991-20207081:-1	ACCCTGTCGAACAACCGCGGTTCGACAGGGATACCTATCGAACAACCACAGTTCGACAGGTACATGTCGAACTGCGTCAGTTCGACAGGGT	TGTCGAACTGCGTCAGTTCGACAGG 0.528477 1	repeat_sense,igr_sense, LOC_Os01g26340.1,LOC_Os03g45130.1,LOC_Os11g15170.1,LOC_Os01g63180.1,LOC_Os01g28700.1,LOC_Os04g41840.1,LOC_Os09g27940.1,LOC_Os12g24980.1,LOC_Os01g63170.1,LOC_Os07g07430.1,LOC_Os05g16910.1,LOC_Os03g02130.1,LOC_Os04g02380.1,LOC_Os05g05390.1,LOC_Os01g02610.1,LOC_Os02g30670.1,LOC_Os06g19250.1, 174
37291 24372 chr01|11971:20601717-20601823:-1	CCAAATGCCACCCGGGCCCACATGTCAGCCTCAGTCTCCATTCAAACAAAAGTGATGCGGGACCCGATAATGAGTGAGGCTGACATGTGGACCCGAGTGCCATTTGG	ACATGTGGACCCGAGTGCCA 0.162626 1	igr_sense, LOC_Os12g06730.1,LOC_Os08g37280.1,LOC_Os08g37280.2, 16
37397 126 chr01|11971:22108638-22108773:-1	GATGCAATAAAAACCGGGGCTAAAGATGATCTTTAGTCCCGGTTCAAAAGGGAAACGGGCATATTTGATCTTTAGTCCCGGTTTGTGTTACCAACCGGGACTAAAGATCATCTTTAGTCCCGGTTCGAATGCTGTC	CATCTTTAGTCCCGGTTCGA 0.0993386 1	repeat_sense,igr_sense, LOC_Os02g50650.1,LOC_Os09g17360.1,LOC_Os02g55890.1,LOC_Os01g38580.1,LOC_Os10g01560.1, 2291
37402 7066 chr01|11971:22183513-22183606:-1	AATAGGCCTATTTTCGCATGTGGCCATCTTAAGCAGCCGCATGCAATAATACATGTAGCCCCTTAAGACAGCCGCATGCGAAAATAGGCCTATT	CAGCCGCATGCGAAAATAGG 0.144407 1	repeat_sense,igr_sense, LOC_Os03g26500.1,LOC_Os10g23320.1, 166
37416 24 chr01|11971:22370484-22370565:-1	ACGAGCCGTATGCGAAGATGCATTATCGCATGCGACTGCTTAGATCGGCCGCATGCGAAGATCGATTTTCGCATGCAGCCGT	CCGCATGCGAAGATCGATTTTCGC 0.0574835 1	intron_antisense,repeat_sense, LOC_Os05g36340.1,LOC_Os05g14220.1,LOC_Os09g09960.1,LOC_Os10g23030.1,LOC_Os03g26750.1,LOC_Os07g26390.1,LOC_Os02g16170.1,LOC_Os02g24670.1,LOC_Os02g27380.1,LOC_Os11g12430.1,LOC_Os10g23320.1,LOC_Os02g22500.1,LOC_Os06g36380.1,LOC_Os04g27130.1,LOC_Os04g22600.1,LOC_Os06g15150.1,LOC_Os12g16570.1,LOC_Os09g09050.1,LOC_Os11g26050.1,LOC_Os04g28440.1,LOC_Os11g10610.1,LOC_Os12g24…
37422 436 chr01|11971:22534926-22535024:-1	GGATGTGCTCATCTCAATCGGGCGTAAAGTTAAGCCCGCCACCGATGAGCTCATCTCAATCGGGCTTACAACTAATGCCCGTCACTGATGAGCTCATCT	CTAATGCCCGTCACTGATGAG 0.264337 0	exon_sense,repeat_sense,cds_sense, LOC_Os08g30440.1,LOC_Os11g26309.1,LOC_Os05g28300.1,LOC_Os04g20380.1, 615
37500 126 chr01|11971:23752628-23752711:-1	ATTTTTATTCCCAGATAGTAACATCAAACGGGACTAAAAATAGGTTTTTAGTCCCGATTGGTGTTACTAACCGGGACTAAAGAT	TTGGTGTTACTAACCGGGACTAAA 0.176286 1	repeat_sense,igr_sense, LOC_Os05g09210.1,LOC_Os08g45200.1,LOC_Os01g28080.1,LOC_Os04g27010.1,LOC_Os09g03939.2,LOC_Os04g06630.1,LOC_Os07g13090.1,LOC_Os11g37610.1,LOC_Os12g40960.1,LOC_Os01g04150.1,LOC_Os05g18294.4,LOC_Os03g43080.1,LOC_Os09g03939.1,LOC_Os01g20950.1,LOC_Os12g06960.1,LOC_Os08g23829.1,LOC_Os06g32290.1,LOC_Os11g06630.1,LOC_Os12g40700.1,LOC_Os07g25080.1,LOC_Os04g37420.1, 5074
37524 126 chr01|11971:23944822-23944917:-1	AAGATGTTACCAACGGGGACTAAAGATCCTCGGCCCCCTGACTGACACGGGATGAACCGGGAGTAAAGATGATCTTTAGTCCCGGTTGGTGTTTTT	GATCTTTAGTCCCGGTTGGTGT 0.478542 1	repeat_sense,igr_sense, LOC_Os02g16630.1,LOC_Os03g27080.2,LOC_Os11g35750.1,LOC_Os10g08660.1,LOC_Os08g02990.1,LOC_Os09g17360.1,LOC_Os12g13480.1,LOC_Os04g06630.1,LOC_Os11g36280.1,LOC_Os03g27080.1,LOC_Os08g13430.1,LOC_Os01g20950.1,LOC_Os01g38580.1,LOC_Os10g01560.1,LOC_Os08g27180.1, 13574
37525 126 chr01|11971:23945581-23945675:-1	CTTTGATCTTCAGTCCCGGTTGGTGTTACCAACTAGGAAAAAAGAGAGGAATCTTTAGTCCCAGTTGATAACACCAACCGGGACTAAAGAGAGAG	TAACACCAACCGGGACTAAAG 0.722615 1	repeat_sense,igr_sense, LOC_Os05g48240.2,LOC_Os06g22430.1,LOC_Os07g14430.1,LOC_Os09g17360.1,LOC_Os04g06630.1,LOC_Os08g26860.1,LOC_Os05g09240.1,LOC_Os05g48240.1,LOC_Os11g14740.1,LOC_Os05g48240.3,LOC_Os05g18294.4,LOC_Os08g23829.1, 6447
37596 614 chr01|11971:25099624-25099710:-1	GAAAAGAATGGTGGGGCCCATGTGGGCCCACATGTCAGCTAAAAAATAAAGATGGTGGGGACCACGTGGGCCCCACAAGTCCCTTTC	ACCACGTGGGCCCCACAAGTC 0.650008 1	repeat_sense,igr_sense, LOC_Os12g32960.1,LOC_Os04g46639.1,LOC_Os05g23720.1,LOC_Os02g06830.1,LOC_Os08g09400.1,LOC_Os01g53820.1,LOC_Os01g64370.1,LOC_Os01g23890.1,LOC_Os04g10230.1,LOC_Os07g02190.1,LOC_Os03g44190.1,LOC_Os08g38450.1,LOC_Os08g34560.1,LOC_Os01g44350.1,LOC_Os05g40000.1,LOC_Os01g67700.1,LOC_Os05g24680.1,LOC_Os04g43810.1,LOC_Os08g09930.1,LOC_Os11g25440.1,LOC_Os04g48280.1,LOC_Os05g32640.1,L…
37599 24461 chr01|11971:25248959-25249053:-1	TGACTTACTTCCCTTTGACTTGGAGTCACTGACATGTGGGCCCGCTACCTAAAGGGCCAACATGTCGGTGATCCCTGTCAGAGGTAAGTAAGTCA	CGGTGATCCCTGTCAGAGGTAA 0.0450438 1	intron_sense, LOC_Os01g26120.1,LOC_Os04g28220.1, 3
37634 6616 chr01|11971:25882823-25882918:-1	GTTTGCTGAATCGGCTGCTGCTGGATTGGGTCAACAGTAGGTTGAGGTGGTAAGAACATAGCTGTAACCTGATCTTGCGTTAGCCGATTCACATTC	AACCTGATCTTGCGTTAGCCGATTC 0.414985 1	intron_antisense,repeat_sense, LOC_Os08g05250.1,LOC_Os07g18330.1,LOC_Os05g22750.1,LOC_Os03g33260.1,LOC_Os11g34290.1,LOC_Os01g64080.1,LOC_Os11g18410.1,LOC_Os07g27200.1,LOC_Os03g39350.1,LOC_Os03g37194.1,LOC_Os11g11820.1,LOC_Os06g20660.1,LOC_Os05g24290.1,LOC_Os06g34140.1,LOC_Os04g18640.1,LOC_Os10g17380.1,LOC_Os01g48490.1,LOC_Os12g22320.1,LOC_Os08g08460.1,LOC_Os03g31986.1,LOC_Os03g43220.1,LOC_Os10g18…
37647 468 chr01|11971:26188278-26188460:-1	GCAATTTGGGGAAATTGTAAACGTGGCACTCCGTCATGTTTTCCGTCCTCAATGTGGGATCCACATATCAGTTCCATGTTCCTCCATCCGCCTCTTCTTTTTTCCGCACGTCCGGTTGAGGCTAACGAAGATTTTTGACGGAAAACGCGACAGAGTGGCACGGTTCCAATTTCCCCAAATTCC	GAGTGGCACGGTTCCAATTTCC 0.0813932 0	repeat_sense,igr_sense, LOC_Os01g03810.1,LOC_Os08g31850.1,LOC_Os07g41300.1,LOC_Os06g20100.1,LOC_Os06g20710.1,LOC_Os04g24410.2,LOC_Os08g30140.1,LOC_Os02g13480.1,LOC_Os01g04390.1,LOC_Os10g29274.1,LOC_Os04g27710.1,LOC_Os04g06070.1,LOC_Os08g33440.1,LOC_Os07g33750.1,LOC_Os02g42880.1, 218
37702 126 chr01|11971:26969178-26969265:-1	CGATCTTTTTTCCTGGTTGGTAACACCAAACGGGACTATAAATGGATCTTTAGTCCCGGTTGGTGTTACCAACCGGGACTAAAGATTG	GGTGTTACCAACCGGGACTA 0.0969308 1	repeat_sense,igr_sense, LOC_Os05g09210.1,LOC_Os08g45200.1,LOC_Os01g28080.1,LOC_Os09g17360.1,LOC_Os12g13480.1,LOC_Os09g03939.2,LOC_Os04g06630.1,LOC_Os07g13090.1,LOC_Os12g40960.1,LOC_Os05g18294.4,LOC_Os03g43080.1,LOC_Os09g03939.1,LOC_Os01g20950.1,LOC_Os12g06960.1,LOC_Os08g23829.1,LOC_Os06g32290.1,LOC_Os11g06630.1,LOC_Os04g37420.1, 5642
37719 10834 osa-MIR319a chr01|11971:27150133-27150320:-1	TGTGTAAGAAGAGAGCTCTCTTCAGTCCACTCTCAGATGGCTGTAGGGTTTTATTAGCTGCCGAATCATCCATTCACCTACCAAGAAAGTTGCAGGAGTGTATCTCTTGGTAGCGGACTGGATGACGCGGGAGCTAAAATTTAGCTCTGCGCCGTTTGTGGTTGGACTGAAGGGTGCTCCCTTGCTCA	TTGGACTGAAGGGTGCTCCC 1	igr_sense, HASH(0xecbd91c) LOC_Os01g59660.1,LOC_Os01g59660.3,LOC_Os01g59660.2,LOC_Os12g42190.1,LOC_Os03g57190.1,LOC_Os07g05720.1, 2
37768 126 chr01|11971:27845483-27845607:-1	TTTAGTCCCGGTTGTTGTTACCAACCGGGACTAAAAATCATCTTTACTCCCGGTTGATTCCATGTCAGGCTGTGTCAGGGCCCTATGATCTTTAGTCCCGGTTAGTAACACCAACCGGGACTAAA	AGTCCCGGTTAGTAACACCAACCGG 0.792295 1	repeat_sense,igr_sense, LOC_Os03g04830.1,LOC_Os02g50650.1,LOC_Os09g17360.1,LOC_Os12g13480.1,LOC_Os04g06630.1,LOC_Os10g28000.1,LOC_Os07g03350.1,LOC_Os05g18294.4,LOC_Os07g16830.1,LOC_Os07g23354.1,LOC_Os05g30000.1,LOC_Os08g08310.1,LOC_Os07g03440.1,LOC_Os08g13430.1,LOC_Os03g05040.1,LOC_Os08g23829.1,LOC_Os04g13630.1, 4457
37771 24510 chr01|11971:27890929-27891025:-1	TTCTATAACTATGAATTTGGATAGGGGCGTGCTGGATGTGACACATCTTATAACTACGAATCTGGACATGCCCCTGTCCAGATTCGTAGTTTTAGGA	ATGCCCCTGTCCAGATTCGT 0.970481 1	repeat_sense,igr_sense, LOC_Os06g15810.1,LOC_Os07g12850.1,LOC_Os07g34980.1,LOC_Os04g53830.1,LOC_Os03g47960.1,LOC_Os08g04780.1,LOC_Os06g36650.1, 85
37772 24511 chr01|11971:27890936-27891018:-1	ACTATGAATTTGGATAGGGGCGTGCTGGATGTGACACATCTTATAACTACGAATCTGGACATGCCCCTGTCCAGATTCGTAGT	GGACATGCCCCTGTCCAGAT 0.478709 1	repeat_sense,igr_sense, LOC_Os09g28890.1,LOC_Os07g12850.1,LOC_Os07g09050.2,LOC_Os07g34980.1,LOC_Os04g53830.1,LOC_Os09g28890.2, 76
37776 3200 chr01|11971:28037939-28038030:-1	ATTTTTGCATGCGGATGGGCCGGCCGCATGCGAAAAGGGTGATTTTTACAGACCTTCTCCCACATGCGGTTGCCCCAACCGCATGCAAAGAT	CATGCGGTTGCCCCAACCGCAT 0.295695 1	repeat_sense,igr_sense, LOC_Os03g26500.1,LOC_Os10g23320.1,LOC_Os06g36380.1,LOC_Os06g49290.1,LOC_Os10g09750.1, 66
37789 48 chr01|11971:28276968-28277061:-1	ATATTATAAGATTTTCTAGTATTGTTCACATTAATATGTATGTTAATAAATCTATACATATATATGTGGGCAATGCTAGAAAGTCTTATAATAT	ATGTGGGCAATGCTAGAAAGT 0.0438967 1	repeat_sense,igr_sense, LOC_Os12g18960.2,LOC_Os05g41190.1,LOC_Os09g36410.1,LOC_Os08g04300.1,LOC_Os12g02520.1,LOC_Os09g09820.1,LOC_Os10g33700.2,LOC_Os02g17940.1,LOC_Os12g35480.1,LOC_Os10g04580.1,LOC_Os06g19990.1,LOC_Os05g43650.1,LOC_Os08g19114.1,LOC_Os12g40920.2,LOC_Os03g40600.1,LOC_Os08g06500.1,LOC_Os02g16690.1,LOC_Os09g39910.2,LOC_Os09g15639.1,LOC_Os01g02290.1,LOC_Os06g16330.1,LOC_Os06g17390.1,L…
37864 24 chr01|11971:29798637-29798754:-1	GCGCTCAAAGCTATTTTCGCAGGCGGACCTGTTGCCCGCCTGCGAAAATCAACTATTTCCGCTGGCGTTGAGGTGCAGGCGGACGGCTTGTCCGCCTGCGAAAATATGATTTGGCCGC	CTTGTCCGCCTGCGAAAATATG 0.599762 1	repeat_sense,igr_sense, LOC_Os05g15330.1,LOC_Os06g13520.1,LOC_Os10g23030.1,LOC_Os12g33210.1,LOC_Os04g21360.1,LOC_Os10g20970.1,LOC_Os09g01770.1,LOC_Os03g38780.1,LOC_Os06g34290.1,LOC_Os11g25550.1,LOC_Os10g20990.1,LOC_Os04g54564.1, 393
37905 48 chr01|11971:30394074-30394177:-1	TACTCCCTCCGTTTCACAATGTAAGTCATTCTATTTAGATTCATTAACATCAATATGAATGTGGAAAATGCTAGAATGACTTACGTTGTGAAACGGAGGAAGTA	AATGACTTACGTTGTGAAACGGAGG 0.670932 1	repeat_sense,igr_sense, LOC_Os06g47530.1,LOC_Os05g05760.1,LOC_Os12g14080.1,LOC_Os05g41190.1,LOC_Os08g04300.1,LOC_Os08g23870.1,LOC_Os09g09820.1,LOC_Os11g31450.1,LOC_Os08g36840.1,LOC_Os08g36840.2,LOC_Os04g49160.1,LOC_Os03g52010.1,LOC_Os12g18729.6,LOC_Os10g04580.1,LOC_Os04g38450.1,LOC_Os06g19990.1,LOC_Os05g43650.1,LOC_Os12g31860.1,LOC_Os06g35830.1,LOC_Os03g56930.1,LOC_Os08g19114.1,LOC_Os03g40600.1,L…
37934 1080 osa-MIR399e chr01|11971:30804463-30804574:-1	TGCATTACCGGGTGAGTCTTCCTTGGCAGTGTTCGAATCGGCAGTACCGGTCTGCAAGTGATCGGTCAATCACCAGTTCACCGCTGCCAAAGGAGATTTGCCCAGCAATGCA	CTGCCAAAGGAGATTTGCCCAGC 0.636912 1	igr_sense, HASH(0xedd5d80) LOC_Os01g70260.2,LOC_Os08g45000.1,LOC_Os04g33860.1,LOC_Os12g40190.1,LOC_Os05g45350.2,LOC_Os11g35210.1,LOC_Os11g03700.1,LOC_Os04g06810.1,LOC_Os05g30220.1,LOC_Os08g05670.1,LOC_Os10g31864.1,LOC_Os09g39180.1,LOC_Os05g48390.1,LOC_Os04g10990.1, 23
37935 1080 chr01|11971:30804463-30804574:-1	TGCATTACCGGGTGAGTCTTCCTTGGCAGTGTTCGAATCGGCAGTACCGGTCTGCAAGTGATCGGTCAATCACCAGTTCACCGCTGCCAAAGGAGATTTGCCCAGCAATGCA	GCTGCCAAAGGAGATTTGCC 0.692097 1	igr_sense, HASH(0xedccbc8) LOC_Os04g33860.1,LOC_Os12g40190.1,LOC_Os05g45350.2,LOC_Os11g35210.1,LOC_Os11g03700.1,LOC_Os05g30220.1,LOC_Os10g31864.1,LOC_Os01g57280.1,LOC_Os04g55230.1,LOC_Os05g48390.1, 18
37987 614 chr01|11971:31670710-31670784:-1	TTCAGAGGGCCGTGGTCACTGACATGTGATCCCCACCACCTACGGGTCCACATGTCAGTGACCACGTCAGGTGGG	CACATGTCAGTGACCACGTC 1.01003 1	cds_antisense,exon_antisense, LOC_Os12g04640.1,LOC_Os01g53779.1,LOC_Os11g25440.1,LOC_Os01g03549.1,LOC_Os01g14100.2,LOC_Os02g55480.1,LOC_Os01g54490.1,LOC_Os01g53779.2,LOC_Os10g36980.1,LOC_Os03g57910.1,LOC_Os07g04720.1,LOC_Os03g42370.1,LOC_Os08g30780.1,LOC_Os07g03030.1,LOC_Os11g12740.1,LOC_Os02g55480.2,LOC_Os06g42210.1, 209
37997 464 chr01|11971:31834916-31835017:-1	ATGTGGTTGTTTCATCTAGTCTGAGGACGTGGTATCATATTAATTTCGTGCGATGGCTGATAATAGAATGTCATGTCCTCGTCCTAGGTGAAACAGCCACAT	GTCATGTCCTCGTCCTAGGTGAAAC 0.599925 1	repeat_sense,igr_sense, LOC_Os11g10420.1,LOC_Os01g69050.2,LOC_Os09g23350.1,LOC_Os05g35260.2,LOC_Os06g45480.2,LOC_Os11g07890.1,LOC_Os09g26170.1,LOC_Os06g12310.1,LOC_Os04g49194.1,LOC_Os02g41510.1,LOC_Os01g69050.1,LOC_Os05g35260.1,LOC_Os06g45010.1,LOC_Os06g45480.1,LOC_Os03g19860.1,LOC_Os06g02710.1,LOC_Os02g57790.1,LOC_Os12g12770.1, 105
38005 314 chr01|11971:31952513-31952595:-1	GCTGAGCTGTTTGGGTGAGCTTCTAGCAACTGGATATTCTTGGATAAGCTGCAGCTGCTAGAAGCTCCCCCAAATAGACCAGC	CTGCTAGAAGCTCCCCCAAATAG 0.443092 1	repeat_sense,igr_sense, LOC_Os05g40880.1,LOC_Os06g30300.1,LOC_Os03g31800.1,LOC_Os06g51450.1,LOC_Os01g35160.2,LOC_Os12g40950.1,LOC_Os08g13080.1,LOC_Os02g11970.1,LOC_Os02g18930.1,LOC_Os02g55250.1,LOC_Os05g03490.1,LOC_Os10g41020.1,LOC_Os11g47410.1,LOC_Os07g24320.1,LOC_Os11g34170.1,LOC_Os01g48120.1,LOC_Os08g24900.1,LOC_Os09g37880.1,LOC_Os01g40830.1,LOC_Os11g45920.1,LOC_Os08g12680.1,LOC_Os06g38760.1,L…
38049 588 chr01|11971:32650913-32651011:-1	ACAACGTAGTACTTTGAATCTGGACATATATCATAGTATTATGGGGTGTCTAATATGGTACGTTGCTATATTATGTCCAGATTCGTAGTGCTACGTTGT	TGTCCAGATTCGTAGTGCTA 0.760346 1	repeat_sense,igr_sense, LOC_Os06g48030.3,LOC_Os07g42730.1,LOC_Os06g09980.1,LOC_Os05g07940.3,LOC_Os07g45900.1,LOC_Os05g34550.1,LOC_Os01g51800.1,LOC_Os11g02400.1,LOC_Os02g18170.1,LOC_Os05g44930.1,LOC_Os07g45350.5,LOC_Os05g07940.4,LOC_Os12g39380.1,LOC_Os07g45350.4,LOC_Os05g03610.1,LOC_Os10g04050.2,LOC_Os07g45350.2,LOC_Os11g30620.1,LOC_Os02g40870.2,LOC_Os04g53830.1,LOC_Os07g45350.1,LOC_Os04g46980.1,L…
38162 24652 chr01|11971:34514248-34514361:-1	GCGTGTCGTCGCTAGCTGCTGCGTGCGTGCGTGCGTGCGTGCGTATCTCAAATTCTCAATCCAACTTTTGACCGCTGCAGTGTGCAGCACTGCAGCAGCTATAGGCTGATGCGC	AGCACTGCAGCAGCTATAGG 0.632312 1	igr_sense, LOC_Os06g37260.1,LOC_Os06g19110.1,LOC_Os09g33500.1,LOC_Os09g15340.1,LOC_Os09g33500.2, 6
38297 614 chr01|11971:36442416-36442476:-1	GGTTGTGCCACTGACATGTGGGTCCTATTTTTGATATGGCCCACATGTCAATGGCAAAACT	TGGCCCACATGTCAATGGCAAAA 0.36044 1	repeat_sense,igr_sense, LOC_Os04g24020.1,LOC_Os02g04440.3,LOC_Os04g18010.1,LOC_Os07g41460.1,LOC_Os04g45900.1,LOC_Os02g43370.1,LOC_Os05g40170.1,LOC_Os02g04440.2,LOC_Os04g43810.1,LOC_Os02g57310.1,LOC_Os01g14100.2,LOC_Os01g09450.1,LOC_Os04g45750.1,LOC_Os05g05770.1,LOC_Os01g59160.1,LOC_Os05g04070.1,LOC_Os01g65510.1,LOC_Os08g36774.1,LOC_Os04g18010.2,LOC_Os01g09450.2,LOC_Os08g35930.1,LOC_Os08g30780.1,L…
38369 126 chr01|11971:37595528-37595663:-1	GATGCAATAAAAACCGGGGCTAAAGATGATCTTTAGTCCCGGTTCAAAAGGGTAACGGGCATATTTGATCTTTAGTCCCGGTTTGTGTTACCAACCGGGACTAAAGATCATCTTTAGTCCCGGTTCGAATGCTGTC	CATCTTTAGTCCCGGTTCGA 0.229712 1	repeat_sense,igr_sense, LOC_Os02g50650.1,LOC_Os09g17360.1,LOC_Os02g55890.1,LOC_Os01g38580.1,LOC_Os10g01560.1, 2291
38388 796 chr01|11971:37891531-37891607:-1	GAATCGTATGATACCTGATAGGTATCACCCGATACCAGCTACTTATCAGGTGATACCTGTAAGGTATCATACGATTC	GGTGATACCTGTAAGGTATCA 0.518268 1	repeat_sense,igr_sense, LOC_Os05g09720.1,LOC_Os04g38990.1,LOC_Os10g36229.1,LOC_Os01g58980.1,LOC_Os07g36510.1,LOC_Os01g49750.1,LOC_Os03g44910.1,LOC_Os05g16210.1,LOC_Os08g37360.1,LOC_Os02g50410.1,LOC_Os11g09050.1,LOC_Os12g22470.1,LOC_Os01g14270.1,LOC_Os08g33030.1,LOC_Os08g34920.1,LOC_Os05g35510.1,LOC_Os06g13150.1, 346
38409 48 chr01|11971:38154350-38154435:-1	GTAAGTCTTTCTAGCATTGCCCACATACATATAGATGTTAATGAATCTAGACATACATGAATGTGGGCAATGCTAGAAAGTCTTAC	ATGAATGTGGGCAATGCTAGAA 0.961473 1	repeat_sense,igr_sense, LOC_Os12g18960.2,LOC_Os12g14080.1,LOC_Os05g41190.1,LOC_Os08g04300.1,LOC_Os12g02520.1,LOC_Os09g09820.1,LOC_Os10g33700.2,LOC_Os08g36840.1,LOC_Os08g36840.2,LOC_Os02g17940.1,LOC_Os12g35480.1,LOC_Os10g04580.1,LOC_Os12g40920.2,LOC_Os03g40600.1,LOC_Os09g39910.2,LOC_Os09g15639.1,LOC_Os02g10100.1,LOC_Os03g50070.1,LOC_Os02g45650.1,LOC_Os02g16490.1,LOC_Os06g17390.1,LOC_Os09g36530.1,L…
38446 100 chr01|11971:38849568-38849669:-1	CAAAAAGTACCTCGAGGTACCGGTACCCCACGGTACCAAATCGAACCAACGATCGGAAACAATTTAGTAACGTGAGGTACCGATACCTCGAGGTACTTTTTG	CGTGAGGTACCGATACCTCGAG 0.568244 1	repeat_sense,intron_sense, LOC_Os03g10880.1,LOC_Os05g43110.1,LOC_Os01g02550.1,LOC_Os08g41720.1,LOC_Os02g42110.1,LOC_Os04g11780.1,LOC_Os06g13190.1,LOC_Os04g37950.1,LOC_Os03g10310.1, 222
38476 614 chr01|11971:39370528-39370717:-1	TTTTCCAAAGTCGGTGGGCCCCACATGTCATACTCTTCCTCTCTCCCTGCTCGGCTTGATTGTAGAGAGAGATGGAGGGGAGAGGAGGGGAGGGGAGGGAGAAGAGAGAGATAGGATGGGGATTGAGGAGGTATGGGATAAAGGGGAGAGAGGAAGGGTATGACATGTGAGTCCCACCGATTTTTCAAAA	GGGTATGACATGTGAGTCCCACCGAT 0.271944 1	repeat_sense,igr_sense, LOC_Os01g23830.1,LOC_Os01g34680.1,LOC_Os11g32090.1,LOC_Os05g25750.1,LOC_Os04g39330.1,LOC_Os02g18560.1,LOC_Os08g29870.1,LOC_Os04g40370.1,LOC_Os11g42340.1,LOC_Os07g19520.1,LOC_Os04g40330.2,LOC_Os03g24090.1,LOC_Os11g19960.1,LOC_Os12g33470.1,LOC_Os10g04050.2,LOC_Os04g45750.1,LOC_Os04g57910.1,LOC_Os07g16640.1,LOC_Os08g06560.1,LOC_Os02g27780.1,LOC_Os07g47130.1,LOC_Os09g30410.1,L…
38477 614 chr01|11971:39370534-39370711:-1	AAAGTCGGTGGGCCCCACATGTCATACTCTTCCTCTCTCCCTGCTCGGCTTGATTGTAGAGAGAGATGGAGGGGAGAGGAGGGGAGGGGAGGGAGAAGAGAGAGATAGGATGGGGATTGAGGAGGTATGGGATAAAGGGGAGAGAGGAAGGGTATGACATGTGAGTCCCACCGATTTT	GTATGACATGTGAGTCCCAC 0.0368948 1	repeat_sense,igr_sense, LOC_Os01g34680.1,LOC_Os04g39330.1,LOC_Os10g02620.1,LOC_Os11g42340.1,LOC_Os07g19520.1,LOC_Os03g24090.1,LOC_Os12g33470.1,LOC_Os04g57910.1,LOC_Os02g27780.1,LOC_Os07g47130.1,LOC_Os02g50750.1,LOC_Os03g15130.1,LOC_Os01g45930.1,LOC_Os03g62560.1,LOC_Os01g05130.1, 349
38500 3828 chr01|11971:39708944-39709120:-1	AACGCTACATCGCTGGTCGAGGACCAGGCAGTAGTCGTAATTCGACCACTTGAAGCAAATGTACGAGAGATCACTACGATCAACTGGTTGAGAACCGGTGAGTAGGTGTCCCTCGATCATTTGGAGTTGTGGTACGAGGACCGCTACGCTGCCGGTCGAAGACCAGTCGTAGCTGTT	CTACGCTGCCGGTCGAAGACCAGTC 0.272025 1	repeat_sense,cds_antisense,exon_antisense, LOC_Os07g10270.1,LOC_Os01g40480.1,LOC_Os07g37030.1,LOC_Os02g38000.1,LOC_Os04g20540.1,LOC_Os01g67760.1,LOC_Os07g20720.1,LOC_Os01g42870.1,LOC_Os12g25840.1,LOC_Os09g36060.1,LOC_Os06g48560.1,LOC_Os03g47702.1,LOC_Os12g19070.1,LOC_Os02g47700.1,LOC_Os08g34410.1,LOC_Os09g07280.1,LOC_Os06g22040.1,LOC_Os08g34450.1,LOC_Os06g46410.1,LOC_Os08g34430.1,LOC_Os04g31190.1…
38509 52 chr01|11971:39861460-39861624:-1	TTTGCTTGCACTGTTTGATCACTCGTCTTATTCAAAAAAATTGTGCAAATATAAAAAACGAAAAGTTGTGCTTAAAGTACTTTGAATAATAAAGTAAGTCAAAAAAAATAAATAATAATTTCACATTTTTTTGAATAAGACGAGTGGTCAAACAGCGCGAGCAAA	GACGAGTGGTCAAACAGCGC 0.660675 1	repeat_sense,igr_sense, LOC_Os01g63880.1,LOC_Os09g07320.2,LOC_Os12g16290.1,LOC_Os06g11500.1,LOC_Os10g03260.1,LOC_Os01g72810.1, 587
38527 24809 chr01|11971:40188660-40188778:-1	GGGCTATGTCCGCAAGAGCCAGTTCCCAAGCAAATATTTAATTAATCACGTGCTAGAGGATCGGTTCCATTTTCCGTGCATACTGTTTAGGTTGGGAACAGCTCTTGCGAACAGAGCCC	TGGGAACAGCTCTTGCGAACA 0.325376 1	igr_sense, LOC_Os12g15840.1,LOC_Os04g38100.1,LOC_Os06g32570.1,LOC_Os07g30710.1,LOC_Os01g23730.1, 22
38534 434 chr01|11971:40332183-40332302:-1	ATGTTTATAGCAGGCTAATAGTCTGCTATTGTACCTGCTCTAATAGGTTGTCTCTACCACACAATCCCCAATATCTCTAAGAGTAGGTACAATAGCAGGCTATAAGCCAGCTGCAAACAT	CAATAGCAGGCTATAAGCCAGCT 0.732267 1	repeat_sense,igr_sense, LOC_Os05g51190.4,LOC_Os01g73820.1,LOC_Os05g51190.3,LOC_Os03g44000.1,LOC_Os03g51690.2,LOC_Os11g47441.1,LOC_Os11g14160.1,LOC_Os01g18080.1,LOC_Os10g41870.1,LOC_Os03g51690.1,LOC_Os03g47760.1,LOC_Os08g37700.1,LOC_Os07g47070.1,LOC_Os05g34770.2, 1931
38729 588 chr01|11971:42862837-42862939:-1	AAGGCTTTTGGGCGAATGTGACACATCCTAGTAATTTGAATCTAGATAGGCTCATGTCCAGATTCGTAGCACTAGGATGTGTCTCATCCACCCAAAAGCTCTT	TAGGATGTGTCTCATCCACCCA 0.56162 1	repeat_sense,igr_sense, LOC_Os06g42710.1,LOC_Os02g29230.1,LOC_Os06g11090.1,LOC_Os06g10810.1,LOC_Os11g34660.1,LOC_Os05g05520.1,LOC_Os05g33890.2,LOC_Os05g33890.1,LOC_Os07g27350.1,LOC_Os06g05870.1, 225
38750 944 chr01|11971:43118577-43118705:-1	CGCCTTCACAGCTGGCCTATTATGCCGCTGTTGATGGGCGTCTACGTCTTCACCGACCGGCCGCCTCGTCCGCCGCCGACCGGTGTCTTCGCCTTCACAGCTGGCCTATTATGCCGCTGTTGATGGGCG	ACAGCTGGCCTATTATGCCGCTGTT 0.338237 1	repeat_sense,igr_sense, LOC_Os07g40330.1,LOC_Os12g43220.1,LOC_Os12g27860.1,LOC_Os02g54320.1,LOC_Os07g05920.1,LOC_Os11g35750.1,LOC_Os07g16100.1,LOC_Os08g17800.1,LOC_Os09g01510.1,LOC_Os01g26856.1,LOC_Os09g04780.1,LOC_Os11g20070.1,LOC_Os03g37440.1,LOC_Os02g45220.1,LOC_Os01g26980.1,LOC_Os07g35250.1,LOC_Os07g17730.1,LOC_Os09g23990.1,LOC_Os09g18580.1,LOC_Os01g26930.1,LOC_Os04g10040.1,LOC_Os02g29750.1,L…
38756 6120 osa-MIR172b chr01|11971:43250585-43250820:-1	TGATTTCTGACGTGGCATCATCAAGATTCACACATTACATTGCATGCATGCATATGTCTATGCATCTTTGAGCTTGTTGTTCTGATCTCAACAACCTAGCTAGCTAATATTTCTCTCCTGGCCCTGACCTGCATGATGCATGGTTGCACGCATGGAGAGAGAAGAGAGAGATCGAAGCTAATTAAACGCATGTGTATATATGTGTGGGAATCTTGATGATGCTGCATCGGAAATTA	GGAATCTTGATGATGCTGCAT 1	igr_sense, HASH(0xef964b4) LOC_Os10g36250.1,LOC_Os11g24460.1,LOC_Os05g03040.1,LOC_Os11g25110.1,LOC_Os05g07070.3,LOC_Os05g07070.1,LOC_Os05g45980.1,LOC_Os03g60430.1,LOC_Os06g49310.1,LOC_Os04g55560.4,LOC_Os11g24389.2,LOC_Os07g33720.1,LOC_Os05g07070.5,LOC_Os05g07070.2,LOC_Os07g13170.1,LOC_Os02g09830.1,LOC_Os04g55560.2,LOC_Os09g21770.1,LOC_Os01g52120.1,LOC_Os05g03040.3,LOC_Os06g49700.1,LOC_Os04g55560.…
38775 436 chr01|11971:43424224-43424296:-1	GGCATCGGCGGCGGAGCGACGACGTTGGTGCTGCTGCTCCAGCAGTCGACGTCGACGATGATGTCGTCGTTCC	CGACGTCGACGATGATGTCGTCG 0.0134586 0	cds_antisense,exon_antisense, LOC_Os06g33290.1,LOC_Os06g37720.1,LOC_Os11g42400.1,LOC_Os09g09680.1,LOC_Os04g49970.1,LOC_Os08g23950.1,LOC_Os09g11940.1,LOC_Os12g42900.1,LOC_Os05g46340.1,LOC_Os01g64410.1,LOC_Os12g29190.1,LOC_Os12g41600.2,LOC_Os10g06130.2,LOC_Os03g62620.1,LOC_Os01g37250.1,LOC_Os05g09210.1,LOC_Os09g39670.1,LOC_Os11g26150.1,LOC_Os03g19000.1,LOC_Os03g21030.1,LOC_Os04g32010.1,LOC_Os04g191…
39380 100 chr02|11972:6389257-6389420:-1	GAGCAATTCTACGGTCCTTGAGGAGATACCATGAGGTACCAAAAATTTAGTGTAAAATTTAGTACCACATGGTACCTCGTAGTACCTAGGTATCAAGAGGTACCAAATTTATAATAGAAAAAATGGTACTTTATGGTACCTCCTCAAGGACAGTAAAATTGCTC	TGGTACCTCCTCAAGGACAGT 0.337267 1	repeat_sense,igr_sense, LOC_Os04g55430.1,LOC_Os06g48710.1,LOC_Os10g11330.1,LOC_Os07g17220.2,LOC_Os11g38320.1,LOC_Os09g21990.1,LOC_Os11g05040.1,LOC_Os06g36950.1,LOC_Os01g24100.1,LOC_Os05g04400.1,LOC_Os05g46910.1,LOC_Os12g28620.1,LOC_Os06g45810.1,LOC_Os11g09000.1,LOC_Os10g39770.1,LOC_Os02g58410.1,LOC_Os08g20590.1,LOC_Os02g41710.1,LOC_Os03g63000.1,LOC_Os11g37780.1,LOC_Os12g42940.1,LOC_Os03g08950.1,L…
39518 1080 osa-MIR399b chr02|11972:7664030-7664118:-1	GAATCACAGTGCGATTCTCCTCTGGCATGGCATGAGAGGCCTAAAAAAGAGACGCACTGCCGTGCCAAAGGAGAATTGCCCTGCCATTC	TGCCAAAGGAGAATTGCCCTG 1	igr_sense, HASH(0xf28a9a4) LOC_Os08g45000.1,LOC_Os04g33860.1,LOC_Os05g45350.2,LOC_Os04g58410.2,LOC_Os09g02410.1,LOC_Os04g58410.1,LOC_Os10g31864.1,LOC_Os05g48390.1,LOC_Os06g05850.1,LOC_Os04g10130.1, 22
39580 25272 chr02|11972:8122155-8122307:-1	ATTCCATAACTTCTAGGCTATTTTGCGAGACGAATCTATCAAGGTATATTAATCCATGATTTACTACAGTGATGCTACAGTAATCAGCCGCTAATTATGAATTAATATACATCATTAGATTCATCTCGCAAAATAGCCTCGAGGTTATGGAAT	TCTCGCAAAATAGCCTCGAGG 0.466405 1	repeat_sense,igr_sense, LOC_Os02g50350.1, 129
39586 25274 chr02|11972:8175720-8175810:-1	AAAGCTGGACTGTTTGGGGGAGCTTCTAGCAACTGGAGATTTTACGAGAAGTTGCAGCTGTTAAAAGCTCCTCTAAACAGGCCCGAGTTTT	AAGCTCCTCTAAACAGGCCC 0.569342 1	repeat_sense,igr_sense,intron_sense, LOC_Os03g41154.1,LOC_Os02g37870.1,LOC_Os07g42650.2,LOC_Os10g02970.1,LOC_Os11g45750.2,LOC_Os11g45750.1,LOC_Os05g03490.1,LOC_Os04g47380.1,LOC_Os04g52050.1,LOC_Os05g28370.1,LOC_Os09g09520.1, 169
39632 100 chr02|11972:8654194-8654333:-1	GCAATTCTACAGTCCTTGAGAAGGTACCATGAGATACCAAAAAATTTAGTGTAAAATTTGGTACCTAGATACCAAGAGGTACCAAATTTACAATAAAAAAAAGGTATCTCATGGTACCTCCTCAAGGACCGTAAAATTGC	TCATGGTACCTCCTCAAGGACC 0.300531 1	repeat_sense,igr_sense, LOC_Os12g13440.1,LOC_Os01g42330.1,LOC_Os03g63770.3,LOC_Os02g58410.1,LOC_Os03g63770.2,LOC_Os02g15040.1,LOC_Os09g10730.1,LOC_Os11g15450.1,LOC_Os03g63770.4,LOC_Os03g27054.1,LOC_Os11g14544.4,LOC_Os04g57830.1,LOC_Os05g44030.1,LOC_Os03g63770.5, 391
39649 126 chr02|11972:8840723-8840811:-1	ATTTATAGTCCCGATTGGTAACACCAACCAGGAAAAAAGATCGATATAAGCTTTACTCCCAGTTGGTGTTACCAACCGGGACTAAAGAT	GGTGTTACCAACCGGGACTA 0.730581 1	repeat_sense,igr_sense, LOC_Os05g09210.1,LOC_Os08g45200.1,LOC_Os01g28080.1,LOC_Os09g17360.1,LOC_Os12g13480.1,LOC_Os09g03939.2,LOC_Os04g06630.1,LOC_Os07g13090.1,LOC_Os12g40960.1,LOC_Os05g18294.4,LOC_Os03g43080.1,LOC_Os09g03939.1,LOC_Os01g20950.1,LOC_Os12g06960.1,LOC_Os08g23829.1,LOC_Os06g32290.1,LOC_Os11g06630.1,LOC_Os04g37420.1, 5642
39727 2042 chr02|11972:9667450-9667611:-1	GACTTCTGCAAGGTACTTGGATAACTCGGGGTTAGAGCACTTGTAGTCTTTGTGTACCTGGTTTGCGACTAGCTCAGAGTCCCCTTTGACGATTAGTCGTTTGGCCCCAAGTGCGGCTGCAGCTCGTATCCCGGCGAGTAGTCCTTCGTATTCTGCAGTGTT	CGAGTAGTCCTTCGTATTCTGC 0.00423122 1	repeat_sense,cds_antisense,exon_antisense, LOC_Os01g13970.1,LOC_Os03g25590.1,LOC_Os06g18760.1,LOC_Os04g53870.1,LOC_Os11g22160.1,LOC_Os09g12330.1,LOC_Os12g26950.1,LOC_Os04g54260.1,LOC_Os12g20300.1,LOC_Os01g09170.1,LOC_Os01g47170.1,LOC_Os06g37100.1,LOC_Os11g12690.1,LOC_Os03g38284.1,LOC_Os05g34090.1,LOC_Os08g42650.1,LOC_Os05g36170.1,LOC_Os03g41960.1,LOC_Os08g42140.1,LOC_Os07g40050.1,LOC_Os07g33260.1…
39740 2042 chr02|11972:9694697-9694858:-1	GACTTCTGCAAGGTACTTGGATAACTCGGGGTTAGAGCACTTGTAGTCTTTGTGTACCTGGTTTGCGACTAGCTCAGAGTCCCCTTTGACGATTAGTCGTTTGGCCCCAAGTGCGGCTGCAGCTCGTATCCCGGCGAGTAGTCCTTCGTATTCTGCAGTGTT	CGAGTAGTCCTTCGTATTCTGC 0.00423122 1	repeat_sense,cds_antisense,exon_antisense, LOC_Os01g13970.1,LOC_Os03g25590.1,LOC_Os06g18760.1,LOC_Os04g53870.1,LOC_Os11g22160.1,LOC_Os09g12330.1,LOC_Os12g26950.1,LOC_Os04g54260.1,LOC_Os12g20300.1,LOC_Os01g09170.1,LOC_Os06g37100.1,LOC_Os01g47170.1,LOC_Os11g12690.1,LOC_Os03g38284.1,LOC_Os05g34090.1,LOC_Os08g42650.1,LOC_Os05g36170.1,LOC_Os03g41960.1,LOC_Os08g42140.1,LOC_Os07g40050.1,LOC_Os07g33260.1…
39897 25377 chr02|11972:11235011-11235091:-1	TTAATACTTCAAATGTGTGTCCGTATATCCGATATGACACGGCAAAAATACGGATATACGGACACACATTTAAAGTATTAA	GGATATACGGACACACATTT 0.415512 1	repeat_sense,igr_sense, LOC_Os10g14920.5,LOC_Os07g04160.2,LOC_Os10g14920.3,LOC_Os02g46600.1,LOC_Os02g31230.1,LOC_Os10g14920.1,LOC_Os07g04160.1,LOC_Os10g14920.4,LOC_Os05g46420.1, 1214
40103 25457 chr02|11972:13327733-13327884:-1	ACCAGAGGGACGTGGTGCTGCGATTGCGGGGCTCAGTAGCGTGTTCGTTCAGAAGCCGGATTAAGTTGTAACAGGACCATGCACTAGGGTTCATATACTTCTGGTCAGCACCGCTTTGATCCTTGCAATCGCCACATCACGTCCTTCAAGGT	TGCAATCGCCACATCACGTC 0.75471 1	repeat_sense,igr_sense, LOC_Os10g06100.1,LOC_Os04g04650.1,LOC_Os07g08640.1, 54
40422 25600 osa-MIR437 chr02|11972:17044466-17044678:-1	CCCTCTGTTTCATATTGTATTGTGTTTTAGTTTTGTTGTAAGTCAAAATTCTTTTACTTTGACCAAGTTTGTAGTAAAATAATTAACATCTAAAATACCAAATAAATACACTATTGAGACATATTTCTTGGTTGATTTTTCTATAAACTTGGTCAAAGTTAGAGAAGTTTGACTTAGGACAAAACTAAACACCTTATGATATGGAACAGAGGG	AAAGTTAGAGAAGTTTGACTT 1	repeat_sense,intron_sense, LOC_Os09g14450.1,LOC_Os03g55650.1,LOC_Os11g30110.1,LOC_Os01g38190.1,LOC_Os06g46670.2,LOC_Os09g31514.2,LOC_Os03g06400.2,LOC_Os05g49420.1,LOC_Os05g14170.1,LOC_Os02g48900.2,LOC_Os03g06400.1,LOC_Os06g46670.1, 321
40531 25648 chr02|11972:18163079-18163183:-1	CCTTGTACTAAGGCAGCTTGTAAAGCAGCCAAACAAATCTGAAACAAATGGATGTGCTGAAACTGGAGCTTGTTTGGCTGCTCTACAAGCTGCCTTAGTACAAGG	GGCTGCTCTACAAGCTGCCT 0.590106 1	igr_sense, LOC_Os05g51790.2,LOC_Os04g49550.1,LOC_Os05g51790.1,LOC_Os02g48330.1, 4
40773 8396 chr02|11972:20443661-20443753:-1	TCGGAATAAAGGTGCCAGTTCTAGACCAAAAACCGACACCTATTGAATATAAAAGGTGCCGGTTTTGGGTCTAGAACCGGCACCTTTCTCTGA	GGGTCTAGAACCGGCACCTT 0.413867 1	igr_sense, LOC_Os03g13320.1,LOC_Os08g31649.1,LOC_Os03g35540.1, 74
40789 436 chr02|11972:20556841-20556966:-1	GACAGCTACGACGTCGTCGTCGTCGTCGCCGCCCTGGGATCCGCGCCCTTCTTCTTCCCCATCACCGACCTTCCTCTTCCCGTTATTACACGCGTCGACGATGACGACGTCGTCGTCGTCGCCGTC	TCGACGATGACGACGTCGTCGTCG 0.657586 1	cds_antisense,exon_antisense, LOC_Os12g29480.1,LOC_Os06g33290.1,LOC_Os06g37720.1,LOC_Os06g15170.1,LOC_Os07g33670.1,LOC_Os04g41560.1,LOC_Os07g23120.1,LOC_Os03g50390.1,LOC_Os02g49400.1,LOC_Os09g09680.1,LOC_Os01g74630.1,LOC_Os04g49970.1,LOC_Os09g11940.1,LOC_Os06g30860.1,LOC_Os06g09900.1,LOC_Os11g29380.1,LOC_Os08g01970.1,LOC_Os08g03480.1,LOC_Os01g68670.1,LOC_Os06g07978.1,LOC_Os02g13950.1,LOC_Os12g291…
40790 436 chr02|11972:20556847-20556966:-1	GACAGCTACGACGTCGTCGTCGTCGTCGCCGCCCTGGGATCCGCGCCCTTCTTCTTCCCCATCACCGACCTTCCTCTTCCCGTTATTACACGCGTCGACGATGACGACGTCGTCGTCGTC	TCGACGATGACGACGTCGTC 0.192155 1	cds_antisense,exon_antisense, LOC_Os06g33290.1,LOC_Os07g23120.1,LOC_Os01g74630.1,LOC_Os04g49970.1,LOC_Os09g11940.1,LOC_Os06g09900.1,LOC_Os08g03480.1,LOC_Os01g68670.1,LOC_Os11g05290.1,LOC_Os07g44950.1,LOC_Os12g41600.2,LOC_Os01g63200.1,LOC_Os02g29220.1,LOC_Os07g45680.1,LOC_Os04g36670.1,LOC_Os05g12150.1,LOC_Os04g49290.1,LOC_Os05g36140.1,LOC_Os03g11840.1,LOC_Os10g01360.1,LOC_Os03g16010.1,LOC_Os01g317…
40945 3850 chr02|11972:22019947-22020032:-1	ACCTGGAACTTCCTGGTAAGGAACTCCGGAACTTCCGACCTTCCAGGCCCGGAACTTCCGGTGTTCTAGGACAGGAACTTCCGGGT	CCGGTGTTCTAGGACAGGAACTT 0.453124 0	repeat_sense,igr_sense, LOC_Os01g37580.1,LOC_Os01g49110.2,LOC_Os01g49110.1,LOC_Os01g08800.1,LOC_Os01g49060.2,LOC_Os01g24860.1,LOC_Os10g05180.1,LOC_Os01g49110.3,LOC_Os07g23540.1,LOC_Os01g49060.3,LOC_Os01g49060.1,LOC_Os12g33280.1,LOC_Os07g07340.1,LOC_Os12g05440.1,LOC_Os01g50630.1,LOC_Os08g19540.1,LOC_Os11g05380.1,LOC_Os11g14050.1,LOC_Os10g23110.1, 92
40947 3850 chr02|11972:22030262-22030347:-1	ACCCGGAACTTCCTGGTAAGGAACTCCGGAACTTCCGGCTTTCCAGGCCCGAAACTTCCGGTGTTCTAGGACAGGAACTTCCGGGT	CCGGTGTTCTAGGACAGGAACTT 0.443114 0	repeat_sense,igr_sense, LOC_Os01g37580.1,LOC_Os01g49110.2,LOC_Os01g49110.1,LOC_Os01g08800.1,LOC_Os01g49060.2,LOC_Os01g24860.1,LOC_Os10g05180.1,LOC_Os01g49110.3,LOC_Os07g23540.1,LOC_Os01g49060.3,LOC_Os01g49060.1,LOC_Os12g33280.1,LOC_Os07g07340.1,LOC_Os12g05440.1,LOC_Os01g50630.1,LOC_Os08g19540.1,LOC_Os11g05380.1,LOC_Os11g14050.1,LOC_Os10g23110.1, 92
40982 25828 chr02|11972:22367614-22367770:-1	CATCTCCGCCACCATCGCCGCCACCGTACGCTCTCGCTCTCGCACACACAGAACAACACATCTTCGATCATCCTCGCGCGGTGCAGGAATCTCACTACGATCTGCTGCCATGCAGGGGGTGAGCTTGCTGACGGTGGACACGATGGTGCCGGGGATG	CTGACGGTGGACACGATGGTG 0.453345 1	exon_sense,cds_sense, LOC_Os08g03700.1,LOC_Os11g37100.1,LOC_Os04g43210.2,LOC_Os07g09530.1,LOC_Os04g49340.1,LOC_Os05g06710.1,LOC_Os03g55410.1,LOC_Os07g02140.1,LOC_Os04g44910.1,LOC_Os04g39950.1,LOC_Os04g43210.1,LOC_Os07g48960.1,LOC_Os02g09720.1,LOC_Os06g36650.1,LOC_Os07g37320.1,LOC_Os04g15580.1, 9
41130 25888 chr02|11972:23895301-23895414:-1	TTTGTTGCTGGTCATCTAGCTACCCGTGCATGCCTGGAGATTGGAGAATAATTGACGATGCAGCAGTCGGCTTATTGGCTCTTGGGCACGCGTGGTTAGATGACCATCAGCAAA	GCACGCGTGGTTAGATGACC 0.615617 1	igr_sense, LOC_Os03g43670.1, 3
41184 2258 chr02|11972:24647497-24647623:-1	TTAGTGTCCAAACATCCGATGTGATAGGGATTTAAAAGTTTTAGTCCCATCTAAATAGGGTCTTAGGCCTCTTTGGGAAACATGGACTTGTTCCAAGTCCCTGTCACATCGAATGTTTGGACACTAA	CCCTGTCACATCGAATGTTTGG 0.733831 1	repeat_sense,igr_sense, LOC_Os02g28800.1,LOC_Os12g12650.1,LOC_Os12g20324.3,LOC_Os10g02509.2,LOC_Os06g47000.2,LOC_Os06g50890.4,LOC_Os10g35560.1,LOC_Os01g10030.1,LOC_Os07g12850.1,LOC_Os06g48920.1,LOC_Os05g03210.1,LOC_Os01g01090.1,LOC_Os12g30170.1,LOC_Os10g04220.1,LOC_Os01g32830.1,LOC_Os02g05770.2,LOC_Os06g50890.1,LOC_Os06g47000.1,LOC_Os01g16060.1,LOC_Os04g03180.1,LOC_Os01g65130.1,LOC_Os06g43820.1,L…
41187 368 chr02|11972:24659507-24659593:-1	GACAACAAGTTGAGGGACCTTCGGTGTACTTTATCCTTCAGAAATTTTCTAGGAAAAAGTGCACCGAAGGTCCCTCAATTTGTTATC	AAAGTGCACCGAAGGTCCCTCAA 0.409163 1	repeat_sense,igr_sense, LOC_Os03g40000.1,LOC_Os11g26150.1,LOC_Os05g23720.1,LOC_Os01g02170.1,LOC_Os06g21890.1,LOC_Os03g44190.1,LOC_Os12g05060.1,LOC_Os05g40000.1,LOC_Os01g67700.1,LOC_Os01g13780.1,LOC_Os05g34970.1,LOC_Os02g48270.1,LOC_Os01g60760.1,LOC_Os01g41950.1,LOC_Os12g04424.1,LOC_Os04g45030.1,LOC_Os01g02170.2,LOC_Os09g27570.1,LOC_Os03g14720.1,LOC_Os03g18670.1,LOC_Os01g11820.1,LOC_Os02g13020.1,L…
41308 368 chr02|11972:26042753-26042855:-1	TCGGATTCGTCGACAAGTTAAGGGACCTCAGATAAACTTATTCCTCATTATTACCATGGAAAAAGTACACCGAAGGTCCCTTAACTTGTCATCGAGTTACAGA	AAGGTCCCTTAACTTGTCATCGAG 0.697759 1	repeat_sense,igr_sense, LOC_Os03g40000.1,LOC_Os11g26150.1,LOC_Os05g23720.1,LOC_Os02g51270.1,LOC_Os02g02040.2,LOC_Os01g02170.1,LOC_Os01g36370.1,LOC_Os06g21890.1,LOC_Os03g44190.1,LOC_Os12g05060.1,LOC_Os02g02040.6,LOC_Os05g40000.1,LOC_Os03g43730.1,LOC_Os08g36250.1,LOC_Os01g13780.1,LOC_Os02g02040.4,LOC_Os01g60760.1,LOC_Os11g29200.1,LOC_Os01g41950.1,LOC_Os02g02040.1,LOC_Os09g02700.1,LOC_Os12g04424.1,L…
41421 126 chr02|11972:27167295-27167380:-1	GGTCTTTAGTCCCGGTTAGTATTACCAACCGAGACTAAAGATCTATTTGTAGTCCCGGTTGGTAACACTAACCGGGAAAAAAGATC	CCGGTTGGTAACACTAACCGGGA 0.568938 1	repeat_sense,igr_sense, LOC_Os09g17360.1,LOC_Os02g08060.1,LOC_Os12g13480.1,LOC_Os05g18294.4,LOC_Os08g23829.1, 4007
41543 9524 chr02|11972:28477549-28477633:-1	AAAAAAGTCCAATCCTAGCTACGAACCTGGACATGTATCCTGGACACATGCGTGTCCAGGTTCATAGCCAGGATTTGGTTTTTTT	CGTGTCCAGGTTCATAGCCAGGATT 0.407656 1	repeat_sense,intron_sense, LOC_Os12g36490.1,LOC_Os07g07620.1,LOC_Os01g02960.1,LOC_Os09g21510.1,LOC_Os05g51480.1,LOC_Os09g26550.1,LOC_Os08g03470.1,LOC_Os10g32730.1,LOC_Os01g18290.2,LOC_Os12g12934.1,LOC_Os02g13100.1,LOC_Os01g18290.1,LOC_Os10g42750.1,LOC_Os09g29480.2,LOC_Os05g16620.1,LOC_Os05g34240.2,LOC_Os10g02170.1,LOC_Os10g40740.1,LOC_Os06g41790.1,LOC_Os02g02050.1,LOC_Os09g33480.1,LOC_Os10g32730.…
41587 126 chr02|11972:28978641-28978722:-1	TCTTTTTTCCTGGTTGGTGTTATTAACCGGGACTACAAATAGATCTTTAGTCCCGGTTGGTAACACCAACCGGTACTAAAGA	CCCGGTTGGTAACACCAACCGG 0.0916823 1	repeat_sense,intron_sense, LOC_Os06g22430.1,LOC_Os02g50650.1,LOC_Os09g17360.1,LOC_Os02g08060.1,LOC_Os12g13480.1,LOC_Os04g06630.1,LOC_Os08g31649.1,LOC_Os05g18294.4,LOC_Os08g13430.1,LOC_Os08g23829.1, 5447
41804 126 chr02|11972:31355787-31355866:-1	CTTTTTTCTCGGTTGGTGTTACCAACCGGGACTAAAAATAGATCTTTAGTCTCGGTTGGTAACATCAACCGGGAGTAAAG	GGTTGGTAACATCAACCGGGA 0.463532 1	repeat_sense,igr_sense, LOC_Os08g28860.1,LOC_Os09g17360.1,LOC_Os02g08060.1,LOC_Os12g13480.1,LOC_Os04g06630.1,LOC_Os09g04830.1,LOC_Os08g23829.1, 3811
41805 126 chr02|11972:31356784-31356869:-1	GATCTTTAGTCCCGGTTGGTAGTATCAACCGGGACTAAAGATAGATTTTTAGTCCCGGTTGGTAGTAACAACCGGGAGTAAAGATC	TCCCGGTTGGTAGTAACAACCGGGA 0.532639 1	repeat_sense,igr_sense, LOC_Os08g29210.1,LOC_Os10g08660.1,LOC_Os09g17360.1,LOC_Os04g06630.1,LOC_Os03g55340.1,LOC_Os06g45270.1,LOC_Os02g37400.1,LOC_Os08g13430.1,LOC_Os08g23829.1, 2164
41906 654 osa-MIR166k chr02|11972:32429138-32429256:-1	GGTTAAGGGGTTTGTTGTCTGGCTCGAGGCATCCGGGACTCCGGTTTCTCCTTTCCTACTGGAGGCGCCTAATTTCCGGCGAGCTCGGAGCCTCGGACCAGGCTTCAATCCCTTTAACC	TCGGACCAGGCTTCAATCCCT 1	igr_sense, LOC_Os03g35380.1,LOC_Os01g50230.1,LOC_Os12g43900.1,LOC_Os01g08520.1,LOC_Os02g49670.1,LOC_Os04g50840.1,LOC_Os03g16320.1,LOC_Os03g56920.1,LOC_Os04g23200.1,LOC_Os04g49300.1,LOC_Os11g45899.1,LOC_Os03g10290.1,LOC_Os01g33740.1,LOC_Os08g36660.1, 19
41907 654 osa-MIR166h chr02|11972:32429307-32429421:-1	TGGCTTGTGGGGAATGTTGGCTGGCTCGAGGTATCCACATCTTAATTCCTCTCCGGCGATCGAGCCGGCTCGGGCGTGTGGAAGCGTCGGACCAGGCTTCATTCCTCGCAAGCCG	TCGGACCAGGCTTCATTCCTC 1	igr_sense, HASH(0xfd469e8) LOC_Os07g33120.1,LOC_Os02g51200.1,LOC_Os03g35380.1,LOC_Os01g50230.1,LOC_Os03g01890.2,LOC_Os12g43900.1,LOC_Os02g49670.1,LOC_Os10g33960.1,LOC_Os03g01890.1,LOC_Os04g50840.1,LOC_Os03g16320.1,LOC_Os04g48290.1,LOC_Os04g49300.1,LOC_Os11g45899.1,LOC_Os03g43930.1,LOC_Os03g10290.1,LOC_Os10g33960.2,LOC_Os04g44380.1,LOC_Os12g41860.1,LOC_Os01g33740.1,LOC_Os02g45380.1, 16
42005 126 chr02|11972:33261101-33261187:-1	TGATTTTTATTCCCGGTTAGTAACACCAACCGGGACTAAAAATAGGTTTTTAGTCCGGTTGGTGTTACTAACCGGGACTAAAGATCA	GGTGTTACTAACCGGGACTA 0.493444 1	repeat_sense,igr_sense, LOC_Os05g09210.1,LOC_Os08g45200.1,LOC_Os01g28080.1,LOC_Os12g13480.1,LOC_Os09g03939.2,LOC_Os04g06630.1,LOC_Os07g13090.1,LOC_Os12g40960.1,LOC_Os03g43080.1,LOC_Os09g03939.1,LOC_Os01g20950.1,LOC_Os12g06960.1,LOC_Os08g23829.1,LOC_Os06g32290.1,LOC_Os11g06630.1,LOC_Os04g37420.1, 4060
42023 10504 chr02|11972:33445159-33445251:-1	AGGAGATGGTTAATGGACCATCTAATCGATCTGAACTCCAGATATGAGATCTTGTTTGGTTTTGATTGAATGGTTGGTCCATCAACATCTCCT	TGGTCCATCAACATCTCCTGCTC 0.99035 1	igr_sense, LOC_Os01g14290.1,LOC_Os05g47710.1,LOC_Os01g18480.1,LOC_Os03g13780.1,LOC_Os01g20760.1,LOC_Os10g39760.1,LOC_Os06g09580.1,LOC_Os01g57190.1,LOC_Os09g37630.1,LOC_Os01g12040.1,LOC_Os11g05010.2,LOC_Os01g26916.1,LOC_Os02g55980.1,LOC_Os02g49770.1,LOC_Os12g02270.1,LOC_Os11g25520.1,LOC_Os06g34820.1,LOC_Os06g25580.1,LOC_Os02g09950.1,LOC_Os07g12860.1,LOC_Os07g18060.1,LOC_Os05g08080.1,LOC_Os08g03660…
42178 26348 chr02|11972:35137671-35137793:-1	AGTCGGTGCTTGCAGGTGCAGCACCATCAAGATTCACATCGAGTTCATCCCTAAACGAGATCGAGGTTGGCTGACTATATGTGATGAGAATCTTGATGATGCTGCATCAGCAAACGCTCGACT	ATGCTGCATCAGCAAACGCT 0.400519 1	igr_sense, LOC_Os02g27470.1,LOC_Os05g03930.1,LOC_Os12g33020.1,LOC_Os01g40820.2,LOC_Os01g72990.1,LOC_Os01g40820.1, 5
42179 6120 osa-MIR172d chr02|11972:35137671-35137793:-1	AGTCGGTGCTTGCAGGTGCAGCACCATCAAGATTCACATCGAGTTCATCCCTAAACGAGATCGAGGTTGGCTGACTATATGTGATGAGAATCTTGATGATGCTGCATCAGCAAACGCTCGACT	GAGAATCTTGATGATGCTGCAT 0.135228 1	igr_sense, HASH(0xfda0c1c) LOC_Os10g36250.1,LOC_Os11g24460.1,LOC_Os02g52790.1,LOC_Os05g03040.1,LOC_Os10g41030.1,LOC_Os05g07070.3,LOC_Os05g35260.2,LOC_Os05g07070.1,LOC_Os05g45980.1,LOC_Os03g60430.1,LOC_Os06g49310.1,LOC_Os04g55560.4,LOC_Os11g24389.2,LOC_Os07g33720.1,LOC_Os05g07070.5,LOC_Os05g07070.2,LOC_Os07g13170.1,LOC_Os04g55560.2,LOC_Os09g21770.1,LOC_Os01g52120.1,LOC_Os05g03040.3,LOC_Os12g42420.…
42181 26350 osa-MIR418 chr02|11972:35176764-35176822:-1	GCAATCTGCCATTCTTATCATCGCACATTTAATGTGATGATGAAATGACGCATTTCTGT	TAATGTGATGATGAAATGACG 0	igr_sense,intron_sense, LOC_Os11g27170.1,LOC_Os05g12400.1, 10
42332 3000 chr03|11973:982386-982475:-1	TCTGCCGTACTGCTGATGCAGTAGCAGACGCTAATGTGGGGGTCCGGGTCCACATGTCAGCCACTGCTATTGCAGCAGCAGTACTGTAGA	CTGCTATTGCAGCAGCAGTA 0.912144 1	igr_sense, LOC_Os03g18680.1,LOC_Os04g33310.1,LOC_Os06g06320.1,LOC_Os08g40450.1,LOC_Os12g10830.1,LOC_Os01g12550.1,LOC_Os07g27090.1,LOC_Os09g25170.1,LOC_Os07g14310.1,LOC_Os12g03330.1,LOC_Os02g48110.1,LOC_Os05g46380.1,LOC_Os02g02370.1,LOC_Os01g02170.2,LOC_Os04g38720.1,LOC_Os05g32470.1,LOC_Os11g03670.1,LOC_Os07g32730.1,LOC_Os10g38760.1,LOC_Os07g45920.1,LOC_Os05g31840.1,LOC_Os02g51350.1, 33
42433 8678 chr03|11973:2779983-2780085:-1	GAAGCTAAGCTAGCTAGCTAGCTAGGACAGTAGTACATACTGCCTTGGGCTTCCTCTGTTATTGCTACTACTATGCGTAGCTAGCTAGCAAGCTCATGGTCTC	GTAGCTAGCTAGCAAGCTCATGG 0.467958 1	utr_antisense,exon_antisense, LOC_Os04g34490.1,LOC_Os06g41060.1,LOC_Os01g33750.1,LOC_Os07g32510.1,LOC_Os11g10870.1,LOC_Os02g57520.1,LOC_Os06g49840.1,LOC_Os01g37460.1,LOC_Os10g42490.2,LOC_Os02g55130.3,LOC_Os04g44210.1,LOC_Os03g11680.1,LOC_Os03g64070.1,LOC_Os06g45890.1,LOC_Os10g35180.1,LOC_Os07g45260.1,LOC_Os01g55370.1,LOC_Os10g42490.1,LOC_Os02g55130.1,LOC_Os04g44210.3,LOC_Os01g18080.1,LOC_Os06g346…
42434 8678 chr03|11973:2779983-2780085:-1	GAAGCTAAGCTAGCTAGCTAGCTAGGACAGTAGTACATACTGCCTTGGGCTTCCTCTGTTATTGCTACTACTATGCGTAGCTAGCTAGCAAGCTCATGGTCTC	GCGTAGCTAGCTAGCAAGCTC 0.224299 1	utr_antisense,exon_antisense, LOC_Os07g40900.1,LOC_Os02g35090.1,LOC_Os06g41060.1,LOC_Os03g56940.1,LOC_Os05g03750.1,LOC_Os11g10870.1,LOC_Os09g07350.1,LOC_Os03g18030.1,LOC_Os07g48730.1,LOC_Os03g51740.1,LOC_Os01g37460.1,LOC_Os03g01700.1,LOC_Os03g07540.1,LOC_Os10g42490.2,LOC_Os11g39990.1,LOC_Os03g48600.2,LOC_Os01g03720.1,LOC_Os03g64070.1,LOC_Os03g48600.4,LOC_Os07g45260.1,LOC_Os10g42490.1,LOC_Os03g413…
42475 126 chr03|11973:3551677-3551762:-1	GATTTTTATTCCCGGTTAGTAACACCAACCGGGACTAAAAATAGGTTTTTAGTCCCGATTGGTGTTACTAACCGGGACTAAAGATC	TTGGTGTTACTAACCGGGACTAAA 0.522402 1	repeat_sense,igr_sense, LOC_Os05g09210.1,LOC_Os08g45200.1,LOC_Os01g28080.1,LOC_Os04g27010.1,LOC_Os09g03939.2,LOC_Os04g06630.1,LOC_Os07g13090.1,LOC_Os11g37610.1,LOC_Os12g40960.1,LOC_Os01g04150.1,LOC_Os05g18294.4,LOC_Os03g43080.1,LOC_Os09g03939.1,LOC_Os01g20950.1,LOC_Os12g06960.1,LOC_Os08g23829.1,LOC_Os06g32290.1,LOC_Os11g06630.1,LOC_Os12g40700.1,LOC_Os07g25080.1,LOC_Os04g37420.1, 5074
42491 796 chr03|11973:3688556-3688637:-1	AGGTATCATGTGATACCTATCAGGTATCGCGTGATTTCTACGATGTATCGGGGTGATACTTGCGAGGTATCATATGATACCT	GTGATACTTGCGAGGTATCAT 0.113693 1	repeat_sense,igr_sense, LOC_Os05g09720.1,LOC_Os04g38990.1,LOC_Os10g36229.1,LOC_Os10g17820.1,LOC_Os11g12874.1,LOC_Os10g16720.1,LOC_Os10g24620.1,LOC_Os09g31442.1,LOC_Os05g39550.1,LOC_Os02g42080.1,LOC_Os12g28470.1,LOC_Os02g42750.1,LOC_Os12g40530.1,LOC_Os02g01640.1,LOC_Os10g12630.1,LOC_Os01g58980.1,LOC_Os10g24460.1,LOC_Os07g36510.1,LOC_Os08g04950.1,LOC_Os04g17410.1,LOC_Os07g30730.1,LOC_Os07g30910.1,L…
42493 796 chr03|11973:3688731-3688814:-1	AGATATCAGATGATACCTATCAAGTATCATGCGATTCTTACCACGTAGAGCGTGATACTTGCGAGGTATCAGGTCCTGATACCT	GCGTGATACTTGCGAGGTATCAGGT 0.0832125 1	repeat_sense,igr_sense, LOC_Os02g18760.1,LOC_Os05g09720.1,LOC_Os04g38990.1,LOC_Os10g36229.1,LOC_Os11g12874.1,LOC_Os09g31442.1,LOC_Os05g39550.1,LOC_Os12g40530.1,LOC_Os01g58980.1,LOC_Os07g36510.1,LOC_Os01g49750.1,LOC_Os03g44910.1,LOC_Os03g41770.1,LOC_Os05g16210.1,LOC_Os08g36830.1,LOC_Os08g37360.1,LOC_Os02g50410.1,LOC_Os11g09050.1,LOC_Os12g22470.1,LOC_Os01g14270.1,LOC_Os08g33030.1,LOC_Os08g34920.1,L…
42496 26472 chr03|11973:3764804-3764915:-1	CAGGTTTGGGTGGTAGCTGCTGGTGCTTTTGCTGTGGTGGAGTCAATGGCCTCATCACACGGCCAGCCTCGTTGGCAAGTGTAGTAGTACTAGCTAGTACTACCAGCTCTTG	AGTACTAGCTAGTACTACCA 0.435151 1	intron_sense, LOC_Os02g21090.1,LOC_Os07g01480.1,LOC_Os07g01480.2,LOC_Os11g08660.1,LOC_Os08g36670.1,LOC_Os07g48910.2,LOC_Os02g21090.3,LOC_Os02g21090.2,LOC_Os07g11630.1,LOC_Os06g36520.1,LOC_Os09g29890.2,LOC_Os07g48910.3,LOC_Os07g48910.1,LOC_Os03g20970.2,LOC_Os05g23440.1, 55
42527 26484 chr03|11973:4260819-4260927:-1	CGACGATCTCGCCATGGTCGTGCTCTGCGTGCGCGTCAATGGCCATTCCCTCTCACCTCGAGTCGGGTCGTAGAAGCGCTCGATGAGCGCGAACATGGTGGACTTGCCG	CGATGAGCGCGAACATGGTGGA 0.385996 1	cds_antisense,exon_antisense, LOC_Os04g49757.2,LOC_Os05g05760.1,LOC_Os09g25760.1,LOC_Os03g08380.1,LOC_Os03g03600.1,LOC_Os06g18930.1,LOC_Os02g54150.1,LOC_Os11g19864.1,LOC_Os03g20700.2,LOC_Os11g33190.1,LOC_Os05g11610.1,LOC_Os08g15650.1,LOC_Os04g32210.1,LOC_Os11g38800.1,LOC_Os10g33960.1,LOC_Os10g07290.1,LOC_Os01g63420.1,LOC_Os04g49757.1,LOC_Os03g20700.1,LOC_Os10g28380.1,LOC_Os05g37690.1,LOC_Os07g086…
42574 738 chr03|11973:4936051-4936214:-1	ACCGCGCGGTTACCGGCGGTTACCGTGGTTACCACGCTTACCGCGGGGGTACGGTAATATAAATACCGCGGTAACCTTCTCAAATTCAAATAAATTTAAAAAATAATTTGAATTTTTGATAAATTTTGCACGGTTTTTCACGGTTACCACGGTTACCGCGCGGT	CACGGTTACCACGGTTACCGCG 0.132829 1	repeat_sense,igr_sense, LOC_Os01g47130.1,LOC_Os01g73620.1,LOC_Os04g13220.1,LOC_Os10g33380.1,LOC_Os04g17480.1,LOC_Os01g08640.1,LOC_Os08g38810.1,LOC_Os12g16120.1,LOC_Os02g42980.1,LOC_Os01g53330.1,LOC_Os03g43130.1,LOC_Os11g06430.1,LOC_Os06g05790.1,LOC_Os01g60750.1,LOC_Os11g12420.1,LOC_Os01g06620.1,LOC_Os12g41100.1,LOC_Os09g10020.1,LOC_Os10g42100.1,LOC_Os06g47660.1,LOC_Os11g08080.2,LOC_Os11g17100.1,L…
42637 5614 chr03|11973:6130078-6130154:-1	GCTCGGTCTAGCTCATTAGGATAACGAGCCGGCTCGGCTCGGCTCGGCTCGTTATCCTAACGAGCTAGAAACCCAGC	GCTCGTTATCCTAACGAGCTAGA 0.625675 1	repeat_sense,igr_sense, LOC_Os07g22494.1,LOC_Os07g22494.2,LOC_Os05g25570.1,LOC_Os05g51420.5,LOC_Os11g46040.1,LOC_Os11g35670.1,LOC_Os02g46380.3, 347
42645 26532 chr03|11973:6244813-6244896:-1	GGGCCTCGTCGTCGTGGCCGGCGACGTAGGCGACGCCGTCAGCCAGCTCGGCGGAGAACTCGTCGGCGATGATGTGATCTGCTC	AACTCGTCGGCGATGATGTGATC 0.182644 1	cds_antisense,exon_antisense, LOC_Os07g33120.1,LOC_Os12g39640.1,LOC_Os01g54660.1,LOC_Os05g15360.3,LOC_Os04g53870.1,LOC_Os01g09170.1,LOC_Os06g37100.1,LOC_Os01g47170.1,LOC_Os04g32240.1,LOC_Os11g12690.1,LOC_Os09g19310.1,LOC_Os02g19170.1,LOC_Os08g27350.1,LOC_Os04g27230.1,LOC_Os05g37270.1,LOC_Os07g02560.1,LOC_Os02g51520.1,LOC_Os08g14470.1,LOC_Os09g23790.1,LOC_Os02g07570.1,LOC_Os04g21270.1,LOC_Os01g472…
42744 126 chr03|11973:7916977-7917064:-1	TGATTTTTATTCCCGGTTAGTAACACCAACCGGAACTAAAAATAGGTTTTTAGTCCCGGTTGGTGTTACTAACCGGGACTAAAGATCA	CCGGTTGGTGTTACTAACCGGGACTA 0.566401 1	repeat_sense,igr_sense, LOC_Os05g09210.1,LOC_Os01g28080.1,LOC_Os09g17360.1,LOC_Os12g13480.1,LOC_Os09g03939.2,LOC_Os04g06630.1,LOC_Os07g13090.1,LOC_Os11g37610.1,LOC_Os12g40960.1,LOC_Os03g43080.1,LOC_Os09g03939.1,LOC_Os01g20950.1,LOC_Os12g06960.1,LOC_Os08g23829.1,LOC_Os06g32290.1,LOC_Os11g06630.1,LOC_Os07g25080.1,LOC_Os04g37420.1, 5064
42782 2668 chr03|11973:8551568-8551695:-1	GTAGAGAGTCTATAGATAACCATTGCAGGTGCCCTTATGCTTCCGTTGTTTGGAAATCAAGGTGACTACGTCATTCGTTTCCATCGCTTGATTAGGGCACCCACAATGGTTATCTGTAGGCTCTCTAC	ATTAGGGCACCCACAATGGTTATCTGTA 1.26514 1	repeat_sense,igr_sense, LOC_Os08g10000.1,LOC_Os04g03720.1,LOC_Os04g04970.1,LOC_Os01g37350.1,LOC_Os07g29970.1,LOC_Os05g40050.1,LOC_Os10g07990.1,LOC_Os04g13900.1,LOC_Os04g13810.1,LOC_Os12g34460.1,LOC_Os06g46360.1,LOC_Os11g01750.1,LOC_Os06g22919.2,LOC_Os11g01460.1,LOC_Os01g41650.1,LOC_Os02g57030.1, 606
42783 2668 chr03|11973:8551573-8551690:-1	GAGTCTATAGATAACCATTGCAGGTGCCCTTATGCTTCCGTTGTTTGGAAATCAAGGTGACTACGTCATTCGTTTCCATCGCTTGATTAGGGCACCCACAATGGTTATCTGTAGGCTC	ATTAGGGCACCCACAATGGTTAT 1.10982 1	repeat_sense,igr_sense, LOC_Os06g08590.1,LOC_Os08g10000.1,LOC_Os04g03720.1,LOC_Os04g04970.1,LOC_Os07g29970.1,LOC_Os02g32480.1,LOC_Os08g37700.1,LOC_Os10g07990.1,LOC_Os04g13810.1,LOC_Os12g34460.1,LOC_Os06g46360.1,LOC_Os11g01750.1,LOC_Os06g22919.2,LOC_Os01g41650.1,LOC_Os02g57030.1, 585
42811 314 chr03|11973:9188244-9188321:-1	GGACTGTTTGGGGGAGCTTCTGGCAACTTGAGATTCTAGGAGAAGCTGCAGCTGCTAGAAGCTCCCCAAAACAGGTCC	CTGCTAGAAGCTCCCCAAAACAG 0.93849 1	repeat_sense,igr_sense, LOC_Os08g05650.1,LOC_Os03g26290.1,LOC_Os06g30300.1,LOC_Os03g61660.1,LOC_Os03g31800.1,LOC_Os01g47340.2,LOC_Os04g15660.1,LOC_Os01g35160.2,LOC_Os12g44200.1,LOC_Os07g05280.1,LOC_Os12g40950.1,LOC_Os08g13080.1,LOC_Os08g05650.2,LOC_Os07g47194.3,LOC_Os05g03490.1,LOC_Os11g47410.1,LOC_Os08g13650.1,LOC_Os04g58840.1,LOC_Os11g45920.1,LOC_Os04g06290.1,LOC_Os09g09520.1,LOC_Os04g23689.1,L…
42845 26615 chr03|11973:9641015-9641085:-1	TGAACTCAGCGTCATGGACCTTGGCGTTGAGCTATAACGTCTCAATGCCAACGTTATTGGCGCTAAACTCG	CTCAATGCCAACGTTATTGGCGC 0.37668 0	repeat_sense,igr_sense, LOC_Os10g28200.1,LOC_Os06g14760.1,LOC_Os04g08824.1,LOC_Os10g28200.2,LOC_Os02g09170.2,LOC_Os02g30530.1,LOC_Os02g09170.1, 14
42873 1628 chr03|11973:10115691-10115778:-1	AATAAACGGGTGGACATCCACTCGAGCTGTTAAAATAGTTTCTACGGGATGGATTCTAATAGCTCGAGTGGACGTCCACCCGTTTATT	AGCTCGAGTGGACGTCCACC 0.768704 1	repeat_sense,igr_sense, LOC_Os04g55450.1,LOC_Os04g24730.1,LOC_Os01g23930.1,LOC_Os05g32370.1,LOC_Os07g36680.1,LOC_Os11g15170.1,LOC_Os01g41620.1,LOC_Os04g41840.1,LOC_Os02g45900.1,LOC_Os09g17200.1,LOC_Os03g24820.1,LOC_Os12g15530.1,LOC_Os04g02370.1,LOC_Os01g36260.1,LOC_Os04g53090.1,LOC_Os05g16910.1,LOC_Os11g13640.1,LOC_Os03g05790.1,LOC_Os04g59610.2,LOC_Os01g36250.1,LOC_Os03g45140.1,LOC_Os01g03110.1,L…
43030 368 chr03|11973:12741420-12741510:-1	TTGAGGGACCTAAAGTGAACTTATTCTGCGAAAATTCCATCTGATTGCGTGTAATTTCAGCCTAAGAATAAGTTCACCGGAGGTCCCTCAA	GAATAAGTTCACCGGAGGTCCCT 0.242844 1	repeat_sense,intron_sense, LOC_Os03g24844.1,LOC_Os02g18150.1,LOC_Os02g54910.1,LOC_Os01g02170.1,LOC_Os04g48760.1,LOC_Os06g21890.1,LOC_Os05g40000.1,LOC_Os08g04530.1,LOC_Os03g24844.2,LOC_Os05g39970.1,LOC_Os07g48690.1,LOC_Os05g42200.1,LOC_Os04g45030.1,LOC_Os01g02170.2,LOC_Os07g43650.1,LOC_Os03g09830.1,LOC_Os03g18670.1,LOC_Os10g25349.1,LOC_Os02g17520.1,LOC_Os03g24844.3,LOC_Os12g09390.1,LOC_Os01g34670.…
43071 10888 chr03|11973:13490885-13491001:-1	GGATGAATTTTAGAGTCGTTTTGGGACGCGACAATTGAGCCCCTAGCAGCAGGACACCAGCCCTGTGCCATGACATCTCGGGTTTGTCGCGTCCCAAAACGACTCTAAAATACATCC	TTGTCGCGTCCCAAAACGACTCTA 1.13214 1	repeat_sense,igr_sense, LOC_Os10g24600.1,LOC_Os12g12540.1,LOC_Os06g12690.3,LOC_Os11g12874.1,LOC_Os05g17110.1,LOC_Os12g23530.1,LOC_Os10g05360.1,LOC_Os05g16780.1,LOC_Os10g11400.1,LOC_Os08g11900.1,LOC_Os08g14550.1,LOC_Os12g17010.1,LOC_Os11g39890.1,LOC_Os02g20350.1,LOC_Os07g24670.1,LOC_Os06g12690.1,LOC_Os12g18470.1,LOC_Os04g21250.1,LOC_Os10g17370.1,LOC_Os10g01770.1,LOC_Os08g24550.1,LOC_Os01g32410.1,L…
43072 10888 chr03|11973:13490891-13490995:-1	ATTTTAGAGTCGTTTTGGGACGCGACAATTGAGCCCCTAGCAGCAGGACACCAGCCCTGTGCCATGACATCTCGGGTTTGTCGCGTCCCAAAACGACTCTAAAAT	TTGTCGCGTCCCAAAACGAC 1.26049 1	repeat_sense,igr_sense, LOC_Os10g24600.1,LOC_Os12g12540.1,LOC_Os11g12874.1,LOC_Os05g17110.1,LOC_Os12g23530.1,LOC_Os10g05360.1,LOC_Os05g16780.1,LOC_Os10g11400.1,LOC_Os08g11900.1,LOC_Os08g14550.1,LOC_Os12g17010.1,LOC_Os11g39890.1,LOC_Os02g20350.1,LOC_Os07g24670.1,LOC_Os12g18470.1,LOC_Os04g21250.1,LOC_Os10g17370.1,LOC_Os10g01770.1,LOC_Os11g12220.1,LOC_Os08g24550.1,LOC_Os01g32410.1,LOC_Os05g26310.1,L…
43162 126 chr03|11973:14559499-14559583:-1	TCTTTAGTCCCGGTTGGTAACACCAATCGGGACTACAGATTCCCCCTCTTTACTCCCGGTTGGTGTTACCAACCAGGACTAAAGA	TTGGTGTTACCAACCAGGACTA 0.497769 1	repeat_sense,igr_sense, LOC_Os09g19600.1,LOC_Os06g48450.1,LOC_Os08g24260.1,LOC_Os12g31180.1,LOC_Os10g13390.1,LOC_Os07g06262.1,LOC_Os04g03950.1,LOC_Os06g14600.1,LOC_Os10g10840.1,LOC_Os12g37330.1,LOC_Os09g09250.1,LOC_Os08g45200.1,LOC_Os12g17220.1,LOC_Os02g31170.1,LOC_Os08g29920.1,LOC_Os02g01580.1,LOC_Os12g23220.1,LOC_Os12g18030.1,LOC_Os10g19120.1,LOC_Os07g30570.1,LOC_Os09g10080.1,LOC_Os04g23780.1,L…
43191 126 chr03|11973:14950814-14950907:-1	ATCTTTAGTCCCGGTTGGTGGTGTTACCAACCGGGACTTAAGATCTATTTTCTATTTTTAGTCCCGGTTGGTAACACCAACCGGGAAAAAAGAT	AGTCCCGGTTGGTAACACCAACCGGGAA 0.478022 1	repeat_sense,igr_sense, LOC_Os06g22430.1,LOC_Os02g50650.1,LOC_Os06g04920.2,LOC_Os09g17360.1,LOC_Os08g31649.1,LOC_Os01g02220.1,LOC_Os06g04920.1,LOC_Os07g23354.1,LOC_Os05g50660.1,LOC_Os08g08310.1,LOC_Os08g13430.1,LOC_Os08g23829.1,LOC_Os04g13630.1,LOC_Os08g27180.1, 6387
43204 26745 chr03|11973:15102568-15102654:-1	AGGCGGTGGAGGAGGTGGAGGTGGGCGGAGACGGGGTTAAGTACGCGGCGGCACGTCGGTTTGCTCACCACGGCTTGCTTCCCGTTT	TGCTCACCACGGCTTGCTTC 0.604634 1	igr_sense, LOC_Os11g35560.1,LOC_Os04g29960.1,LOC_Os04g30240.1,LOC_Os04g06080.1,LOC_Os10g06520.1,LOC_Os09g24320.1, 9
43258 126 chr03|11973:15701025-15701113:-1	AAAGATGATCTTTAGTCCCGGTTGGTGGCTACAGCGGGCATATTTAGTCCCAGTTGGTAACACCAACCGGGACTAAAGATCCTATCTTT	CACCAACCGGGACTAAAGATC 0.847108 1	repeat_sense,igr_sense, LOC_Os06g22430.1,LOC_Os07g14430.1,LOC_Os10g08660.1,LOC_Os02g50650.1,LOC_Os09g17360.1,LOC_Os02g54830.1,LOC_Os04g06630.1,LOC_Os08g26860.1,LOC_Os05g09240.1,LOC_Os12g19960.1,LOC_Os11g14740.1,LOC_Os01g04150.1,LOC_Os05g18294.4,LOC_Os08g13430.1,LOC_Os10g30350.1,LOC_Os01g20950.1,LOC_Os08g23829.1,LOC_Os12g40700.1,LOC_Os04g37420.1,LOC_Os10g01560.1,LOC_Os07g14480.1, 13337
43285 468 chr03|11973:15963161-15963341:-1	CTGGAATTTGGGAAAATTGGAAACGTGCCACTCCGTCGCGTTTTCCGTCAGACCCTTAGACATGGGACCCACATGTCAGTCCCATCTTCCTCCATCCCCCTCCTTTCTTCCCCACATACAACGTAGATTTTTGATGGAAAATATGACGGAGTGGCACGGTGCCAGTTTCCCTAAATGCCAG	TGGCACGGTGCCAGTTTCCCT 0.100276 1	repeat_sense,igr_sense, LOC_Os06g32900.1,LOC_Os06g20100.1,LOC_Os04g03190.1,LOC_Os05g17460.1,LOC_Os05g17420.1,LOC_Os04g56160.1,LOC_Os01g03020.2,LOC_Os07g32340.2,LOC_Os01g42710.1,LOC_Os07g34260.1,LOC_Os07g32340.1,LOC_Os01g03020.1,LOC_Os04g06070.1,LOC_Os02g25180.1, 8
43362 2258 chr03|11973:16916327-16916465:-1	CAAATGTGTGTCTGTATATCCGATGTGACACGGCAAAAATTTTCAGCCTCGGATCTAAACACCGCCTTAGTTCCAGGGATCAAAAGTTTTGGCATCAAAAATTTTGGCGTGTCGCATCGGATATACGGACACACATTTG	GCGTGTCGCATCGGATATACGGA 0.582513 1	repeat_sense,igr_sense, LOC_Os10g14920.5,LOC_Os05g07130.2,LOC_Os07g04160.2,LOC_Os10g14920.3,LOC_Os02g39940.1,LOC_Os03g25464.1,LOC_Os02g31230.1,LOC_Os10g14920.1,LOC_Os07g04160.1,LOC_Os05g07130.1,LOC_Os10g14920.4,LOC_Os04g49210.1,LOC_Os05g46420.1, 828
43441 1522 chr03|11973:18284973-18285121:-1	TCGTATGACGCTGAAATTTGACACCTCAGCGCCACGTCAACTGGCGTTGAATGCCGTGCCACTGCGGATAGGAGGCTGATTCGGCGTGCCAACGTGCATTCAGCGCTGTGCTATTTAGCGTCGAGGTGTCTAAGTTCAGCGCTATACGA	GAGGTGTCTAAGTTCAGCGC 0.47731 0	repeat_sense,igr_sense, LOC_Os03g20400.1,LOC_Os03g26329.1,LOC_Os07g15330.1,LOC_Os06g11360.1,LOC_Os08g30090.1, 261
43454 1234 chr03|11973:18428055-18428155:-1	TGGCTAATAGTTCGCTATTGTACTTGCTCTTATAAGTTATAGACCAAATAAGTGGGTAAAATTAGCTTATAAGAGCAGGTACAATAGCAGGCTATAAGCCA	AGAGCAGGTACAATAGCAGGCTAT 0.482846 1	repeat_sense,igr_sense, LOC_Os01g73820.1,LOC_Os01g50240.1,LOC_Os12g43100.1,LOC_Os03g44000.1,LOC_Os11g47441.1,LOC_Os01g49630.1,LOC_Os08g20190.1,LOC_Os11g06230.1,LOC_Os11g14160.1,LOC_Os10g41870.1,LOC_Os08g37700.1, 2184
43495 126 chr03|11973:18947871-18947948:-1	TTTAGTCCCTGTTGGTACTACCAACCGGTGCTAAAGATACACTTTTAGTACCGGTTGGTAAGATCAACCGGGACTAAA	GGTTGGTAAGATCAACCGGGA 0.266157 1	repeat_sense,igr_sense, LOC_Os01g53310.1,LOC_Os09g17360.1,LOC_Os02g08060.1,LOC_Os04g06630.1,LOC_Os07g07020.1,LOC_Os05g29010.2,LOC_Os12g19670.1,LOC_Os06g47750.1,LOC_Os05g29010.1,LOC_Os08g23829.1, 1873
43623 26869 chr03|11973:20890940-20891080:-1	TGCATCGGTCTCGCATCCGGAAAGCGCGAGAGCGAAGCGGTCTCGGACTGTCGTAAAGCGATACCGTGGGCCGACTGATACTGTCTGACGCACGCGGGGCCCGAAGTGGTCTCGCGCTTTGAGTGAGCGAGAGTGCGTGCG	CGCGCTTTGAGTGAGCGAGA 0.4688 1	igr_sense, LOC_Os04g50830.1,LOC_Os03g22090.1,LOC_Os03g16310.1,LOC_Os05g39810.1,LOC_Os02g16090.1,LOC_Os07g42550.1,LOC_Os01g50220.1, 15
43646 588 chr03|11973:21335531-21335615:-1	GGTTGGATGTAACACATTCTAGTACTACAAATCTGGACTGGGAGCCTGTCCAAATTCATAGTACTAGGATGTGTCCCATCCAACC	TAGTACTAGGATGTGTCCCATC 0.323582 1	repeat_sense,igr_sense, LOC_Os07g28260.2,LOC_Os02g30730.4,LOC_Os05g07940.3,LOC_Os06g11090.1,LOC_Os02g30730.1,LOC_Os01g53920.1,LOC_Os02g37950.1,LOC_Os01g51800.1,LOC_Os07g30790.1,LOC_Os06g10810.1,LOC_Os05g07940.4,LOC_Os07g28260.1,LOC_Os07g34510.1,LOC_Os11g34660.1,LOC_Os07g28260.4,LOC_Os10g04050.2,LOC_Os02g30730.3,LOC_Os04g53830.1,LOC_Os05g37130.2,LOC_Os07g28260.5,LOC_Os12g01620.2,LOC_Os01g74330.1,L…
43665 126 chr03|11973:21551715-21551833:-1	AGTCCCGGTTGGTGTTACCAACCGGGACTAAAAATGATCTTTAGTCCCGGTTCTAAATCTGTCAGGCCTTGTCAGCCCCCCGAGATCTTTAGTCCCGGTTGGTAACACCAACCGGGACT	TAGTCCCGGTTGGTAACACC 0.514027 1	repeat_sense,igr_sense, LOC_Os06g22430.1,LOC_Os02g50650.1,LOC_Os09g17360.1,LOC_Os02g08060.1,LOC_Os12g13480.1,LOC_Os04g06630.1,LOC_Os08g26860.1,LOC_Os07g23354.1,LOC_Os08g08310.1,LOC_Os08g13430.1,LOC_Os12g22910.1,LOC_Os08g23829.1,LOC_Os04g13630.1,LOC_Os08g27180.1, 5642
43738 48 chr03|11973:22661040-22661154:-1	TTAATTATATACTCCCTCCGTCCCGTAATGTTGCAATCTAGAATGGGATGAGACCCATTCTAGAACTACGAATCTGGACATACCTCATTATGGGACGGAGGGAGTACAAAGTTAA	TATGGGACGGAGGGAGTACAA 1.18397 1	repeat_sense,igr_sense, LOC_Os04g31120.2,LOC_Os01g60910.2,LOC_Os03g22050.1,LOC_Os10g06130.2,LOC_Os06g15710.1,LOC_Os01g63880.1,LOC_Os06g35700.1,LOC_Os07g40450.2,LOC_Os07g22930.4,LOC_Os06g37610.1,LOC_Os12g16350.10,LOC_Os12g02520.1,LOC_Os11g16330.2,LOC_Os08g30930.1,LOC_Os07g45900.1,LOC_Os04g31120.1,LOC_Os12g35480.1,LOC_Os08g43430.1,LOC_Os06g11090.1,LOC_Os08g36050.1,LOC_Os02g40280.1,LOC_Os02g02980.1,…
43742 126 chr03|11973:22731016-22731100:-1	TTTTTAGTCCTGATTGGTGTTATCAACCGGGACCAAAGATAGAGCCTTTTTAATCCCGGTTGGTAACACCAATCGGAACTAAAGA	TCCCGGTTGGTAACACCAATCGG 0.383608 1	repeat_sense,igr_sense, LOC_Os11g24220.1,LOC_Os04g51440.2,LOC_Os02g50650.1,LOC_Os03g19760.2,LOC_Os10g41120.1,LOC_Os09g17360.1,LOC_Os12g13480.1,LOC_Os04g06630.1,LOC_Os08g26860.1,LOC_Os04g56620.1,LOC_Os04g51440.1,LOC_Os01g48380.2,LOC_Os05g18294.4,LOC_Os03g19760.1,LOC_Os08g23829.1,LOC_Os08g27180.1, 3930
43743 126 chr03|11973:22731020-22731096:-1	TAGTCCTGATTGGTGTTATCAACCGGGACCAAAGATAGAGCCTTTTTAATCCCGGTTGGTAACACCAATCGGAACTA	AATCCCGGTTGGTAACACCAA 0.120439 1	repeat_sense,igr_sense, LOC_Os02g50650.1,LOC_Os09g17360.1,LOC_Os12g13480.1,LOC_Os08g13430.1,LOC_Os08g23829.1, 3554
43761 126 chr03|11973:22988129-22988208:-1	ATCTTTAGTCCCGGTTATTTGAACCGGGACTAAAGATAGCAATCTTTAGTCCCGGTTGGAAAACCGGGACTACAATGGAT	TCCCGGTTGGAAAACCGGGACTA 0.761056 1	repeat_sense,igr_sense, LOC_Os05g09210.1,LOC_Os01g28080.1,LOC_Os09g16060.1,LOC_Os09g03939.2,LOC_Os07g13090.1,LOC_Os11g37610.1,LOC_Os08g26860.1,LOC_Os08g17770.1,LOC_Os05g18294.4,LOC_Os09g03939.1,LOC_Os12g06960.1,LOC_Os06g32290.1,LOC_Os11g06630.1,LOC_Os10g01560.1, 1260
43830 26935 chr03|11973:24191086-24191188:-1	GTTGATTTTCCACACCTGTGACGGGTGGTGAGTTGAACATGTCAGAGGTGTTTGTCACCTTTGATGGGCTGAAAAGATCCACTCGTCACAGGTGTCAATCATC	ATCCACTCGTCACAGGTGTCAA 0.529211 1	igr_sense, LOC_Os09g30438.1,LOC_Os03g01580.1,LOC_Os12g39610.1,LOC_Os04g03940.1,LOC_Os10g14950.1,LOC_Os04g58380.1,LOC_Os11g28580.1,LOC_Os12g38590.1,LOC_Os04g14250.1,LOC_Os09g30418.1,LOC_Os09g36420.1, 9
43890 6670 chr03|11973:24949291-24949383:-1	GGCCCACGATTGGCTAGGCTATTTTGGCTGGCCAAATTTGGCCAGTGGGAGGAGGACTTTGGCCAGCCAGATGGCTTGGCCATCCGGATAGCC	GCCAGCCAGATGGCTTGGCCAT 0.303023 1	intron_antisense, LOC_Os07g22960.1,LOC_Os01g64660.2,LOC_Os04g58504.1,LOC_Os08g25190.1,LOC_Os05g24450.1,LOC_Os11g17890.1,LOC_Os01g64660.3,LOC_Os04g58470.1,LOC_Os01g64660.1,LOC_Os06g13590.1,LOC_Os03g09820.1,LOC_Os01g13060.1, 93
43891 1326 chr03|11973:24949298-24949377:-1	CGATTGGCTAGGCTATTTTGGCTGGCCAAATTTGGCCAGTGGGAGGAGGACTTTGGCCAGCCAGATGGCTTGGCCATCCG	TTTGGCCAGCCAGATGGCTTGG 0.195073 1	intron_antisense, LOC_Os01g64660.2,LOC_Os07g31970.1,LOC_Os02g33280.1,LOC_Os12g22580.1,LOC_Os11g07290.1,LOC_Os02g52840.1,LOC_Os01g64660.3,LOC_Os08g19450.1,LOC_Os02g02810.1,LOC_Os01g64660.1,LOC_Os06g13590.1,LOC_Os08g22170.1, 145
43898 7518 chr03|11973:25042761-25042846:-1	TATTTTTACCTGCGGACCACTTAAGGAGCCGCATGCAAAAATAGATTTTTGCTTGCGGCTCCTTAAGTGGTCCACATGCAAAAATA	GCTCCTTAAGTGGTCCACATG 0.75785 1	repeat_sense,igr_sense, LOC_Os03g64350.1,LOC_Os03g22200.1,LOC_Os07g03250.1,LOC_Os02g04110.1,LOC_Os05g23990.1,LOC_Os11g25600.1,LOC_Os04g03760.1, 77
43974 126 chr03|11973:25850645-25850724:-1	CTTTTTTTCCGGTTGGTGTTACCAACCGGGACTACAAATAGATCTTTAGTCCCGGTTGGTAACACCAACCGAGAGTAAAG	CCCGGTTGGTAACACCAACCG 0.160324 1	repeat_sense,igr_sense, LOC_Os06g22430.1,LOC_Os02g50650.1,LOC_Os09g17360.1,LOC_Os02g08060.1,LOC_Os12g13480.1,LOC_Os05g18294.4,LOC_Os08g13430.1,LOC_Os08g23829.1, 5278
43976 126 chr03|11973:25912335-25912418:-1	ATCTTTAGTCCCGGTTAGTGTTACCAACCGGGATTAAAGATCAATCTTTAGTCTCGGTTGGTAACACCAACCAGGAAAAAAGAT	CGGTTGGTAACACCAACCAGGA 0.281106 1	repeat_sense,igr_sense, LOC_Os08g45200.1,LOC_Os09g17360.1,LOC_Os02g08060.1,LOC_Os12g13480.1,LOC_Os04g06630.1,LOC_Os01g48380.2,LOC_Os05g18294.4,LOC_Os08g23829.1, 3924
44033 126 chr03|11973:26715672-26715758:-1	TCTTTAGTCCCGGTTGATGAGAACAACCGGGAGTAAAGAGTAAAGATATATTTACTCCCGGTTGTTGAGAACAACCGGGACTAAAGA	TCCCGGTTGTTGAGAACAACCGGGA 0.572231 0	repeat_sense,igr_sense, LOC_Os02g08060.1,LOC_Os08g23100.1,LOC_Os12g17280.1,LOC_Os01g17402.1,LOC_Os01g17402.2,LOC_Os05g39470.1,LOC_Os12g34010.1,LOC_Os05g01120.1,LOC_Os09g17020.1,LOC_Os12g18420.1, 1252
44045 1384 chr03|11973:26958513-26958645:-1	AGGCTCGTTAGAAGCTCGAGCTCGGCTCGACAAAGCTCGCGAGCTTAGGGAAAGGCTCAGGCTCAGCTTGTCTGGATCGAACCGAGCTCGAATCAAGCCTAGGATGAGCCGAGCTCGAGTAGCTCACGAGCCT	ATGAGCCGAGCTCGAGTAGC 0.915079 1	repeat_sense,igr_sense, LOC_Os10g03280.1,LOC_Os02g48020.1,LOC_Os06g43600.1,LOC_Os05g13380.1,LOC_Os09g36110.1,LOC_Os09g37050.1, 80
44174 48 osa-MIR441a chr03|11973:28876750-28876887:-1	AATTGGTACTTTCTCTATTTAACAATGTAAGTCATTTTAGCATTTCACACATTCATATTGATCTAGATTCATTACCATCAATATAAATGTGGGAAATGCTAAAATGACTTACATTGTGAAACGGAGGGAGTAGTAATT	TACCATCAATATAAATGTGGGAAA 0	repeat_sense,igr_sense, LOC_Os12g18960.2,LOC_Os05g41190.1,LOC_Os08g04300.1,LOC_Os08g23870.1,LOC_Os09g09820.1,LOC_Os10g33700.2,LOC_Os11g31450.1,LOC_Os08g36840.1,LOC_Os08g36840.2,LOC_Os03g52010.1,LOC_Os02g17940.1,LOC_Os12g18729.6,LOC_Os10g04580.1,LOC_Os12g37480.1,LOC_Os04g38450.1,LOC_Os06g19990.1,LOC_Os05g43650.1,LOC_Os02g48620.1,LOC_Os08g19114.1,LOC_Os03g40600.1,LOC_Os08g06500.1,LOC_Os03g31530.1,L…
44215 588 chr03|11973:29445819-29445927:-1	TCTAAAATAAAAGTCAACCTAGACACGGATGGGACACTTTATAATACAACCTAGTCCAGATTTATTGTACTATGAAGTGTCCCATCCTTGTCTAGGTTTTTTTTTTGGA	TGTCCCATCCTTGTCTAGGTTTT 1.15631 1	repeat_sense,igr_sense, LOC_Os04g53760.1,LOC_Os02g22370.1,LOC_Os11g40320.1,LOC_Os04g53760.2,LOC_Os02g05790.1,LOC_Os02g17960.1,LOC_Os07g31450.1,LOC_Os02g22370.2,LOC_Os06g11460.1,LOC_Os04g31050.1,LOC_Os10g26850.1,LOC_Os07g01490.1,LOC_Os03g45270.1,LOC_Os07g33630.1, 48
44228 126 chr03|11973:29558915-29558993:-1	TTTAGTACCGGTTGGTAACACCAATCGACACTAAAGATCCTAACTTTAGTCTCGGTTGGTATTACCAACCGGGATTAAA	TCGGTTGGTATTACCAACCGGGA 0.781121 1	repeat_sense,igr_sense, LOC_Os11g36150.1,LOC_Os11g46250.1,LOC_Os08g45200.1,LOC_Os11g33320.1,LOC_Os05g40290.1,LOC_Os09g17360.1,LOC_Os12g13480.1,LOC_Os04g06630.1,LOC_Os07g11720.1,LOC_Os08g13430.1,LOC_Os08g23829.1,LOC_Os05g40290.2, 6575
44263 5218 chr03|11973:30091146-30091223:-1	TCCGAACTCGCCGACTAGGTCGTCGTGGCGAATGCCTTTGGTAAAGGCGGCGATGATGACGTTGTCGGTGATGTCGGA	GATGATGACGTTGTCGGTGATG 0.0556361 1	repeat_sense,cds_antisense,exon_antisense, LOC_Os06g33290.1,LOC_Os06g37720.1,LOC_Os02g12660.1,LOC_Os09g09680.1,LOC_Os09g11940.1,LOC_Os06g18760.1,LOC_Os12g29190.1,LOC_Os06g46500.1,LOC_Os10g24750.1,LOC_Os01g37250.1,LOC_Os09g01340.1,LOC_Os10g19130.1,LOC_Os04g19114.1,LOC_Os11g45240.1,LOC_Os07g45680.1,LOC_Os10g01360.1,LOC_Os05g28540.1,LOC_Os04g23310.1,LOC_Os01g31730.1,LOC_Os08g37530.1,LOC_Os04g16370.1…
44293 654 osa-MIR166n chr03|11973:30343196-30343288:-1	TCCATGGCTGTTGAGAGGAATGACGTCCGGTCTGAAGATCGCCGTCCCCAGGCGGTGGCTTCGGACCAGGCTTCATTCCCCATGACTCATGGA	TCGGACCAGGCTTCATTCCCC 1	exon_sense,cds_sense, HASH(0x103e78e0) LOC_Os07g33120.1,LOC_Os07g39310.1,LOC_Os09g06140.1,LOC_Os03g35380.1,LOC_Os11g28230.1,LOC_Os05g14610.1,LOC_Os03g01890.2,LOC_Os12g43900.1,LOC_Os11g29890.1,LOC_Os05g19990.1,LOC_Os02g49670.1,LOC_Os10g33960.1,LOC_Os03g01890.1,LOC_Os12g30690.1,LOC_Os12g43034.1,LOC_Os10g16470.1,LOC_Os03g56920.1,LOC_Os07g08900.1,LOC_Os06g40000.1,LOC_Os04g23200.1,LOC_Os04g48290.1,LOC…
44337 126 chr03|11973:31201193-31201276:-1	ATCTTTAGTACCGGTTGGTGTTACCAACCGGGACTAAAGATCTATTTGTAGTCCCGGTTGATAACACCAACCGGGAAAAAAGAT	AGTCCCGGTTGATAACACCAACCGGGA 0.530363 1	repeat_sense,igr_sense, LOC_Os07g09850.1,LOC_Os06g22430.1,LOC_Os02g50650.1,LOC_Os09g17360.1,LOC_Os02g08060.1,LOC_Os12g13480.1,LOC_Os04g06630.1,LOC_Os05g18294.4,LOC_Os05g30000.1,LOC_Os08g13430.1,LOC_Os08g23829.1,LOC_Os10g09920.1, 4964
44356 126 chr03|11973:31523397-31523480:-1	ATCTTTAGTCCCGGTTGGTGATACCAACCGGAACTAAAGATCTATTTTTAGTCCCGGTTGGTAACACCAACCGGGAAAAAAGAT	CCCGGTTGGTAACACCAACCGGGAA 0.291738 1	repeat_sense,igr_sense, LOC_Os06g22430.1,LOC_Os02g50650.1,LOC_Os09g17360.1,LOC_Os02g08060.1,LOC_Os12g13480.1,LOC_Os04g06630.1,LOC_Os08g31649.1,LOC_Os05g50660.1,LOC_Os08g13430.1,LOC_Os08g23829.1, 5724
44477 27148 chr03|11973:33072201-33072343:-1	TCGAGAAATGGACGTCCGAGATTCATCCACGTCACCATAAGTTAAAATTTAACTCGTGGATTCACTCATGAGTTAAAATTTTATTGGGAGTTAAAATCTTAACTCATGGTGACATAGACGAATCTCAGACATCCATTTTTCGA	GACGAATCTCAGACATCCAT 0.112106 1	repeat_sense,igr_sense, LOC_Os02g08210.1,LOC_Os12g12934.1, 88
44514 126 chr03|11973:33921175-33921258:-1	TCTTTAGTCTAGGTTGGTGTTACCAACCGGGACTAAAGATCCCTCTCTTTAGTCCCGGTTGGTGTTATCAACCGGGACTAAAGA	CCGGTTGGTGTTATCAACCGGGA 0.0741763 1	repeat_sense,igr_sense, LOC_Os09g17360.1,LOC_Os02g08060.1,LOC_Os12g13480.1,LOC_Os04g06630.1,LOC_Os08g13430.1,LOC_Os08g23829.1, 4321
44564 126 chr03|11973:34491448-34491532:-1	GATCTTTAGTCCCGGTTGTTGTTACCAACCGGGACTAAAAATCATCTTTACTCCCGGTTGGTAACTCCAACCGGGACAAAAGTTC	TCCCGGTTGGTAACTCCAACCGGGAC 0.408506 1	repeat_sense,igr_sense, LOC_Os03g43840.1,LOC_Os02g50650.1,LOC_Os09g22360.1,LOC_Os03g19760.2,LOC_Os04g05210.1,LOC_Os09g17360.1,LOC_Os02g08060.1,LOC_Os04g06630.1,LOC_Os05g18294.4,LOC_Os08g27320.1,LOC_Os09g08870.1,LOC_Os08g13430.1,LOC_Os03g19760.1,LOC_Os08g23829.1,LOC_Os05g04420.1, 4214
44582 614 chr03|11973:34975359-34975467:-1	GCCGGCCTCTGGCCCGTGGGTCCCACCGGTCAGCGGCCGTGGTCCAGTCCGTACTTGCTACTTCCCCCCTAGCTCCATGAAACGTGGGTCCCACTGGTCAGCGAGCCGC	ACGTGGGTCCCACTGGTCAGCG 0.180398 1	igr_sense, LOC_Os03g62650.1,LOC_Os05g33700.1,LOC_Os05g27670.1,LOC_Os03g08860.1,LOC_Os02g06830.1,LOC_Os03g32440.1,LOC_Os06g36500.1,LOC_Os04g05070.1,LOC_Os07g19210.1,LOC_Os07g17930.1,LOC_Os01g44350.1,LOC_Os09g07390.1,LOC_Os05g24680.1,LOC_Os07g07910.1,LOC_Os06g36760.1,LOC_Os09g25730.1,LOC_Os08g23370.1,LOC_Os04g24410.2,LOC_Os01g14100.2,LOC_Os03g08860.2,LOC_Os01g45670.1,LOC_Os07g40550.3,LOC_Os10g15060…
44659 126 chr03|11973:35984812-35984895:-1	ATCTTTAGTCCCGGTTGGTATTACCAACCGGAACAAAAGATCTATTTTTAGTCCCGGTTGGTAACACCAACCGGAACAAAAGAT	CCCGGTTGGTAACACCAACCGG 0.901147 1	repeat_sense,igr_sense, LOC_Os06g22430.1,LOC_Os02g50650.1,LOC_Os09g17360.1,LOC_Os02g08060.1,LOC_Os12g13480.1,LOC_Os04g06630.1,LOC_Os08g31649.1,LOC_Os05g18294.4,LOC_Os08g13430.1,LOC_Os08g23829.1, 5447
44725 614 chr04|11974:460162-460263:-1	AAATGCCACCCGGGCCCACGTGTCAGCCTCACTTTCCATTCAAACAAAAATGATGCGGGACCCGGTGCTGAGTGAGGCTGACATGTGGGTCCAGTGGCATTT	TGAGTGAGGCTGACATGTGGGTCC 0.659911 1	igr_sense, LOC_Os01g34680.1,LOC_Os01g07910.1,LOC_Os05g05640.1,LOC_Os04g39330.1,LOC_Os10g18470.1,LOC_Os11g12290.1,LOC_Os09g16020.1,LOC_Os05g43950.1,LOC_Os06g36570.1,LOC_Os07g29620.1,LOC_Os12g40530.1,LOC_Os07g40660.1,LOC_Os07g26250.1,LOC_Os05g40120.1,LOC_Os06g38740.1,LOC_Os05g11470.1,LOC_Os10g40680.1,LOC_Os11g11610.1,LOC_Os12g32560.1,LOC_Os11g15430.1,LOC_Os08g11820.1,LOC_Os01g47050.1,LOC_Os10g29640…
44771 2272 chr04|11974:848538-848612:-1	CAATCAGTTAGCTAGCTAGCTGGCTTATTGCAACCCACCCATCCTATATATATCAGCTAGCTAGCTGGCTTATTG	TATCAGCTAGCTAGCTGGCTTAT 0.778897 1	igr_sense, LOC_Os11g02424.2,LOC_Os09g39410.1,LOC_Os09g04100.1,LOC_Os04g36670.1,LOC_Os01g40870.1,LOC_Os02g51280.1,LOC_Os05g51630.1,LOC_Os02g12790.1,LOC_Os05g38680.1,LOC_Os09g12720.1,LOC_Os04g32480.1,LOC_Os03g51740.1,LOC_Os06g49840.1,LOC_Os11g40009.2,LOC_Os01g37460.1,LOC_Os02g36140.3,LOC_Os03g01700.1,LOC_Os10g01470.1,LOC_Os11g39990.1,LOC_Os11g13510.1,LOC_Os06g30370.1,LOC_Os04g31924.1,LOC_Os02g38480…
44853 126 chr04|11974:1524217-1524305:-1	ACTAAAGATGATCTTTAGTACCGGTTGGTAAACTAAAGATCATAGAATGGCGGTAGGGTTTTCAACCGGGGCTAAAGATCATTTTTAGT	TTTCAACCGGGGCTAAAGATC 0.633114 1	repeat_sense,igr_sense, LOC_Os04g29890.1,LOC_Os10g08660.1,LOC_Os09g17360.1,LOC_Os09g03939.2,LOC_Os03g31760.1,LOC_Os05g18294.4,LOC_Os09g03939.1,LOC_Os01g20950.1, 2806
44863 126 chr04|11974:1551707-1551776:-1	GTCACAGTTGGTGTTACTAATTGGGACTAAAGATCCATCTTTAGTCCCGGTTGGTAACACCAACCAGGAC	TAGTCCCGGTTGGTAACACC 0.0929061 1	repeat_sense,intron_sense, LOC_Os06g22430.1,LOC_Os02g50650.1,LOC_Os09g17360.1,LOC_Os02g08060.1,LOC_Os12g13480.1,LOC_Os04g06630.1,LOC_Os08g26860.1,LOC_Os07g23354.1,LOC_Os08g08310.1,LOC_Os08g13430.1,LOC_Os12g22910.1,LOC_Os08g23829.1,LOC_Os04g13630.1,LOC_Os08g27180.1, 5642
44866 24 chr04|11974:1571812-1571886:-1	GTCCACCTGCGAAGATTGATCTTTGCAGGCGGGCCATATAAGCGTCGCCTGCGAAAATCGATCTTCGCAAGCGGC	CGCCTGCGAAAATCGATCTTCGCA 0.775432 1	repeat_sense,igr_sense, LOC_Os05g15330.1,LOC_Os05g36340.1,LOC_Os06g41310.1,LOC_Os01g34590.1,LOC_Os10g23030.1,LOC_Os08g40250.1,LOC_Os11g39920.1,LOC_Os02g43670.1,LOC_Os01g29860.1,LOC_Os11g12430.1,LOC_Os04g10219.1,LOC_Os09g11000.1,LOC_Os01g43274.1,LOC_Os09g01770.1,LOC_Os06g36380.1,LOC_Os04g24910.1,LOC_Os12g16570.1,LOC_Os12g34280.1,LOC_Os10g20990.1,LOC_Os09g07310.1, 893
44938 126 chr04|11974:2100792-2100912:-1	AGTCCCGGTTGGTAACACCAACCGGGACTAAAGATGATCTTTAGTTCCGGTTCAAATGCTGTCAGCGCTTGTCAGGCCCCCCCGGGATCTTTAGTCTCGGTTGGTGTTACCAACCGGGACT	TTAGTCTCGGTTGGTGTTACC 0.281913 1	repeat_sense,igr_sense, LOC_Os08g38640.1,LOC_Os09g17360.1,LOC_Os12g13480.1,LOC_Os07g34410.1,LOC_Os05g18294.4,LOC_Os01g32750.1,LOC_Os01g20950.1,LOC_Os12g22910.1,LOC_Os05g36940.1,LOC_Os06g43540.1,LOC_Os01g38580.1,LOC_Os11g39940.1,LOC_Os04g26530.1, 3414
45008 126 chr04|11974:2706348-2706480:-1	ATCTTTAGTCCCGGTTGGTAATACCAACCGGCACTAAAAATTATCTTTAGTCCTGGTTCAAATGCTGTCAGGGCTTGTCAGGCCCCCCCGGAATCTTTAGTCCCGGTTGGTGTTACCAACCGGTACTAAAGAT	TCCCGGTTGGTGTTACCAACCGG 0.891032 1	repeat_sense,intron_sense, LOC_Os08g45200.1,LOC_Os11g35500.1,LOC_Os09g17360.1,LOC_Os12g13480.1,LOC_Os04g06630.1,LOC_Os05g18294.4,LOC_Os01g20950.1,LOC_Os12g22910.1,LOC_Os08g23829.1, 5587
45186 10068 chr04|11974:4111723-4111884:-1	GTTTCGGGAGGTCTGGTCGAAGGGTTTCATGACATACCACTAACAAGCCCCACACTGGCAAGGGTGAGATAGGAGCTTCGACCGAGACCAGATGAAAACCATGCGGTATGGATATGAGGTTGGCGGTATGTGGTGAGACCCTTCTACCAGACTAGCTGAAAC	GTGAGACCCTTCTACCAGAC 0.537471 1	cds_antisense,exon_antisense, LOC_Os01g31460.1,LOC_Os04g19890.1,LOC_Os01g31400.1,LOC_Os04g46100.1,LOC_Os04g07760.1,LOC_Os04g26560.1, 18
45308 126 chr04|11974:5379916-5380040:-1	TAGTCCCGGTTTGTGTTGCCTACCGGGACTAAGTATCATCTTGAGTCGCCGATTCGAGTGCTGTCAGGGACTGTCGGGACCCCCCGGGATCTTTAGTCCCGGTTGGTAACACCAAACCGGGACTA	CTTTAGTCCCGGTTGGTAACACCAA 0.519728 1	repeat_sense,igr_sense, LOC_Os06g22430.1,LOC_Os10g08660.1,LOC_Os02g50650.1,LOC_Os06g04920.2,LOC_Os09g17360.1,LOC_Os02g08060.1,LOC_Os12g17280.1,LOC_Os04g06630.1,LOC_Os01g02220.1,LOC_Os08g26860.1,LOC_Os06g04920.1,LOC_Os05g18294.4,LOC_Os07g23354.1,LOC_Os08g08310.1,LOC_Os08g13430.1,LOC_Os12g22910.1,LOC_Os08g23829.1,LOC_Os03g19436.1,LOC_Os03g19420.2,LOC_Os04g13630.1,LOC_Os03g19420.1,LOC_Os10g01560.1,L…
45395 436 chr04|11974:6079159-6079262:-1	GATGACCATCATCCGTGACGGGCACCAACTTTAGACCCAATTGAGATAACATTCCATATCTCAAACGGGCCTTAAGTTGGGGCCCGTCACAGATGACCATCATC	AGTTGGGGCCCGTCACAGATGAC 0.311234 1	repeat_sense,igr_sense, LOC_Os03g29020.1,LOC_Os04g37860.1,LOC_Os12g25330.1,LOC_Os07g30540.1,LOC_Os01g63750.1,LOC_Os04g08150.1,LOC_Os12g11510.1,LOC_Os04g49080.1,LOC_Os07g42010.1,LOC_Os10g18920.1,LOC_Os04g12180.1,LOC_Os11g47060.1,LOC_Os10g04290.1,LOC_Os06g36430.1,LOC_Os06g23620.1,LOC_Os04g25720.1,LOC_Os02g25930.1,LOC_Os12g07530.1,LOC_Os11g20580.1,LOC_Os08g26080.1,LOC_Os04g13590.1,LOC_Os08g32820.1,L…
45458 126 chr04|11974:6813177-6813254:-1	TTTACTCCCGGTTGATATAAACAACCGGGACTAAAGATCTGTTTTTAGTCCCGGTTGTTTATACCAACCGGTAGTAAA	TCCCGGTTGTTTATACCAACCGG 0.658244 1	repeat_sense,igr_sense, LOC_Os09g17360.1,LOC_Os04g06630.1,LOC_Os12g32670.1,LOC_Os03g55340.1,LOC_Os05g39470.1,LOC_Os05g18294.4,LOC_Os08g23829.1, 1046
45624 27487 osa-MIR530 chr04|11974:8283379-8283537:-1	TGTGATAGAGCTGCATTTGCACCTGCACCTACAGAGAGGAAGATGAAGCAGCAAGCTAGCAATACGTGCTTGATCGCTATACGCTAGCTTCTTGCACACAATGTTGTTCCTGGTCTCTTCCTGATCCCTAGGTGCAGAGGCAGATGCAACTATGTCATA	AGGTGCAGAGGCAGATGCAACT 0.128367 1	igr_sense, LOC_Os04g51380.2,LOC_Os11g16460.1,LOC_Os04g12660.1,LOC_Os12g02530.2,LOC_Os09g36000.1,LOC_Os03g39160.1,LOC_Os11g47660.1,LOC_Os08g07830.1,LOC_Os12g02530.1,LOC_Os05g37880.1,LOC_Os04g51380.1,LOC_Os04g02280.1,LOC_Os12g06210.1,LOC_Os04g13090.1,LOC_Os11g12470.1,LOC_Os03g26080.1, 10
45625 27488 chr04|11974:8283382-8283534:-1	GATAGAGCTGCATTTGCACCTGCACCTACAGAGAGGAAGATGAAGCAGCAAGCTAGCAATACGTGCTTGATCGCTATACGCTAGCTTCTTGCACACAATGTTGTTCCTGGTCTCTTCCTGATCCCTAGGTGCAGAGGCAGATGCAACTATGTC	CTAGGTGCAGAGGCAGATGC 0.618228 1	igr_sense, LOC_Os04g51380.2,LOC_Os04g41100.5,LOC_Os04g41100.3,LOC_Os12g11380.1,LOC_Os10g01984.1,LOC_Os04g41100.1,LOC_Os04g41100.4,LOC_Os04g41100.6,LOC_Os04g51380.1,LOC_Os12g32300.1,LOC_Os01g73770.1,LOC_Os10g39430.1,LOC_Os04g41100.2,LOC_Os02g45740.1,LOC_Os03g26080.1, 2
45723 1100 chr04|11974:8975183-8975270:-1	GACCTACATCCGACTGGTTTCCAGTCGGGGGCTCTTGTGTTGTTGCAGTTTCAGCTGTTGCCGACTGGTCTCCAGTTGGCGGCTGGTC	TGCCGACTGGTCTCCAGTTGG 0.927706 1	repeat_sense,cds_antisense,exon_antisense, LOC_Os11g07720.1,LOC_Os09g19600.1,LOC_Os06g48450.1,LOC_Os01g29370.1,LOC_Os08g24260.1,LOC_Os04g43480.1,LOC_Os12g31180.1,LOC_Os11g29450.1,LOC_Os10g13390.1,LOC_Os04g17720.1,LOC_Os07g06262.1,LOC_Os04g03950.1,LOC_Os02g23980.1,LOC_Os05g44520.1,LOC_Os04g02200.1,LOC_Os02g30020.1,LOC_Os06g14600.1,LOC_Os10g10840.1,LOC_Os12g37330.1,LOC_Os09g09250.1,LOC_Os07g17660.1…
45738 100 chr04|11974:9272242-9272360:-1	GAGATACCGATACCTCACGGTACCAAATCATTTTCGATTGTTGGATCTAACAAAGCTCATCCTGTCCAGCTAGATCTAACGATTGAAAATGTTTTGGTACTGTGAGGTACCAGTACCTC	TTTGGTACTGTGAGGTACCAGT 0.429125 1	repeat_sense,igr_sense, LOC_Os10g38540.1,LOC_Os06g09910.1,LOC_Os01g37000.1,LOC_Os10g38664.1,LOC_Os09g31150.1,LOC_Os01g29130.1,LOC_Os06g13190.1,LOC_Os10g08530.1,LOC_Os04g09620.1,LOC_Os06g09910.2,LOC_Os06g16640.1,LOC_Os04g57830.1, 139
45801 27526 chr04|11974:9928260-9928382:-1	CTAATTTTCATGACCAGGTCACTGCTTGCCTTTGCAGTACCATTATGGGTTACCGTGCCAGATTGAGGGAAGGAATGAAAAGGGTAAAGCAAAGGCAAGCAGCGACTCTGGTCATGGAATTGG	AGCAGCGACTCTGGTCATGGAA 0.784784 1	exon_sense,cds_sense, LOC_Os02g12660.1,LOC_Os10g34840.1,LOC_Os03g62290.1,LOC_Os12g25680.1,LOC_Os03g48490.1, 4
45944 10760 chr04|11974:10914620-10914738:-1	ACAGATAAGCAGTCACCTATGACGGGTCAAAAATATTTTTATTTGGCCCGTCATAGGTGACTTTACCTCACCTTTGACGGGTTCCATTTTTGACCCGTCTCAGGTGACTGCTTACCTGT	TTGACCCGTCTCAGGTGACT 0.749942 1	intron_antisense,repeat_sense, LOC_Os06g24450.1,LOC_Os06g35170.1, 47
45985 126 chr04|11974:11160022-11160130:-1	CCGGGACTAAAGATGATGTTTAGTCCCGGTTGGTAACACAAACCGGGACTAAAGATCAAATATGCCCGTTTCCCTTTTGAACCGGGACTAAAGATCATCTTTACCCCGG	AACCGGGACTAAAGATCATC 0.0899324 1	repeat_sense,igr_sense, LOC_Os04g29890.1,LOC_Os07g14430.1,LOC_Os10g08660.1,LOC_Os02g50650.1,LOC_Os09g17360.1,LOC_Os12g13480.1,LOC_Os01g04150.1,LOC_Os08g13430.1,LOC_Os04g28650.1,LOC_Os10g30350.1,LOC_Os01g20950.1,LOC_Os12g40700.1,LOC_Os01g38580.1, 8781
46086 1100 chr04|11974:12061532-12061616:-1	TGGTTTCCAGCCGGGGGCTCCTGATTAGCACCGACTCTAGCTTCGGCTGACTGGTTTCCAGTCAGGGGCTCGTTGCTGGGTTCTA	CCAGTCAGGGGCTCGTTGCTGG 0.64754 1	repeat_sense,cds_antisense,exon_antisense, LOC_Os11g07720.1,LOC_Os11g35690.1,LOC_Os04g43480.1,LOC_Os01g33830.1,LOC_Os11g29450.1,LOC_Os04g17720.1,LOC_Os04g03950.1,LOC_Os02g30020.1,LOC_Os10g43020.1,LOC_Os11g46030.1,LOC_Os07g22410.1,LOC_Os12g16960.1,LOC_Os01g35380.1,LOC_Os08g03210.1,LOC_Os04g21380.1,LOC_Os06g22790.1,LOC_Os05g43340.1,LOC_Os07g26800.1,LOC_Os11g21840.1,LOC_Os12g05500.1,LOC_Os02g25440.1…
46104 276 chr04|11974:12151222-12151305:-1	TTGTAGACATGGGTCATCGTCGATTCATGTATACATGGGTCATCGCCTTCAACAGTATGAATCGACGATGACCCATGTATACAA	GAATCGACGATGACCCATGTATAC 1.17409 1	repeat_sense,cds_antisense,exon_antisense, LOC_Os08g14670.1,LOC_Os09g18380.1,LOC_Os04g23290.1,LOC_Os02g49400.1,LOC_Os12g11570.1,LOC_Os04g12400.1,LOC_Os10g01510.1,LOC_Os11g46840.1,LOC_Os05g32950.1,LOC_Os01g66870.1,LOC_Os09g16400.1,LOC_Os08g30610.1,LOC_Os05g13990.1,LOC_Os07g17500.1,LOC_Os11g29660.1,LOC_Os11g26040.1,LOC_Os04g41599.1,LOC_Os11g23820.1,LOC_Os06g42510.1,LOC_Os11g12360.1,LOC_Os11g06640.1…
46105 276 chr04|11974:12151222-12151305:-1	TTGTAGACATGGGTCATCGTCGATTCATGTATACATGGGTCATCGCCTTCAACAGTATGAATCGACGATGACCCATGTATACAA	GAATCGACGATGACCCATGT 1.14514 1	repeat_sense,cds_antisense,exon_antisense, LOC_Os08g14670.1,LOC_Os09g18380.1,LOC_Os04g23290.1,LOC_Os02g49400.1,LOC_Os04g12400.1,LOC_Os12g11570.1,LOC_Os10g01510.1,LOC_Os11g46840.1,LOC_Os01g66870.1,LOC_Os09g16400.1,LOC_Os08g30610.1,LOC_Os05g13990.1,LOC_Os07g17500.1,LOC_Os11g29660.1,LOC_Os04g41599.1,LOC_Os11g26040.1,LOC_Os11g23820.1,LOC_Os06g42510.1,LOC_Os11g12360.1,LOC_Os11g06640.1,LOC_Os06g30200.1…
46145 750 chr04|11974:12451410-12451530:-1	GGTCAGACCGGACACGCAATGCCGGTCAGACCACCCTGTCTGCCCGGTCAGACCGGCCATGCAGAGCCGGTTAGACCGCGGGTACCACCAGTCAGACCGGCCGTGCAATGCCGGTCAGACC	ACCGGCCGTGCAATGCCGGT 0.245068 0	intron_antisense,repeat_sense, LOC_Os08g17040.1,LOC_Os12g11020.1,LOC_Os08g10460.1,LOC_Os01g02740.1,LOC_Os07g22960.1,LOC_Os06g24570.1,LOC_Os12g25830.1,LOC_Os11g28410.1,LOC_Os11g10260.1,LOC_Os01g24294.1,LOC_Os06g31790.1,LOC_Os07g20450.1,LOC_Os06g41380.1,LOC_Os08g25190.1,LOC_Os06g29270.1,LOC_Os05g16800.1,LOC_Os02g22720.1,LOC_Os12g22190.1,LOC_Os11g14090.1,LOC_Os12g18470.1,LOC_Os03g39284.1,LOC_Os04g25…
46246 750 chr04|11974:13301637-13301728:-1	GCCGGTCTGACCGAGGGCTGGTCTGACCGAGGCTTCACCGCCGATCTGACCGAGGTTGTTCAGCCGGTCTGACCGGTCGCCGGTCTGACCGC	AGCCGGTCTGACCGGTCGCCGGTCTGA 0.0329545 1	repeat_sense,cds_antisense,exon_antisense, LOC_Os09g10890.1,LOC_Os11g30960.1,LOC_Os11g23230.1,LOC_Os01g46000.1,LOC_Os02g44430.1,LOC_Os07g36770.1,LOC_Os02g10480.5,LOC_Os11g20554.1,LOC_Os10g28890.1,LOC_Os01g40010.1,LOC_Os09g04970.1,LOC_Os11g04300.1,LOC_Os04g23350.1,LOC_Os04g14700.1,LOC_Os12g17800.1,LOC_Os03g11310.1,LOC_Os10g18750.1,LOC_Os07g28050.1,LOC_Os02g10480.3,LOC_Os07g02330.1,LOC_Os11g17900.1…
46285 750 chr04|11974:13662538-13662610:-1	CCGCCGGTCTGACCGGTGCCCGGTCTGACCACCGCTCAGTAGTTGGTCTGACCGGTCGCCGGTCTGACCATGG	GGTCTGACCGGTCGCCGGTCTGACCA 0.279198 1	intron_antisense,repeat_sense, LOC_Os11g30960.1,LOC_Os09g14990.1,LOC_Os01g46000.1,LOC_Os02g44430.1,LOC_Os10g28890.1,LOC_Os01g40010.1,LOC_Os11g04300.1,LOC_Os02g21400.1,LOC_Os07g28050.1,LOC_Os12g14590.1,LOC_Os07g12020.1,LOC_Os05g12060.1,LOC_Os12g26190.1,LOC_Os02g18590.1,LOC_Os07g23190.1,LOC_Os12g26140.1,LOC_Os09g14900.1,LOC_Os01g22050.1,LOC_Os09g12490.1,LOC_Os08g30280.1,LOC_Os12g26400.1,LOC_Os01g31…
46302 126 chr04|11974:13735107-13735193:-1	GATCTTTACTCCCGGTTGGTGTTACCAACCGGGACTAAAGATCCTAACTTTACTCCCGGTTGGTGTTATCAACCGGGACTAAAGATC	GGTTGGTGTTATCAACCGGGA 0.279292 1	repeat_sense,igr_sense, LOC_Os08g45200.1,LOC_Os09g17360.1,LOC_Os02g08060.1,LOC_Os12g13480.1,LOC_Os04g06630.1,LOC_Os08g23829.1, 3989
46410 126 chr04|11974:14830039-14830186:-1	TATCTTTAGTCCCGGTTCTTAACCCTAACCGGGTTTAAAAAAGAATTTGGAAATAGCGGGAAAATATCTTTACTCCCGGTTGGTGAGAACAACCGGGAGTAAAGATATCTTTACTCCCGGTTGGTAACAACAACCGGAATTAAAGATA	TCCCGGTTGGTAACAACAACCGGAA 0.71878 0	repeat_sense,igr_sense, LOC_Os03g04830.1,LOC_Os02g50650.1,LOC_Os03g19760.2,LOC_Os10g42950.4,LOC_Os10g42950.2,LOC_Os05g03050.1,LOC_Os09g17360.1,LOC_Os02g08060.1,LOC_Os12g13480.1,LOC_Os04g06630.1,LOC_Os02g03670.2,LOC_Os10g42950.5,LOC_Os06g13600.1,LOC_Os10g42950.3,LOC_Os05g39470.1,LOC_Os10g42950.1,LOC_Os05g18294.4,LOC_Os05g30000.1,LOC_Os08g13430.1,LOC_Os03g19760.1,LOC_Os08g23829.1,LOC_Os01g40770.1,L…
46419 772 chr04|11974:14912712-14912806:-1	TGGAGTCGTCCGGGGTTGTAGCCACGGCGTTCTCGCTTCCGGTCATTGATGGACCAGTCGAGATCGGCACCGTGGTATAAACCGGGAAGACGACA	GGCACCGTGGTATAAACCGGGAA 0.578921 1	repeat_sense,igr_sense, LOC_Os11g10290.1,LOC_Os05g13700.1,LOC_Os03g25590.1,LOC_Os01g23830.1,LOC_Os05g25750.1,LOC_Os10g21840.1,LOC_Os07g40050.1,LOC_Os09g01980.1,LOC_Os05g34330.1,LOC_Os04g19760.1,LOC_Os02g18560.1,LOC_Os10g11720.1,LOC_Os08g13410.1,LOC_Os07g27520.1,LOC_Os04g24880.1,LOC_Os12g32410.1,LOC_Os12g23390.1,LOC_Os05g51310.1,LOC_Os08g22410.1,LOC_Os11g19110.1,LOC_Os03g23990.1,LOC_Os06g24680.1,L…
46739 27767 chr04|11974:17756882-17756993:-1	GTCTTCTAGTGAAGTCGGAGTTGCTGCGCTTTTGTGAAATCGGGAACAATAACCCATGCCAGGCGGAGGCCGAGCATGCAGAGGAGCGCGGCAAGCTCTAGCTTGGTGAGAC	AGCGCGGCAAGCTCTAGCTT 0.264277 1	cds_antisense,exon_antisense, LOC_Os06g47780.1,LOC_Os05g05440.1,LOC_Os07g14260.1,LOC_Os06g32430.1,LOC_Os05g06940.1,LOC_Os01g41990.1,LOC_Os04g30050.1, 11
46751 27774 chr04|11974:17859908-17859976:-1	GAGGGCCGAGCTCAACATTCATGGCTTCGTGCGAAAGGGACGAAGCCACGAAGGTTGAGCTCAGCCCTT	CGAAGCCACGAAGGTTGAGCT 0.151036 1	intron_sense, LOC_Os01g58520.1,LOC_Os06g23770.1,LOC_Os03g03860.1,LOC_Os06g40360.2,LOC_Os12g03960.1,LOC_Os04g17120.1,LOC_Os06g40360.1,LOC_Os03g47240.1,LOC_Os09g24990.1,LOC_Os10g06220.1, 7
46815 436 chr04|11974:18384486-18384592:-1	GTATAGAGCCCATCACCGATGACTCATCTGTGATGGGCTTTAGTTAATGCCCGATTGAGATGACTTAATGCCCGTCACGGATGAGTCATCAGTGACGGGCTCTATAC	GATGAGTCATCAGTGACGGGCT 0.532239 1	repeat_sense,igr_sense, LOC_Os07g31560.1,LOC_Os01g43940.1,LOC_Os03g21680.2,LOC_Os03g21680.4,LOC_Os04g25720.1,LOC_Os11g20580.1,LOC_Os01g39399.1,LOC_Os11g35540.1,LOC_Os03g21680.3,LOC_Os03g21680.1,LOC_Os06g21040.1, 1270
46995 368 chr04|11974:20101187-20101310:-1	TAACTTGATGACAAGTTGAGGGACCTTGGTGTACTTTTTCCAATAAAAAAACGCTTGAGTTCTTGTTAAGAGAGGAAGAGAAGGAGAAAGTACATCAAAGGTCCCTCATCTTGTCATCGGGTTA	AAGGTCCCTCATCTTGTCATC 0.866685 1	repeat_sense,igr_sense, LOC_Os03g40000.1,LOC_Os11g26150.1,LOC_Os05g23720.1,LOC_Os11g47760.3,LOC_Os08g25250.1,LOC_Os01g62290.1,LOC_Os01g02170.1,LOC_Os10g39750.1,LOC_Os06g21890.1,LOC_Os09g23250.1,LOC_Os11g47760.1,LOC_Os03g44190.1,LOC_Os12g05060.1,LOC_Os05g40000.1,LOC_Os05g01850.1,LOC_Os01g15180.1,LOC_Os12g16710.1,LOC_Os08g36250.1,LOC_Os06g24594.2,LOC_Os04g25120.1,LOC_Os03g16860.1,LOC_Os09g11850.1,L…
47079 126 chr04|11974:20843701-20843811:-1	CCGGTTGGTGTTACCAACCGGGATTAAAAATGATTTTTAGTCCTGGTTGGTTCCCTGTCAGGCCGTGTCAGGCGCCTAGGATCTTTAGTCCCGGTTTGTAACACCAACCGG	TAGTCCCGGTTTGTAACACC 0.210219 1	repeat_sense,igr_sense, LOC_Os02g50650.1,LOC_Os09g17360.1,LOC_Os08g26110.1,LOC_Os12g13480.1,LOC_Os08g26180.1,LOC_Os08g26560.1,LOC_Os07g23354.1,LOC_Os08g08310.1,LOC_Os08g13430.1,LOC_Os08g23829.1,LOC_Os06g32290.1,LOC_Os04g13630.1, 3957
47080 126 chr04|11974:20843784-20843860:-1	TTTATTCCCGGTTGATAACACTAACTGGGACTAAAGATGATCTTTAATCCCGGTTGGTGTTACCAACCGGGATTAAA	TCCCGGTTGGTGTTACCAACCGGGA 0.287624 1	repeat_sense,igr_sense, LOC_Os11g36150.1,LOC_Os08g45200.1,LOC_Os11g35500.1,LOC_Os09g17360.1,LOC_Os02g08060.1,LOC_Os12g13480.1,LOC_Os04g06630.1,LOC_Os07g11720.1,LOC_Os05g18294.4,LOC_Os01g20950.1,LOC_Os12g22910.1,LOC_Os08g23829.1, 5862
47084 126 chr04|11974:20867135-20867270:-1	GATGCAATAAAAACCGGGGCTAAAGATGATCTTTAGTCCCGGTTCAAAAGGGAAACGGACATATTTGATCTTTAGTCCCGGTTTGTGTTACCAACCGGGACTAAAGATCATCTTTAGTCCCGGTTCGAATGCTGTC	AGATCATCTTTAGTCCCGGTTCGA 0.223219 1	repeat_sense,igr_sense, LOC_Os06g08140.1,LOC_Os11g35750.1,LOC_Os06g04970.1,LOC_Os12g25830.1,LOC_Os10g08660.1,LOC_Os03g12350.3,LOC_Os02g50650.1,LOC_Os09g11300.1,LOC_Os03g12350.1,LOC_Os03g16070.1,LOC_Os06g27880.1,LOC_Os03g39284.1,LOC_Os09g17360.1,LOC_Os12g17280.1,LOC_Os04g50172.1,LOC_Os05g44050.1,LOC_Os07g02100.2,LOC_Os11g36280.1,LOC_Os06g15730.1,LOC_Os05g18294.4,LOC_Os03g12350.2,LOC_Os08g08310.1,L…
47191 126 chr04|11974:22069776-22069907:-1	ATCTTTAGTCTCGGTTGGTGTTACCAACCGGGACTAAAAATGATCTTTAGTCCCGGTTCTAAATCTGTCAGGCCTTGTCAGGCCCCCCGATATCTTTAGTCCCGGTTGATAACACCAACCGGGACTAAAGAT	AGTCCCGGTTGATAACACCAACCGG 0.0964749 1	repeat_sense,igr_sense, LOC_Os07g09850.1,LOC_Os06g22430.1,LOC_Os02g50650.1,LOC_Os09g17360.1,LOC_Os12g13480.1,LOC_Os04g06630.1,LOC_Os05g30000.1,LOC_Os08g13430.1,LOC_Os08g23829.1,LOC_Os10g09920.1,LOC_Os02g17180.1, 4628
47342 126 chr04|11974:23717661-23717749:-1	AAGATCGATCTTTAGTCCCGGTTGGTAACATCAACTGAGTCATCTTTACTCCCGGTTGGTGTTACCAACCGGGACTAAAGATCGAGCTT	TTACCAACCGGGACTAAAGATC 0.134709 1	repeat_sense,igr_sense, LOC_Os05g09210.1,LOC_Os06g22430.1,LOC_Os07g14430.1,LOC_Os10g08660.1,LOC_Os01g28080.1,LOC_Os04g27010.1,LOC_Os02g50650.1,LOC_Os05g16360.1,LOC_Os01g27070.1,LOC_Os09g17360.1,LOC_Os02g54830.1,LOC_Os12g13480.1,LOC_Os09g03939.2,LOC_Os04g06630.1,LOC_Os07g13090.1,LOC_Os11g37610.1,LOC_Os08g26860.1,LOC_Os05g09240.1,LOC_Os09g04470.1,LOC_Os11g14740.1,LOC_Os01g04150.1,LOC_Os05g18294.4,L…
47343 126 chr04|11974:23717665-23717745:-1	TCGATCTTTAGTCCCGGTTGGTAACATCAACTGAGTCATCTTTACTCCCGGTTGGTGTTACCAACCGGGACTAAAGATCGA	GGTGTTACCAACCGGGACTA 0.0877861 1	repeat_sense,igr_sense, LOC_Os05g09210.1,LOC_Os08g45200.1,LOC_Os01g28080.1,LOC_Os09g17360.1,LOC_Os12g13480.1,LOC_Os09g03939.2,LOC_Os04g06630.1,LOC_Os07g13090.1,LOC_Os12g40960.1,LOC_Os05g18294.4,LOC_Os03g43080.1,LOC_Os09g03939.1,LOC_Os01g20950.1,LOC_Os12g06960.1,LOC_Os08g23829.1,LOC_Os06g32290.1,LOC_Os11g06630.1,LOC_Os04g37420.1, 5642
47385 464 chr04|11974:24169506-24169593:-1	TGTTTCACCTAGGACGAGGACATGGCATCCTATTACCAGCCATCGCACAAAATTAATAGGATGCCACGTCCACATCCTAGATAAAACA	GGATGCCACGTCCACATCCTAG 0.574051 1	repeat_sense,igr_sense, LOC_Os03g25970.2,LOC_Os02g58660.2,LOC_Os07g37410.1,LOC_Os03g19470.1,LOC_Os08g08210.1,LOC_Os03g49860.1,LOC_Os06g21890.1,LOC_Os12g42310.1,LOC_Os03g25970.1,LOC_Os02g58660.1,LOC_Os09g19570.1,LOC_Os12g42570.1,LOC_Os05g01200.1,LOC_Os02g53340.1,LOC_Os03g31839.1,LOC_Os08g33200.1,LOC_Os02g18540.1, 102
47593 126 chr04|11974:26238101-26238223:-1	TTAGTCTCGGTTGGTGTACCAACCGGGACTAAAAATGATCTTTAGTCCCGGTTCTAAATCTGTCAGGCCTTGTCAGGCCCCCCGATATCTTTAGTCCCGGTTGATAACACCAACTGGGACTAA	AGTCCCGGTTGATAACACCAAC 0.594545 1	repeat_sense,igr_sense, LOC_Os07g09850.1,LOC_Os06g22430.1,LOC_Os02g50650.1,LOC_Os09g17360.1,LOC_Os12g13480.1,LOC_Os05g18294.4,LOC_Os08g13430.1,LOC_Os08g23829.1,LOC_Os10g09920.1, 4082
47679 404 chr04|11974:27569586-27569666:-1	TGAGATATGGGGCCTGTTCACTTTGATGCAAAAAAAACCTTACCAAATTTTGGCATCAAAGTGAACAGGACCCATATCTCA	GCATCAAAGTGAACAGGACC 0.514833 1	repeat_sense,igr_sense, LOC_Os07g34950.2,LOC_Os02g55950.2,LOC_Os10g10170.4,LOC_Os08g31740.1,LOC_Os03g20420.2,LOC_Os08g06230.1,LOC_Os03g15600.1,LOC_Os10g10170.2,LOC_Os08g06220.1,LOC_Os02g58790.2,LOC_Os03g15600.2,LOC_Os02g55950.1,LOC_Os03g20420.3,LOC_Os12g06800.1,LOC_Os04g42600.1,LOC_Os02g01790.2,LOC_Os07g34950.1,LOC_Os02g01790.1,LOC_Os04g21120.1, 739
47828 2280 chr04|11974:29183065-29183187:-1	GGCGGTATTCCGTTTGGATAGGATGATACCTTAAAGTTATCGCTTGATACTTAGATATTAGCTGATACCTACTCGGTTTCGAACGACTCAGAAGTATCATCCCGTCCGAACGGAGTATTAGCT	GTATCATCCCGTCCGAACGG 1.03492 1	repeat_sense,igr_sense, LOC_Os07g38110.2,LOC_Os03g55370.1,LOC_Os03g40920.1,LOC_Os08g35130.1,LOC_Os07g38110.1, 63
47858 1522 chr04|11974:29531957-29532097:-1	ATGGCGCTGAAATTAGACACCTCAGCGCCAAATAGCACGGCGCTGAATACACATTGGCGCGCCGACTCAGACTCCCATCCACGGTGGCACGACATTCAATTCCAGTTGACGTGGCGCTGAGGTGTCTAAGTTCAGCGCCAT	CGTGGCGCTGAGGTGTCTAAGT 0.753922 1	repeat_sense,igr_sense, LOC_Os03g20400.1,LOC_Os08g26230.5,LOC_Os08g16720.1,LOC_Os08g26230.4,LOC_Os07g15330.1,LOC_Os06g11360.1, 249
47926 614 chr04|11974:30384662-30384742:-1	TGCACATGTAGTACTGCCGACTGACATGTGGGCTCGAGGGTCTGTGGGGCCCATATGTCAGTGAGCTGTACTGCACATGCA	TGTCAGTGAGCTGTACTGCA 0.0198446 1	repeat_sense,igr_sense, LOC_Os11g35200.1,LOC_Os10g34790.1,LOC_Os05g07730.1,LOC_Os01g56150.1,LOC_Os02g27040.1,LOC_Os08g37650.1,LOC_Os10g30090.1,LOC_Os04g14220.1, 63
47981 1920 chr04|11974:31052460-31052526:-1	GGTACCCTATCGAACTGGGGAAGTTCGACAGGTACCCTTTCGAACTGCCTCCGTTCGACAGGGTGCT	TCGAACTGCCTCCGTTCGACAGG 0.292616 1	repeat_sense,igr_sense, LOC_Os01g26340.1,LOC_Os03g45130.1,LOC_Os11g15170.1,LOC_Os04g41840.1,LOC_Os05g27790.1,LOC_Os03g22750.1,LOC_Os01g63170.1,LOC_Os05g16910.1,LOC_Os02g30520.1,LOC_Os03g02130.1,LOC_Os04g02380.1,LOC_Os05g05390.1,LOC_Os01g02610.1,LOC_Os04g51350.1,LOC_Os02g30670.1, 195
48020 6716 osa-MIR171c chr04|11974:31494411-31494505:-1	GGGAACGGGATATTGGTGCGGTTCAATCAGAAAGCTTGTGCTCCGAAGGCGAGGGGCTCCACTCTTTGATTGAGCCGTGCCAATATCACGTCGCC	TGATTGAGCCGTGCCAATATC 1	igr_sense, HASH(0x10e78474) LOC_Os03g04300.1,LOC_Os08g22330.1,LOC_Os06g01620.1,LOC_Os10g40390.1,LOC_Os02g44370.1,LOC_Os09g32750.1,LOC_Os05g34460.1,LOC_Os04g46860.1,LOC_Os02g44360.1, 13
48029 8938 osa-MIR395g chr04|11974:31585574-31585651:-1	CACCGTGAGTTCCCTTCGAACACTTCACGTGGCACTATTTCAATGCCTATTGTGAAGTGTTTGGGGGAACTCTCGATG	GTGAAGTGTTTGGGGGAACTC 1	igr_sense, HASH(0x10e7d40c) LOC_Os03g09930.2,LOC_Os12g40480.2,LOC_Os03g09930.1,LOC_Os03g09940.1,LOC_Os03g53230.1, 32
48030 8938 osa-MIR395f chr04|11974:31585712-31585791:-1	TATCGCGGGTTCCCTTCAATCACTTCACATGGTACTATTTCAAGGCCTACTATGTGAATTGTTTGGGGGAACTCTCGATG	GTGAATTGTTTGGGGGAACTC 1	igr_sense, HASH(0x10e59bfc) LOC_Os03g46380.1,LOC_Os03g09930.2,LOC_Os06g06750.1,LOC_Os02g40160.1,LOC_Os11g40340.1,LOC_Os12g40480.2,LOC_Os02g36170.1,LOC_Os03g09930.1,LOC_Os03g60240.1,LOC_Os12g08660.1,LOC_Os08g27020.1,LOC_Os09g35730.1,LOC_Os10g03380.1,LOC_Os06g03000.1,LOC_Os03g09940.1,LOC_Os03g53230.1, 34
48031 8938 osa-MIR395e chr04|11974:31585849-31585936:-1	GTATTATCGAGAGTTCCCTTCAACCACTTCACGTGGCACTGTTTCAAGGCCTATTGTGTGAAGTGTTTGGGGGAACTCTCGATATCAC	GTGAAGTGTTTGGGGGAACTC 1	igr_sense, HASH(0x10e93d48) LOC_Os03g09930.2,LOC_Os12g40480.2,LOC_Os03g09930.1,LOC_Os03g09940.1,LOC_Os03g53230.1, 32
48032 8938 osa-MIR395d chr04|11974:31585996-31586075:-1	TGTCGTGAGTTCCCTTCAAGCACTTCACGTGGCACTATCTCAATGCCTACTATGTGAAGTGTTTGGGGGAACTCTCGATA	GTGAAGTGTTTGGGGGAACTC 0.415646 1	igr_sense, HASH(0x10e9a2fc) LOC_Os03g09930.2,LOC_Os12g40480.2,LOC_Os03g09930.1,LOC_Os03g09940.1,LOC_Os03g53230.1, 32
48033 8938 osa-MIR395c chr04|11974:31586134-31586214:-1	TATCAAGAGTTCTCTTTAAGCACTTCATACGACACCATTATTTATAGGGTTGTTGTGAAGTGTTTGGAGGAACTCTCGGTG	GTGAAGTGTTTGGAGGAACTC 0.130636 1	igr_sense, HASH(0x10eb2030) LOC_Os01g18290.2,LOC_Os03g09930.2,LOC_Os01g49870.1,LOC_Os06g06750.1,LOC_Os05g43280.1,LOC_Os01g18290.1,LOC_Os03g09930.1,LOC_Os05g29800.1,LOC_Os10g42439.1,LOC_Os03g08430.2,LOC_Os03g09940.1,LOC_Os03g53230.1,LOC_Os06g46490.1,LOC_Os03g08430.1, 36
48034 8938 osa-MIR395b chr04|11974:31586273-31586354:-1	GTCCCTAGGAGTTCCTTTCAAGCACTTTACGACACACTGTATTGAGAGTTGTCGTGAAGTGTTTGGGGGAACTCTTAGTGTC	GTGAAGTGTTTGGGGGAACTC 1	igr_sense, HASH(0x10ebaae8) LOC_Os03g09930.2,LOC_Os12g40480.2,LOC_Os03g09930.1,LOC_Os03g09940.1,LOC_Os03g53230.1, 32
48035 8938 osa-MIR395a chr04|11974:31586432-31586571:-1	TGTCCACTGGAGTTCTCCTCAATCCACTTCAGTAGATAGCTATGGCTAGGCCTCATTGCATTGCACTGTTACATAACTGTGATCATGGGGCCAAAAGCTAGCTATGTATAGTGAAGTGCTTGGGGGAACTCCAGTTGACA	GTGAAGTGCTTGGGGGAACTC 1	igr_sense, HASH(0x10ebee14) LOC_Os10g35870.1,LOC_Os03g09930.2,LOC_Os07g40130.1,LOC_Os07g07080.1,LOC_Os03g09930.1,LOC_Os08g27020.1,LOC_Os05g30390.1,LOC_Os03g09940.1,LOC_Os03g53230.1,LOC_Os06g46490.1, 29
48138 126 chr04|11974:32528641-32528715:-1	TAGTCCTGGTTGGTATAAACAAGCGGGACTAAAAATCTGATCTTTAGTCCCGGTTGTTTATACCAACCGGGATTA	CCCGGTTGTTTATACCAACC 0.124697 1	repeat_sense,intron_sense, LOC_Os09g17360.1,LOC_Os04g06630.1,LOC_Os12g32670.1,LOC_Os05g18294.4,LOC_Os03g26630.2,LOC_Os08g23829.1,LOC_Os03g26630.1, 905
48155 614 chr04|11974:32787024-32787127:-1	CAAATGCCATCCGGGCCCACATGTCAGTCTCACTCTCCATTCAAACGAAAGTGATGCGGGACCCGATGCTGAGTGAGGCTGACATGTGGGTCCGGTGGTATTTG	TGAGGCTGACATGTGGGTCCG 0.530961 1	igr_sense, LOC_Os01g34680.1,LOC_Os01g07910.1,LOC_Os05g05640.1,LOC_Os04g39330.1,LOC_Os10g18470.1,LOC_Os11g12290.1,LOC_Os06g36570.1,LOC_Os12g40530.1,LOC_Os07g40660.1,LOC_Os07g26250.1,LOC_Os05g40120.1,LOC_Os05g11470.1,LOC_Os11g11610.1,LOC_Os12g32560.1,LOC_Os10g35604.1,LOC_Os08g11820.1,LOC_Os01g47050.1,LOC_Os10g29640.1,LOC_Os04g08270.1,LOC_Os12g18790.1,LOC_Os11g20440.1,LOC_Os12g16670.1,LOC_Os12g39810…
48438 126 chr05|11975:509427-509509:-1	CTTTAGTCCCGGTTGGTAACATCAACCGGGACTAAAGATCCTCTCTCTTTAGTCCCGGTTGGTGGTACCAACCGAGACTAAGG	TCCCGGTTGGTGGTACCAACCGAGA 0.258699 1	repeat_sense,igr_sense, LOC_Os09g32680.3,LOC_Os07g07490.2,LOC_Os08g10160.1,LOC_Os09g32680.2,LOC_Os09g22360.1,LOC_Os09g17360.1,LOC_Os12g13480.1,LOC_Os04g06630.1,LOC_Os02g48210.1,LOC_Os01g47350.1,LOC_Os07g26810.1,LOC_Os09g32680.1,LOC_Os08g29930.1,LOC_Os08g27320.1,LOC_Os05g18294.4,LOC_Os06g45270.1,LOC_Os07g07490.1,LOC_Os08g13430.1,LOC_Os01g35390.1,LOC_Os05g04420.1, 4747
48443 126 chr05|11975:563078-563159:-1	TTTTTGCTCCCGATTGGTATAAACAACCGGGACTAAAGATCTACTTTTAGTCCCGGTTGTTTATACCAACCGGGAATAAAAA	TCCCGGTTGTTTATACCAACCGGGA 0.112255 1	repeat_sense,igr_sense, LOC_Os11g35890.1,LOC_Os11g36150.1,LOC_Os01g62910.1,LOC_Os09g17360.1,LOC_Os04g06630.1,LOC_Os12g32670.1,LOC_Os03g55340.1,LOC_Os05g39470.1,LOC_Os05g18294.4,LOC_Os03g26630.2,LOC_Os08g23829.1,LOC_Os03g26630.1, 1138
48457 100 chr05|11975:760466-760607:-1	AAAAGTACCTTGAGGTACCGGTACCTCACGGTACCAAATCATTTCTAATCATTGAATATAACAATATCCATCCTACCTAGCTAGATCCAACGATCGGAAACGATTTGGTACCATGAGGTACCGGTACCTCGAGATACCTTTT	TGAGGTACCGGTACCTCGAG 0.705703 1	repeat_sense,igr_sense, LOC_Os09g32100.1,LOC_Os03g10880.1,LOC_Os05g43110.1,LOC_Os01g02550.1,LOC_Os09g31150.1,LOC_Os08g41720.1,LOC_Os06g34960.1,LOC_Os08g21900.1,LOC_Os02g42110.1,LOC_Os04g11780.1,LOC_Os06g13190.1,LOC_Os04g37950.1, 295
48458 100 chr05|11975:760475-760599:-1	CTTGAGGTACCGGTACCTCACGGTACCAAATCATTTCTAATCATTGAATATAACAATATCCATCCTACCTAGCTAGATCCAACGATCGGAAACGATTTGGTACCATGAGGTACCGGTACCTCGAG	TTTGGTACCATGAGGTACCGGTA 0.953273 1	repeat_sense,igr_sense, LOC_Os10g38540.1,LOC_Os03g55550.1,LOC_Os01g49730.1,LOC_Os09g32100.1,LOC_Os12g25180.1,LOC_Os09g34270.1,LOC_Os02g26900.1,LOC_Os01g55974.3,LOC_Os03g42230.1,LOC_Os10g38664.1,LOC_Os06g03080.1,LOC_Os05g35130.1,LOC_Os11g15450.1,LOC_Os06g13190.1,LOC_Os04g58000.1,LOC_Os01g41460.1,LOC_Os07g09880.1,LOC_Os07g48602.1,LOC_Os03g27054.1,LOC_Os04g57830.1, 258
48459 100 chr05|11975:760476-760598:-1	TTGAGGTACCGGTACCTCACGGTACCAAATCATTTCTAATCATTGAATATAACAATATCCATCCTACCTAGCTAGATCCAACGATCGGAAACGATTTGGTACCATGAGGTACCGGTACCTCGA	GATTTGGTACCATGAGGTACC 0.869839 1	repeat_sense,igr_sense, LOC_Os10g38540.1,LOC_Os03g55550.1,LOC_Os03g37830.1,LOC_Os12g25180.1,LOC_Os04g27300.1,LOC_Os01g55974.3,LOC_Os03g42230.1,LOC_Os10g38664.1,LOC_Os06g03080.1,LOC_Os01g23700.1,LOC_Os01g66760.1,LOC_Os06g13190.1,LOC_Os07g48602.1,LOC_Os04g41320.1,LOC_Os03g27054.1,LOC_Os05g15150.1,LOC_Os03g43590.1, 312
48470 126 chr05|11975:896512-896595:-1	ATCTTTAGTCCCGGTTGATGTTACCAATCGGGATTAAATATCAATCTTTAGTCCTGGTTGGTGTTACCAACCGAGAAAAAAGAT	CTGGTTGGTGTTACCAACCGAGA 0.300135 1	repeat_sense,igr_sense, LOC_Os09g32680.3,LOC_Os09g22460.1,LOC_Os08g45200.1,LOC_Os09g32680.2,LOC_Os09g17360.1,LOC_Os02g08060.1,LOC_Os12g13480.1,LOC_Os04g06630.1,LOC_Os01g47350.1,LOC_Os09g32680.1,LOC_Os01g67880.1,LOC_Os05g18294.4,LOC_Os08g23829.1, 3935
48506 1384 chr05|11975:1383984-1384129:-1	AATCTCGAGGCTCGTGAGCTGCTCGAGCTTGGCTCGCTACGACTCGACTCGAGCTTGACTCGTGAATAATCCGAACCGAGCTCAAGCCTGCCTCCAAGCTCGTGAGCTTGACGAGACGAGCTCGAATAGTTCGTCGAGCCTAGATT	CGAGCTCGAATAGTTCGTCGAG 0.13265 1	repeat_sense,igr_sense, LOC_Os06g15480.1,LOC_Os03g15320.1,LOC_Os12g40880.1,LOC_Os10g26670.1,LOC_Os08g02390.1,LOC_Os07g28160.1,LOC_Os12g40880.2,LOC_Os12g38890.1,LOC_Os06g21000.1,LOC_Os05g34630.1,LOC_Os06g15480.2,LOC_Os11g17410.1, 20
48536 126 chr05|11975:1750109-1750187:-1	TTTACTCCCGGTTGTTGAGAACAACCGGGAGTAAAGAAAAGATCTTTACTCCCGGTTGTTGAGAACAACCGGGACTAAA	TCCCGGTTGTTGAGAACAACCGGGA 0.589225 1	repeat_sense,igr_sense, LOC_Os02g08060.1,LOC_Os08g23100.1,LOC_Os12g17280.1,LOC_Os01g17402.1,LOC_Os01g17402.2,LOC_Os05g39470.1,LOC_Os12g34010.1,LOC_Os05g01120.1,LOC_Os09g17020.1,LOC_Os12g18420.1, 1252
48591 1100 chr05|11975:2385979-2386066:-1	GGCCTGCGTCCGACTGGTTTCCAGTCGGGGGCTCTTGAGTTGTTGCCGTTTCAGTTGTTGCCGACTGGTTTCCAGTCGGCGGCAGGTC	TGCCGACTGGTTTCCAGTCGGCGGC 0.518627 1	repeat_sense,cds_antisense,exon_antisense, LOC_Os11g07720.1,LOC_Os09g19600.1,LOC_Os06g48450.1,LOC_Os01g29370.1,LOC_Os11g35690.1,LOC_Os09g11030.1,LOC_Os12g31180.1,LOC_Os01g50090.1,LOC_Os10g13390.1,LOC_Os04g17720.1,LOC_Os07g06262.1,LOC_Os04g03950.1,LOC_Os02g23980.1,LOC_Os04g02200.1,LOC_Os06g14600.1,LOC_Os10g10840.1,LOC_Os12g37330.1,LOC_Os12g40060.1,LOC_Os09g09250.1,LOC_Os12g17220.1,LOC_Os11g10830.1…
48609 28512 chr05|11975:2804490-2804627:-1	GCTCCTTCGCATCGAACTTCTGCTTGGCGTACACATCCATGTACTCGCCGAACACGTACTCCGGGTACTCGCCGCCGGCGCCCACCGCCGGCGAGATGGTGGCCTCGAACGCCGGGTTGTAGAACGACGCGACGGAGC	CGCCGGGTTGTAGAACGACGCGA 0.520367 1	cds_antisense,exon_antisense, LOC_Os04g33720.1,LOC_Os01g71780.1,LOC_Os01g02060.2,LOC_Os01g52770.1,LOC_Os05g44200.1,LOC_Os02g43250.1,LOC_Os05g05680.2,LOC_Os05g05670.1,LOC_Os07g26690.1,LOC_Os08g06600.1,LOC_Os01g57410.2,LOC_Os09g27820.1,LOC_Os08g38630.1,LOC_Os03g04190.1,LOC_Os07g47180.1,LOC_Os04g33740.1,LOC_Os06g28230.1,LOC_Os01g26130.1,LOC_Os09g27750.1,LOC_Os10g39920.1,LOC_Os06g08830.1,LOC_Os01g261…
48612 8600 chr05|11975:2828741-2828808:-1	GGTTTTGGAGGGGATTTATTCCACACCTATTGTGGTGTATTGGTGTGGAATTAATCCCCTCCAATCCC	GGTGTGGAATTAATCCCCTCCAA 1.00029 1	intron_antisense,repeat_sense, LOC_Os08g44050.1,LOC_Os07g19220.1,LOC_Os04g25900.1,LOC_Os04g21080.1,LOC_Os03g61690.2,LOC_Os04g25900.2,LOC_Os02g38386.1,LOC_Os08g44050.3,LOC_Os10g01940.1,LOC_Os08g44050.2,LOC_Os06g27510.1,LOC_Os02g13510.1,LOC_Os10g34360.1,LOC_Os08g39210.1,LOC_Os04g55710.1, 292
48773 126 chr05|11975:5463588-5463667:-1	CTTTACTCCCGGTTGATGTTACCAACCGGGACTAAAGATCTATTTATAGTCCCGGTTGGTAAAACCAACCGGGAAAAAAG	AGTCCCGGTTGGTAAAACCAACCGG 0.369656 1	repeat_sense,igr_sense, LOC_Os08g29210.1,LOC_Os02g50650.1,LOC_Os09g17360.1,LOC_Os12g13480.1,LOC_Os04g06630.1,LOC_Os08g31649.1,LOC_Os01g02220.1,LOC_Os05g18294.4,LOC_Os08g13430.1,LOC_Os05g16640.1,LOC_Os03g26630.2,LOC_Os08g23829.1,LOC_Os08g27180.1,LOC_Os03g26630.1, 5057
48795 126 chr05|11975:5717761-5717848:-1	GGATCTTTAGTCCCGGTTTGTAACACCAACCGGGACTAAAAGTTAGTCTTTAGTCCCGGTTGGTATTACTAACCGGGAATAAAAATCT	TCCCGGTTGGTATTACTAACCGGGA 0.530158 1	repeat_sense,igr_sense, LOC_Os08g45200.1,LOC_Os09g17360.1,LOC_Os12g13480.1,LOC_Os04g06630.1,LOC_Os05g42010.1,LOC_Os08g13430.1,LOC_Os01g20950.1,LOC_Os08g23829.1, 3333
48797 126 chr05|11975:5814741-5814857:-1	GGGACGAAGGGATCTTTAGTCCCGGTTGGTAGCAGGGCATGTCAGACCTCTGTCGGGGGGCTTGGGATCTTTAGTCCCGGTTCGTGTTACCAACCGGGACTAAAGATCTTTAGTCCC	GTGTTACCAACCGGGACTAAAGAT 0.472473 1	repeat_sense,igr_sense, LOC_Os05g09210.1,LOC_Os08g45200.1,LOC_Os07g14430.1,LOC_Os10g08660.1,LOC_Os01g28080.1,LOC_Os04g27010.1,LOC_Os05g16360.1,LOC_Os01g27070.1,LOC_Os09g17360.1,LOC_Os12g13480.1,LOC_Os09g03939.2,LOC_Os07g13090.1,LOC_Os11g37610.1,LOC_Os08g26860.1,LOC_Os09g04470.1,LOC_Os11g14740.1,LOC_Os01g04150.1,LOC_Os05g18294.4,LOC_Os03g43080.1,LOC_Os04g28650.1,LOC_Os10g30350.1,LOC_Os09g03939.1,L…
48816 126 chr05|11975:5986375-5986450:-1	TAGTCCCGGTTGGTGTTACCAACCGGGACTAAAATGCTTTATCTTTAATCCCGGTTGATGTTACCAACCGGAACTA	TCCCGGTTGATGTTACCAACCGG 1.26874 1	repeat_sense,igr_sense, LOC_Os11g35500.1,LOC_Os09g17360.1,LOC_Os12g13480.1,LOC_Os05g18294.4,LOC_Os08g23829.1, 4144
48817 126 chr05|11975:5987238-5987367:-1	TCTTTAGTCTCGGTTGGTGTTACCAACCGGGACTAAAAATGATCTTTAGTCCCGGTTCTAAATCTGTCAGGCCTTGTCAGGCCCCCCGATATCTTTAGTCCCGGTTGATAACACCAACCGGGACTAAAGA	AGTCCCGGTTGATAACACCAACCGG 0.364211 1	repeat_sense,igr_sense, LOC_Os07g09850.1,LOC_Os06g22430.1,LOC_Os02g50650.1,LOC_Os09g17360.1,LOC_Os12g13480.1,LOC_Os04g06630.1,LOC_Os05g18294.4,LOC_Os05g30000.1,LOC_Os08g13430.1,LOC_Os08g23829.1,LOC_Os10g09920.1,LOC_Os02g17180.1, 4628
48829 126 chr05|11975:6197420-6197494:-1	TCTTTAGTCTCGGTTATTTCACCCGGGACTAAAGATAGCGATATTTAATCCCGGTTGAATAACCGGGACTACAGG	TCCCGGTTGAATAACCGGGACTA 0.0384314 1	repeat_sense,igr_sense, LOC_Os03g55130.1,LOC_Os05g09210.1,LOC_Os07g14430.1,LOC_Os01g28080.1,LOC_Os09g16060.1,LOC_Os07g13090.1,LOC_Os03g55130.2,LOC_Os08g26860.1,LOC_Os04g04720.1,LOC_Os12g06960.1,LOC_Os10g01560.1, 1390
48831 126 chr05|11975:6198217-6198330:-1	ATCTTTATTCCCGGTTGGTGTTACTAACCGGGACTAAAGATGGTTCCCTATCAGACCGTGTCAGGCGCCTAGGATCTTTATTCCCGGTTTGTAACACCAACCGGGACTAAAGAT	TCCCGGTTTGTAACACCAACCGG 0.409611 1	repeat_sense,igr_sense, LOC_Os02g50650.1,LOC_Os05g03050.1,LOC_Os09g17360.1,LOC_Os03g57780.2,LOC_Os12g13480.1,LOC_Os04g06630.1,LOC_Os03g57780.1,LOC_Os05g11550.1,LOC_Os05g18294.4,LOC_Os08g13430.1,LOC_Os08g23829.1, 4062
48887 456 chr05|11975:7007482-7007606:-1	GAAAAATGGACGTCCGAGATTCGTCCACATCATCACGAGCACAGTAAAATTTTTACTTATGAGTAAATCCGTGAGTAAAATTTCTACTCATGATGACGTGGATGAATCTCGGACGTCTATTTTTC	TGGATGAATCTCGGACGTCT 0.911698 1	repeat_sense,igr_sense, LOC_Os03g15780.2,LOC_Os05g17830.1,LOC_Os03g15780.1,LOC_Os03g15780.3,LOC_Os03g15780.5,LOC_Os08g11390.1, 106
48892 126 chr05|11975:7099184-7099260:-1	GATTTTTATTCCCGGTTAGTAACACCAATCGGAACGTTTTTAGTCCCGATTGGTGTTACTAACCGGGATTAAAGATC	TTGGTGTTACTAACCGGGATTAAA 0.613908 1	repeat_sense,igr_sense, LOC_Os05g09210.1,LOC_Os04g57980.1,LOC_Os01g28080.1,LOC_Os03g57160.1,LOC_Os12g13480.1,LOC_Os09g03939.2,LOC_Os07g13090.1,LOC_Os05g18294.4,LOC_Os03g43080.1,LOC_Os09g03939.1,LOC_Os01g20950.1,LOC_Os04g37420.1, 2325
48910 1522 chr05|11975:7357106-7357268:-1	CGCCAAATCATCTGGCGCTGAACTTAGACACCTCAGTGTCACGTCAACTGGCGCTGAATACCGTGCCACCGTGGATGGGAGGCTAAGTCAGCGTGCCAACGCACATTCAACACCATGCTATTTAGCGCTGAGGTGTCTAAGTTTAGCGCCACACGATTTGGCG	TGTCTAAGTTTAGCGCCACA 0.413193 1	repeat_sense,igr_sense, LOC_Os03g20400.1,LOC_Os09g06450.1,LOC_Os07g15330.1,LOC_Os06g11360.1, 143
48941 2926 chr05|11975:7762049-7762171:-1	TCCGGTTTTGGCCGAGGTGGCGCCTACGTGGCTCATTTTGGCGCCCACATACACGCCAATGACACGTTGGACAAAGACCTAGTTAAAATTAGTCACGTAGGCGCCACCTCAGTTAAAACCGGA	GTCACGTAGGCGCCACCTCAGT 0.612949 1	repeat_sense,igr_sense, LOC_Os01g59260.1,LOC_Os06g46500.1,LOC_Os08g42230.1,LOC_Os01g24310.1,LOC_Os10g31060.1,LOC_Os07g45900.1,LOC_Os11g45880.1,LOC_Os01g11330.1,LOC_Os03g62450.1,LOC_Os10g03370.1,LOC_Os07g45670.1,LOC_Os11g08810.1,LOC_Os12g11230.1,LOC_Os07g24940.1,LOC_Os04g09310.1,LOC_Os05g04930.1,LOC_Os04g37850.1,LOC_Os05g48550.1,LOC_Os12g13180.1,LOC_Os12g28810.1,LOC_Os06g14760.1,LOC_Os11g27590.1,L…
48987 126 chr05|11975:8271476-8271582:-1	GGTCAGCTCGATCTTTAGTCCTGGTTGTTAATACCAACCGGGACGGCTGAGCCATCTTTAGTCCCGGTTAGTAACCCCAACCGGGACTAAAGATCGATCTTTCGTCC	CCCAACCGGGACTAAAGATCGAT 0.691839 1	repeat_sense,igr_sense, LOC_Os06g22430.1,LOC_Os07g14430.1,LOC_Os10g08660.1,LOC_Os02g50650.1,LOC_Os08g01220.1,LOC_Os04g28570.1,LOC_Os09g17360.1,LOC_Os12g13480.1,LOC_Os09g03939.2,LOC_Os12g17280.1,LOC_Os04g06630.1,LOC_Os08g26860.1,LOC_Os05g18294.4,LOC_Os10g30350.1,LOC_Os09g03939.1,LOC_Os01g20950.1,LOC_Os08g23829.1,LOC_Os10g01560.1, 12039
49006 1522 chr05|11975:8474579-8474693:-1	TAGACACTTCAGCGCCACGTCAACTGGCGCTGAATGCTGTGCCAACGCGGATGGAAGGCTGAGTTAGTGTGCCAACGTACATTCAGCGCCATGCTATTTGGCGCTGAGGTGTCTA	TCAGCGCCATGCTATTTGGCGCTG 1.22358 0	repeat_sense,igr_sense, LOC_Os08g41870.1,LOC_Os01g28720.1,LOC_Os05g46130.1,LOC_Os02g28880.1,LOC_Os04g25430.1,LOC_Os03g26329.1,LOC_Os02g34280.1,LOC_Os05g08890.1,LOC_Os03g18060.1,LOC_Os04g31484.1,LOC_Os06g34920.1,LOC_Os07g25500.1,LOC_Os06g11360.1, 214
49039 28639 chr05|11975:8954200-8954296:-1	AACCAATTTTCACTGGAGGGCTCTTAGGAGGCCTGCCTTATAAAATAGAGCTATCTTTTAAGGTGGCCTCCTAAGAGCTCGCCAGCGAAAATCAGTT	GGCCTCCTAAGAGCTCGCCAGCGA 0.789568 1	igr_sense, LOC_Os11g18730.1,LOC_Os02g56070.1,LOC_Os11g31450.1,LOC_Os05g15910.1,LOC_Os04g43970.1,LOC_Os05g04290.1,LOC_Os09g15900.1,LOC_Os03g36670.1,LOC_Os07g36660.1,LOC_Os12g40680.1,LOC_Os04g12770.1,LOC_Os02g04290.1,LOC_Os06g29200.1,LOC_Os01g55920.1,LOC_Os05g38110.1,LOC_Os04g27880.1,LOC_Os04g11170.1,LOC_Os01g19200.1,LOC_Os03g41990.1,LOC_Os04g37630.3,LOC_Os05g37580.1,LOC_Os05g50540.1,LOC_Os06g23830…
49042 1100 chr05|11975:9004106-9004193:-1	GACCTACATCCGACTGGTTTCCAGTCGGGGGCTCTTGGGTTGTTGTAGTTTCAGTTGCCGCCGACTGGTTTTCAGTCGGAGGATGGTC	CCGCCGACTGGTTTTCAGTCGGAGGAT 0.909485 1	repeat_sense,cds_antisense,exon_antisense, LOC_Os01g19694.1,LOC_Os06g48450.1,LOC_Os01g29370.1,LOC_Os11g35690.1,LOC_Os09g11030.1,LOC_Os04g43480.1,LOC_Os12g31180.1,LOC_Os10g13390.1,LOC_Os04g17720.1,LOC_Os07g06262.1,LOC_Os02g23980.1,LOC_Os05g44520.1,LOC_Os06g14600.1,LOC_Os10g10840.1,LOC_Os09g09250.1,LOC_Os10g43020.1,LOC_Os07g17660.1,LOC_Os03g57380.1,LOC_Os04g06600.1,LOC_Os02g31170.1,LOC_Os09g01350.1…
49043 1100 chr05|11975:9004106-9004193:-1	GACCTACATCCGACTGGTTTCCAGTCGGGGGCTCTTGGGTTGTTGTAGTTTCAGTTGCCGCCGACTGGTTTTCAGTCGGAGGATGGTC	TGCCGCCGACTGGTTTTCAGTCGG 0.786716 1	repeat_sense,cds_antisense,exon_antisense, LOC_Os11g07720.1,LOC_Os09g19600.1,LOC_Os06g48450.1,LOC_Os01g29370.1,LOC_Os08g24260.1,LOC_Os11g35690.1,LOC_Os09g11030.1,LOC_Os04g43480.1,LOC_Os12g31180.1,LOC_Os11g29450.1,LOC_Os10g13390.1,LOC_Os07g06262.1,LOC_Os04g03950.1,LOC_Os05g44520.1,LOC_Os02g30020.1,LOC_Os04g02200.1,LOC_Os06g14600.1,LOC_Os10g10840.1,LOC_Os12g37330.1,LOC_Os09g09250.1,LOC_Os03g57380.1…
49048 28642 chr05|11975:9074883-9074979:-1	GGAACTTCCTGGCAAAAGGTCCGGAACTTCCTGGCAACTTTTTCTCACAAGCAGAGAAAGCTGCCCGGAACTTCCGGAGTTCTTCCTAGGAACTTCC	CTTCCGGAGTTCTTCCTAGG 0.125178 1	repeat_sense,igr_sense, LOC_Os05g16080.1,LOC_Os10g06410.1,LOC_Os11g25400.1,LOC_Os07g18920.1,LOC_Os08g08460.1,LOC_Os01g07370.1,LOC_Os08g16540.1,LOC_Os02g42040.1,LOC_Os01g07370.2,LOC_Os10g06340.1,LOC_Os06g26060.1,LOC_Os07g27420.1,LOC_Os12g33360.1, 13
49056 28645 chr05|11975:9142937-9143059:-1	CCTCCTCTTCTCGTGAAGAGCAAAGTGTTGATAACATGTTGAAAAAGGGTACGGGTCTGACTAAGATTATCCTTGCCGAATCAGAAGGTTATTAGCACTTTGCTCTTGACGAGAAGAACAAGG	AGCACTTTGCTCTTGACGAG 0.746859 1	igr_sense, LOC_Os04g57430.1,LOC_Os02g14360.1,LOC_Os04g39460.1, 3
49084 126 chr05|11975:9709509-9709595:-1	TATCTTTAGTCCCGGTTGTTGAGAACAACCGGGAGTAAAGAAAAGATATTTACTCCCGGTTGTTGAGAACAACCGGGACTAAAGATG	TCCCGGTTGTTGAGAACAACCGGGA 0.240703 1	intron_antisense,repeat_sense, LOC_Os02g08060.1,LOC_Os08g23100.1,LOC_Os12g17280.1,LOC_Os01g17402.1,LOC_Os01g17402.2,LOC_Os05g39470.1,LOC_Os12g34010.1,LOC_Os05g01120.1,LOC_Os09g17020.1,LOC_Os12g18420.1, 1252
49125 464 chr05|11975:10387725-10387810:-1	GTTTCATATAGGATGAGGACATGGCATCCTATTAATTTCGTGTGATGGCTGGTAATAGGATGCCATTTCCTCGTCCTAGGTGAAAC	TGCCATTTCCTCGTCCTAGG 0.576884 1	repeat_sense,igr_sense, LOC_Os11g06860.2,LOC_Os08g12550.1,LOC_Os08g24120.1,LOC_Os11g25070.1,LOC_Os11g06860.1,LOC_Os10g13610.1,LOC_Os06g19010.1,LOC_Os04g32140.1,LOC_Os12g12770.1, 58
49163 126 chr05|11975:10993206-10993329:-1	CTTTAGTCTCGGTTTGTAACACCAACCGGGCATAAAGATCTCAAATCACTTTAGTCCCGGTTTGTATTACCAACCGGGACTAAAGATCTTTAGTCCCGGTTGGTAACACGAACCGAGACTAAAG	AGTCCCGGTTGGTAACACGAACCG 0.382217 1	repeat_sense,igr_sense, LOC_Os02g50650.1,LOC_Os09g17360.1,LOC_Os12g13480.1,LOC_Os04g06630.1,LOC_Os04g56620.1,LOC_Os08g13430.1,LOC_Os05g16640.1,LOC_Os07g20680.1,LOC_Os03g19436.1,LOC_Os03g19420.2,LOC_Os03g19420.1, 3930
49184 464 chr05|11975:11293419-11293504:-1	GTTCCATCAAGGATGAGGATGTGGCATCCTATTAATTTCGTGCGATGGCTGGTGATAGGATGCCATGTCCTCATCCTAGGTGAAAC	GGATGCCATGTCCTCATCCTAG 1.21226 1	repeat_sense,igr_sense, LOC_Os01g40190.1,LOC_Os11g10420.1,LOC_Os02g58660.2,LOC_Os01g39650.1,LOC_Os03g43990.2,LOC_Os04g50720.1,LOC_Os01g45090.1,LOC_Os09g18210.1,LOC_Os02g58660.1,LOC_Os11g08480.1,LOC_Os09g38800.1,LOC_Os10g08740.1,LOC_Os09g19570.1,LOC_Os03g43990.1,LOC_Os08g40430.1,LOC_Os09g38840.1,LOC_Os12g23180.1,LOC_Os05g04190.1, 167
49186 126 chr05|11975:11309824-11309908:-1	TTTTAGTCCCGATTGGTATTATCAACCGGGATTAAAGATCTAAATAATCTTTACTCCCGGTTGGTAACACCAACCGGGACTAAAG	CCGGTTGGTAACACCAACCGGGA 0.501154 1	repeat_sense,igr_sense, LOC_Os06g22430.1,LOC_Os09g17360.1,LOC_Os02g08060.1,LOC_Os12g13480.1,LOC_Os04g06630.1,LOC_Os08g31649.1,LOC_Os05g18294.4,LOC_Os08g13430.1,LOC_Os08g23829.1, 5587
49193 436 chr05|11975:11381817-11381916:-1	AGAGCCCGTCACAGATGACTCATACGTGACGGGCATTAGGTAATCTCTATCGGGCATTAGTATAGGGCCCGTCACAGATGAGTCATCCGTTACGGGCCCT	GCCCGTCACAGATGAGTCATCCGT 0.863651 1	repeat_sense,igr_sense, LOC_Os09g11300.1,LOC_Os01g59530.2,LOC_Os11g07400.1,LOC_Os04g25720.1,LOC_Os11g20580.1,LOC_Os11g35540.1,LOC_Os10g20460.1, 1548
49226 126 chr05|11975:12037009-12037097:-1	TCGTCTCTTTAGTCCCGGTTGGGGATACTAACTAGGACTAAATTCTTTAGTCCCGGTAGGTGTTACCAACCGGGACTAAAGTTGCACGA	TTACCAACCGGGACTAAAGTT 0.175765 1	repeat_sense,igr_sense, LOC_Os05g09210.1,LOC_Os08g45200.1,LOC_Os07g14430.1,LOC_Os08g34120.1,LOC_Os09g17360.1,LOC_Os12g13480.1,LOC_Os04g06630.1,LOC_Os08g26860.1,LOC_Os11g14740.1,LOC_Os01g04150.1,LOC_Os05g18294.4,LOC_Os01g20950.1,LOC_Os08g23829.1,LOC_Os12g40700.1,LOC_Os04g37420.1, 7750
49275 2610 chr05|11975:13285589-13285728:-1	GTATAGCATGGTTCATTGCGGGGCACCAGACTGAGAAGTGGCGGAGATAAGCCCACGGGGGTCGCTGGGGAGTCCATGCCTTGTTTTATAAGGGGGTGATTATGATCCAGGATGGTGCGCTGCAGTGGATTGTGTTATGC	ATGGTGCGCTGCAGTGGATT 0.326479 1	exon_sense,repeat_sense,cds_sense, LOC_Os01g62780.1,LOC_Os07g23030.2,LOC_Os07g23030.1,LOC_Os05g23850.2,LOC_Os08g12460.1, 498
49362 28710 chr05|11975:14420003-14420078:-1	ATCCCCTTTTTGACGTCCCCATGCCCCCCCCCCCCGGTGTGGTGTGGCGGCATGAGGATGTCAAAAGGAAAGGGAT	GGCATGAGGATGTCAAAAGG 0.543999 1	igr_sense, LOC_Os07g45070.1,LOC_Os07g45070.2,LOC_Os04g46370.2, 18
49377 126 chr05|11975:14650909-14650985:-1	TTAGTCCCGGTTGGTAACACCAACCGGGAAAAAAGATGCTATCTTTAGTCCCGATTGGTAACACCAACCGAGACTAG	TCCCGATTGGTAACACCAACCG 0.453192 1	intron_antisense,repeat_sense,igr_sense, LOC_Os06g22430.1,LOC_Os02g50650.1,LOC_Os09g17360.1,LOC_Os12g13480.1,LOC_Os04g06630.1,LOC_Os05g18294.4,LOC_Os08g13430.1,LOC_Os03g26630.2,LOC_Os08g23829.1,LOC_Os03g26630.1, 3677
49392 614 chr05|11975:14775006-14775075:-1	GTGTAGCTGAGCCACTGACATGTGGGGCCATAGCAAAAGTGGGACCCACATGTCAGTGGCTCAACTGCAT	ACCCACATGTCAGTGGCTCAA 0.346617 1	repeat_sense,igr_sense, LOC_Os05g33700.1,LOC_Os01g09870.1,LOC_Os04g24020.1,LOC_Os07g41460.1,LOC_Os08g34560.1,LOC_Os05g24680.1,LOC_Os07g43020.1,LOC_Os05g02230.1,LOC_Os08g09930.1,LOC_Os02g10210.1,LOC_Os02g49570.1,LOC_Os06g37320.1,LOC_Os01g10180.1,LOC_Os05g30390.1,LOC_Os06g39840.1,LOC_Os01g41110.1,LOC_Os11g12740.1,LOC_Os06g48940.1, 601
49491 28747 chr05|11975:16139347-16139426:-1	GTACCAGGGCACGTTGATGAACACCTGCGAGGAAGCAGTGCCAGAGTCAGGTAGGTGTTCGACGAAATGCCTGAGGCGGC	TAGGTGTTCGACGAAATGCCT 0.0232674 1	intron_antisense, LOC_Os08g25380.1,LOC_Os02g18580.1,LOC_Os02g53040.1,LOC_Os11g41870.1,LOC_Os08g22330.1,LOC_Os01g10920.1,LOC_Os03g12610.2,LOC_Os04g09350.4,LOC_Os04g46460.2,LOC_Os12g40540.2,LOC_Os02g57160.1,LOC_Os11g41840.1,LOC_Os10g03110.1,LOC_Os06g24730.2,LOC_Os12g40540.1,LOC_Os04g46460.1,LOC_Os12g03370.1,LOC_Os03g12610.1,LOC_Os01g05620.1,LOC_Os10g28490.1,LOC_Os04g58740.1,LOC_Os01g10930.1,LOC_Os0…
49515 2050 chr05|11975:16640948-16641064:-1	GAAGTCATCGTACTCCACGATCTCGGTTGGTTGCAAGTCGACGCCGGGGGAGCTGAGGTAGCCGTCCAGTTGTTCCGTCGAAACCGTGCCGAGAGGCTGGAGTATGACGCCGACTTC	GTGCCGAGAGGCTGGAGTATGAC 0.452875 1	repeat_sense,cds_antisense,exon_antisense, LOC_Os06g37720.1,LOC_Os09g09680.1,LOC_Os12g29190.1,LOC_Os09g01340.1,LOC_Os10g19130.1,LOC_Os11g45240.1,LOC_Os07g45680.1,LOC_Os05g28540.1,LOC_Os01g31730.1,LOC_Os04g23310.1,LOC_Os08g37530.1,LOC_Os04g16370.1,LOC_Os12g31190.1,LOC_Os06g12610.1,LOC_Os05g04700.1,LOC_Os07g47740.1,LOC_Os03g26390.1,LOC_Os03g04810.1,LOC_Os01g06160.1,LOC_Os01g35480.1,LOC_Os09g09240.1…
49553 368 chr05|11975:17112892-17113006:-1	AAGTTGAGGGACCTCCGGAGTACTTTTTCCTTCCTTTGGTACGTTGACCATTAGGTTGGCCCAAGCACAATGTAGAACTTCAAAAGGAAAAAGTGCACCGAAGGTCCCTCAACTT	GAAAAAGTGCACCGAAGGTCC 0.289833 1	repeat_sense,igr_sense, LOC_Os03g40000.1,LOC_Os11g26150.1,LOC_Os05g23720.1,LOC_Os01g02170.1,LOC_Os06g21890.1,LOC_Os03g44190.1,LOC_Os12g05060.1,LOC_Os11g10060.1,LOC_Os05g40000.1,LOC_Os08g36250.1,LOC_Os05g48860.1,LOC_Os07g47590.1,LOC_Os01g13780.1,LOC_Os05g34970.1,LOC_Os02g48270.1,LOC_Os01g60760.1,LOC_Os01g41950.1,LOC_Os12g04424.1,LOC_Os04g45030.1,LOC_Os01g02170.2,LOC_Os09g27570.1,LOC_Os03g14720.1,L…
49554 1522 chr05|11975:17139051-17139191:-1	CTGATGGCGCTGAGATTGAACACCTCAGTGCTGATCGCCTCGGCGCTGAGGTCCTAACGGCCAGGCGCACCCTAACGACAGACATGGCAACCTCAGCGCCAACCGCCTCGGCGCTGAGGTGCCTGAGCTCAGCGCCAACAG	TGAGGTGCCTGAGCTCAGCG 0.381567 0	exon_sense,repeat_sense,cds_sense, LOC_Os03g61290.1,LOC_Os04g40440.1,LOC_Os03g52890.1,LOC_Os05g05650.1,LOC_Os02g32600.1,LOC_Os03g21700.1,LOC_Os01g04290.1,LOC_Os07g42000.1,LOC_Os01g68650.1,LOC_Os02g26850.1,LOC_Os07g15330.1,LOC_Os06g11360.1,LOC_Os03g21610.1, 13
49565 126 chr05|11975:17253356-17253434:-1	ATTTTTACCAACCGGGACTAAAGATCTTGTCAGATGTATGTCAGGGGGCCGAGGATCTTTAGTCCCGGTTGGTGTTAAT	GAGGATCTTTAGTCCCGGTTGGT 0.546402 1	repeat_sense,igr_sense, LOC_Os10g08660.1,LOC_Os01g28080.1,LOC_Os02g50650.1,LOC_Os08g02990.1,LOC_Os09g17360.1,LOC_Os12g17280.1,LOC_Os05g44050.1,LOC_Os11g36280.1,LOC_Os06g15730.1,LOC_Os05g18294.4,LOC_Os08g13430.1,LOC_Os01g20950.1,LOC_Os01g38580.1,LOC_Os10g01560.1,LOC_Os08g25440.1,LOC_Os08g27180.1, 14033
49627 588 chr05|11975:17967804-17967894:-1	TTTGGTTAGATGTGACACATCCTAGTATGATGAATCTGGACATAAAGCCTGTCCAAATTCATTGTACTAGGATACATCACATCCAACCAAA	GTACTAGGATACATCACATC 0.291779 1	repeat_sense,igr_sense, LOC_Os07g32450.1,LOC_Os02g30730.4,LOC_Os02g30730.1,LOC_Os01g51800.1,LOC_Os05g26750.1,LOC_Os04g32540.2,LOC_Os05g04060.1,LOC_Os02g06710.1,LOC_Os02g30730.3,LOC_Os04g53830.1,LOC_Os11g32470.1,LOC_Os04g32540.1,LOC_Os05g26720.1,LOC_Os03g47960.1,LOC_Os02g30730.2,LOC_Os02g34580.1,LOC_Os06g17950.1, 296
49639 1100 chr05|11975:18200783-18200870:-1	GACCTACATCTGACTGGTTTCCAGTCGGGGGCTCTTGGGTTGTTGCAGTTTCAGCTGCTGCCGACTGGTTTCCAGTCGGCGGTTGGTC	CTGCCGACTGGTTTCCAGTCGGCGGTT 0.725891 1	repeat_sense,cds_antisense,exon_antisense, LOC_Os11g07720.1,LOC_Os09g19600.1,LOC_Os06g48450.1,LOC_Os01g29370.1,LOC_Os08g24260.1,LOC_Os11g35690.1,LOC_Os09g11030.1,LOC_Os04g43480.1,LOC_Os12g31180.1,LOC_Os11g29450.1,LOC_Os01g50090.1,LOC_Os10g13390.1,LOC_Os04g17720.1,LOC_Os07g06262.1,LOC_Os04g03950.1,LOC_Os02g23980.1,LOC_Os05g44520.1,LOC_Os02g30020.1,LOC_Os04g02200.1,LOC_Os06g14600.1,LOC_Os10g10840.1…
49640 1100 chr05|11975:18200783-18200870:-1	GACCTACATCTGACTGGTTTCCAGTCGGGGGCTCTTGGGTTGTTGCAGTTTCAGCTGCTGCCGACTGGTTTCCAGTCGGCGGTTGGTC	CTGCTGCCGACTGGTTTCCAGTCGG 0.740658 1	repeat_sense,cds_antisense,exon_antisense, LOC_Os11g07720.1,LOC_Os09g19600.1,LOC_Os06g48450.1,LOC_Os09g24900.2,LOC_Os01g29370.1,LOC_Os08g24260.1,LOC_Os11g35690.1,LOC_Os09g11030.1,LOC_Os04g43480.1,LOC_Os12g31180.1,LOC_Os11g29450.1,LOC_Os10g13390.1,LOC_Os04g17720.1,LOC_Os07g06262.1,LOC_Os04g03950.1,LOC_Os05g44520.1,LOC_Os04g02200.1,LOC_Os02g30020.1,LOC_Os07g04620.1,LOC_Os06g14600.1,LOC_Os10g10840.1…
49642 110 osa-MIR445d chr05|11975:18245236-18245545:-1	GGCCAAAATTTAGTCCCTGTCACATCAGATGTTATGACACTAATTAAAAGTATTAAACATAGACTAATGACAAACCCCATTCCATAACCCTGGATTAATTCGCGAGATGAATCTATTGAGTCTAATTAATCAATGATTAGCCTATGTGATGCTACACTAAACATGTGTTAATTATGGATTAATTAGGCTTAAAAATTTTGTCTCACGAATTAGCTCTCATTTATGCAATTATTAGTTTTGTAAGTAGTTTATGTTTAATATCTAAATTAGTGTATAAACATCCGATGTGATAGGGACTAAAGTTGGATCC	TAAATTAGTGTATAAACATCCGAT 1	repeat_sense,igr_sense, LOC_Os10g27260.1,LOC_Os04g41340.1,LOC_Os06g50890.4,LOC_Os12g02700.1,LOC_Os04g45410.1,LOC_Os09g36190.1,LOC_Os11g09710.1,LOC_Os03g62850.1,LOC_Os06g50890.1,LOC_Os01g48920.1,LOC_Os04g41380.1,LOC_Os06g50890.2,LOC_Os03g62850.2,LOC_Os11g45330.1, 608
49670 1026 chr05|11975:18527893-18528008:-1	GCCCGAGATTCATCCACGTCACCATGAGTTAAAATTTAACTCCCAATAAAATTTTAACTCATGAGTGAATCCGCGAGTTAAATTTTAACTCATGGTAACGTGGACGAATCTCGGAC	TCATGGTAACGTGGACGAAT 0.285847 1	repeat_sense,igr_sense, LOC_Os11g11070.1, 140
49790 48 chr05|11975:20192961-20193069:-1	ATAAGACTTTCTAGCATTGCCCACATTTATATATAATGAATCTAGGCAAACATATATCTCTAGATTCATTAATATATATATATATGTGGGCAATGCTAGCAAGTCTTAT	ATGTGGGCAATGCTAGCAAGT 1.20938 1	repeat_sense,igr_sense, LOC_Os12g18960.2,LOC_Os05g41190.1,LOC_Os09g36410.1,LOC_Os12g02520.1,LOC_Os09g09820.1,LOC_Os02g17940.1,LOC_Os12g35480.1,LOC_Os10g04580.1,LOC_Os06g19990.1,LOC_Os05g43650.1,LOC_Os03g31270.1,LOC_Os08g19114.1,LOC_Os12g40920.2,LOC_Os08g06500.1,LOC_Os09g15639.1,LOC_Os02g17940.3,LOC_Os10g04580.2,LOC_Os02g17940.2,LOC_Os04g35260.2,LOC_Os03g62080.1,LOC_Os02g17940.5,LOC_Os01g47680.1,L…
49956 436 chr05|11975:22455397-22455493:-1	CCCGTCAAAAAAGAGTGTCATCTGTGACGGGCATTAAACTTATCTCAATCGGGCCTCTAGTTGGAGCCCGTCACGGATGACACTTATTTGTAACGGG	CCGTCACGGATGACACTTAT 0.976541 1	repeat_sense,igr_sense, LOC_Os09g26010.1,LOC_Os01g17980.1, 461
49973 1596 chr05|11975:22844859-22844986:-1	GCTCTAATATTATAGCCAACTACTAGCTCCAATTCATCGTTAATAGTATAGTAAGCAACTATTGTATGAATTGGCTATTAGATCGGCTATGGATGAGTTGGAGCTAGTAGTGGGCTATACTACTAGGC	TTGGAGCTAGTAGTGGGCTATACTA 0.995152 1	intron_antisense,repeat_sense, LOC_Os05g51190.4,LOC_Os10g20260.1,LOC_Os05g51190.3,LOC_Os12g40940.1,LOC_Os11g14160.1,LOC_Os02g02390.1,LOC_Os03g28380.1,LOC_Os05g34630.1,LOC_Os08g37700.1,LOC_Os03g58010.1,LOC_Os06g13660.1,LOC_Os01g05080.1,LOC_Os09g28440.1, 1900
49980 2258 chr05|11975:22899459-22899564:-1	TTAGTGTCCAAACATCCGATGTGACAGGGACTTGGAATAAGTCTCTAGAAACCAAACAGGCCCTAAAACTTTTTAATCCATGTCACATCGGATGTTTGGACGCTAA	TCCATGTCACATCGGATGTTTG 0.707138 1	repeat_sense,igr_sense, LOC_Os11g22160.1,LOC_Os12g12650.1,LOC_Os10g02509.2,LOC_Os06g50890.4,LOC_Os07g04160.2,LOC_Os01g10030.1,LOC_Os05g03210.1,LOC_Os02g40320.1,LOC_Os07g04160.1,LOC_Os01g32830.1,LOC_Os02g05770.2,LOC_Os06g50890.1,LOC_Os01g16060.1,LOC_Os01g48920.1,LOC_Os01g60140.1,LOC_Os01g65130.1,LOC_Os01g46130.2,LOC_Os01g46130.3,LOC_Os06g50890.3,LOC_Os02g05770.1,LOC_Os06g50890.2, 1610
50112 100 chr05|11975:25061931-25062074:-1	GAGCAATTTTATGGTCCTTTAGGAGGTACCATAAGGTATCAAAAATTTAGTGTAAAATTTGGTACTCCATAGTATCTAGGTACTAAATTTACAATAGAAAAAATGGTATCTCATGGTACCTCCTTAAGGACCGTAAAATTGCTC	TCATGGTACCTCCTTAAGGACCGTA 1.00103 1	repeat_sense,igr_sense, LOC_Os11g27430.1,LOC_Os03g17270.2,LOC_Os07g46030.1,LOC_Os02g57980.1,LOC_Os02g05680.2,LOC_Os02g15040.1,LOC_Os03g18200.2,LOC_Os09g10730.1,LOC_Os01g66760.1,LOC_Os11g15450.1,LOC_Os04g57830.1, 318
50116 28971 chr05|11975:25111896-25112024:-1	GAGCTTAGACACCTCAGCGCCGAGTCAGGTGGCGCTAAACTTTGACACGTCGGCACACCGAGTCGGCCTGCCATCCACGGTGACACGACATTTAGCACTGGTTGACCTGGCACTGAGGTGGCTAAGCTC	TGACCTGGCACTGAGGTGGC 0.202228 1	repeat_sense,intron_sense, LOC_Os12g24220.1,LOC_Os01g68320.4,LOC_Os04g54474.1,LOC_Os08g17670.1,LOC_Os01g68320.2,LOC_Os01g68320.1,LOC_Os04g54474.2,LOC_Os01g68320.5,LOC_Os08g05140.1,LOC_Os01g68320.3,LOC_Os05g42210.1,LOC_Os06g11360.1,LOC_Os12g07850.1,LOC_Os01g66810.1, 58
50131 126 chr05|11975:25350966-25351099:-1	GATCTTTAGTCCCGGTTGGTAACACCAACCGGGACTAAAGATATCGGGGGGCCTGACAAGGCCTGACAGATTTAGAACCGGGACTAAAGATCATTTTTAGTCCCGGTTGGTAACACCAACCGAGACTAAAGATC	GGTTGGTAACACCAACCGAGA 0.425177 1	repeat_sense,igr_sense, LOC_Os09g33680.2,LOC_Os06g22430.1,LOC_Os09g13880.1,LOC_Os04g42090.2,LOC_Os09g17360.1,LOC_Os02g08060.1,LOC_Os12g13480.1,LOC_Os04g06630.1,LOC_Os04g42090.1,LOC_Os04g42090.3,LOC_Os09g33680.1,LOC_Os08g23829.1,LOC_Os04g42090.4, 3775
50144 614 chr05|11975:25487833-25487948:-1	CATGCACATTTGCCACCTAGGCCTACATGTCAGTCTCAGCCGTTACCTGGTCCCACATCTCATTTTTTCGAATGATGATGAGGCTGGCATGTGGGTCCGGGTGGCAAATGTGTATG	CATGTGGGTCCGGGTGGCAAAT 1.05547 1	igr_sense, LOC_Os04g50770.1,LOC_Os10g10360.1,LOC_Os09g25560.1,LOC_Os11g24120.1,LOC_Os05g23050.1, 144
50179 48 chr05|11975:26080676-26080786:-1	TACTACTCCCCCCGTTTCACAATGTAAGTCATTGTAGCATTTCCCACATTCATATTGATGTTAATGAATCTAGATGCGCATGACTTACATTGTGAAACGGAGGAAGTACTA	ATGACTTACATTGTGAAACGGAGGAA 0.533977 1	repeat_sense,igr_sense, LOC_Os01g57610.1,LOC_Os06g47530.1,LOC_Os11g02660.2,LOC_Os09g36660.1,LOC_Os07g32450.1,LOC_Os05g05760.1,LOC_Os12g14080.1,LOC_Os09g29800.1,LOC_Os05g41190.1,LOC_Os08g04300.1,LOC_Os12g02520.1,LOC_Os08g23870.1,LOC_Os09g09820.1,LOC_Os10g36270.1,LOC_Os11g31450.1,LOC_Os08g36840.1,LOC_Os08g36840.2,LOC_Os04g49160.1,LOC_Os01g51630.4,LOC_Os02g17940.1,LOC_Os12g35480.1,LOC_Os04g38450.1,L…
50191 1080 osa-MIR399c chr05|11975:26222675-26222782:-1	GGCGAATTACAGGGCGGTTTCTCCTTTGGCACGTACGGAGGCAAGGCATGCGGTGAAAAATCTCTAGCTAGCCATGCGTGCCAAAGGAGAATTGCCCTGCGATTCACC	GTGCCAAAGGAGAATTGCCCTG 1.12627 1	intron_antisense, HASH(0x11a4cfdc) LOC_Os08g45000.1,LOC_Os04g33860.1,LOC_Os05g45350.2,LOC_Os04g58410.2,LOC_Os09g02410.1,LOC_Os04g58410.1,LOC_Os10g31864.1,LOC_Os05g48390.1,LOC_Os06g05850.1,LOC_Os04g10130.1, 22
50199 14 chr05|11975:26249239-26249361:-1	GGAAACCGCGAGACGAATCTTTTGAGCCTAATTAATCCGTCATTAGCACATGTGGATTACTGTAGCACTTATGGCTAATCGTGTAGTACTAATTAGGCTTAAAAGATTCGTCTCGCGATTTCC	TTAGGCTTAAAAGATTCGTCTCGC 0.861947 1	repeat_sense,igr_sense, LOC_Os11g34230.3,LOC_Os12g20324.3,LOC_Os04g46970.1,LOC_Os10g14920.5,LOC_Os04g01310.1,LOC_Os03g13130.1,LOC_Os06g47000.2,LOC_Os06g50890.4,LOC_Os01g56900.2,LOC_Os07g04160.2,LOC_Os10g14920.3,LOC_Os01g10030.1,LOC_Os05g28070.1,LOC_Os07g46730.1,LOC_Os07g08810.1,LOC_Os04g45650.1,LOC_Os04g45650.2,LOC_Os01g46380.1,LOC_Os03g37960.1,LOC_Os11g34230.4,LOC_Os05g34880.1,LOC_Os12g28100.1,L…
[truncated: 1,393 more rows]
