# Supplementary material for: Intragenomic Matching Reveals a Huge Potential for miRNA-Mediated Regulation in Plants
Source: PLoS Comput Biol. 2007 Nov 30;3(11):e238. doi: 10.1371/journal.pcbi.0030238 (PMC2098865; doi:10.1371/journal.pcbi.0030238)
Supplement: Dataset S3 — (981 KB TDS) [file pcbi.0030238.sd003.tds]

Locus_id Family_id	mirbase_id Location	pre-miRNA	mature miRNA svm_score JRCriteria	Genome context miSquare_with Targets copy_number
5 134 LG_I:373361-373485:1	GTTAAGCCCAAGCGGACATGGATCTGGCAAGCTATTAGACTCACCGCCAGTATGCTTAGCATCATGCCAAACGCAAGTGGATATGGATCTGACGAGCTGCCAGACCCAACACCCTTGGGCTTGGC	TGCCAGACCCAACACCCTTGG 0.548288 1	igr_sense, S.00180029,S.00120531,S.00140013,S.00180028,S.22190001,S.08160004,S.00050447,S.00020961,S.00020917,S.00140688,S.00031269,S.00021487,S.00110557, 280
10 1191 LG_I:1667058-1667192:1	CTGATGCGTGAGCATCAGTGCAATGCCTGTGGTCTACTAGCCATTGGATTTGAAATTAGTGGGTCTCCTTTTACTATTTATTTAATCCAATTACCCAAATAGCCATAGGCTTTGTGCTGATGTTCAAAGCATCGG	AGGCTTTGTGCTGATGTTCA 0.239427 1	igr_sense, S.07470001,S.00170383,S.21890001,S.02220010,S.215660001,S.00660087,S.02060015,S.24390001,S.07360002,S.00030187,S.00121041,S.35430002,S.29970003,S.21990001,S.00012808,S.00141531,S.72410001,S.00100674,S.00170017,S.168100001,S.97950001,S.111220001,S.02020037,S.54720001, 28
11 1170 LG_I:1810327-1810445:1	TGAAATCCAAGTGGACTTCCCTTACAATCTACTCTTTCAGTTTCACAGAAGATCCAGATTAGATTTTAAGGCAAACAAATTGATAGAGCAGATTGTAAGGGAAGCCCACATGGATTTCA	GCAGATTGTAAGGGAAGCCCACATG 0.66353 1	igr_sense, S.00010203,S.00010241,S.00010193,S.00010204,S.00860008,S.00010205,S.00110777,S.00010198,S.00050273,S.00010200,S.00010194,S.00010197,S.00031746,S.00010240,S.00010196,S.01680003,S.00010199,S.00102019,S.00031747,S.14570002,S.00010201,S.97370001,S.02980008,S.76450001,S.00160440,S.14570001,S.00012071,S.00080099, 132
12 1170 LG_I:1810327-1810445:1	TGAAATCCAAGTGGACTTCCCTTACAATCTACTCTTTCAGTTTCACAGAAGATCCAGATTAGATTTTAAGGCAAACAAATTGATAGAGCAGATTGTAAGGGAAGCCCACATGGATTTCA	TTGTAAGGGAAGCCCACATGGA 1.20278 1	igr_sense, S.00010203,S.00010193,S.00010204,S.00860008,S.00010205,S.00110777,S.00070132,S.00010198,S.00131164,S.00012666,S.00050273,S.00010197,S.00010200,S.00012718,S.00010194,S.00031746,S.00010240,S.00010196,S.01680003,S.00010199,S.00102019,S.14570002,S.97370001,S.00010201,S.02980008,S.76450001,S.14570001,S.00080099, 131
30 134 LG_I:5555755-5555850:1	GTTCCAGATCCAAGGTGCTTGGGATATGTGTGGTATCAGATTCAAGGCGCTTGGACCTAAAATTGTTGTCAGACCCAAGTATCTTGGGTTTGGTGC	CCCAAGTATCTTGGGTTTGG 0.747781 1	repeat_sense,igr_sense, S.00011508,S.00150368,S.00012709,S.00012490,S.00071274,S.00050447,S.00140039,S.00160542,S.00770057, 395
38 1202 LG_I:6577357-6577455:1	ACTCTGCACTTGGTGGATTGGAGAAAGGTAATGCACCCATCCGATCTTCTGAGGGAACAGGAGGGACTTACTTTTTGCAGGATCCATCAGGTCAGGAGT	ACTTTTTGCAGGATCCATCA 0.245461 1	exon_sense,cds_sense, S.00120612,S.00012743,S.00031338,S.00091413,S.01290046,S.00860150,S.00110626,S.01870003,S.00002122, 13
40 596 ptc-MIR319a LG_I:7044381-7044561:1	AGCTAAGAGAGCTTTCTTCAGTCCACTCATGGGTGGTAGTAGGATTTAATTAGCTGCCGACTCATTCATCCAAATACTGAGTTAAAGGACAAGGAGATTACCCAGTAAATGAGTGAATGATGCGGGAGACAAATTGAATCCTAAGCTTCCTGTACTTGGACTGAAGGGAGCTCCCTTTCCT	CTTGGACTGAAGGGAGCTCCC 0.273181 1	igr_sense, HASH(0x8edcaac) S.00031751,S.00141569,S.00011133,S.00080256,S.00140796,S.00091462,S.00700065,S.00010186, 13
41 1204 LG_I:7918959-7919054:1	GCTGTAGCCAGAGTGTCCAAGCTATTTCCGATGGATCCATAAAGATTTAAGAGCAAGGAATGCCACAGGAATGAGCAGGGACATGGTGGAGAGAGC	GGAATGAGCAGGGACATGGTG 0.526016 0	igr_sense, S.00010358,S.00080547,S.00161152,S.92430001,S.00010136, 7
42 1205 LG_I:8363602-8363748:1	TTGCTGTGGTGAGTTTCCCTGTCAGTGCTCACTACGATATTTAATGAAGAAGAAAAATAAAGCAAGAGATAAAAAAGGCATTTCCTCGATTCAGATTTCAGGGTGCAGCATTGCATTGAGCATTGACAGGGAAACTCACCACGGCAA	CATTGACAGGGAAACTCACCA 0.86289 1	igr_sense, S.00121162,S.06010002,S.01490017,S.01490024,S.01420032,S.00180201,S.01490023,S.01490005,S.00021035,S.00130888, 7
45 510 LG_I:9000818-9000901:1	GCACTGTTATTAAACCCGGCCCGGCCTGGTGGGTCGACCCGGGACCTGGTGGCTGGACCGGTCCGGGTTTAATAAAAGACCGGC	GGACCGGTCCGGGTTTAATAA 0.568082 1	repeat_sense,igr_sense, S.00440127,S.00110839,S.00161272,S.00021584,S.192760001,S.00190795,S.197820001,S.00660085,S.141430001,S.00090643,S.155320001,S.48310001,S.00110049,S.02400011,S.01500063,S.191800001,S.00570222,S.00051510,S.00160801,S.00191039,S.107490001,S.00870025,S.00110479,S.217080001,S.00141221,S.38120001,S.25330001, 756
46 1152 LG_I:9015513-9015611:1	CTGAAAAAACCGAGCCAAACCGGTTTGAACCTGTTTTGTCCTAAAAAACCGAACCGAACTGAAACCGGTTGGTTTGAACCGGTTTCGGTTCGGTTTCAG	TTGAACCGGTTTCGGTTCGG 0.610669 1	repeat_sense,igr_sense, S.05220003,S.00111238,S.00120808,S.00040690, 1039
47 142 LG_I:9413084-9413180:1	TGAGCATTTTCAGTTCGGTCCGGTTTTGGACCAAAATAAACAACCAAACCGTTTTTTATTTTATTTTTTGAACCGAACCGAACCGAAAACCGGTTCA	TGAACCGAACCGAACCGAAA 0.449447 1	repeat_sense,igr_sense, S.72040001,S.05220003,S.14540001,S.36160002,S.00141178,S.00060292,S.19420001,S.53690001,S.00160247,S.00040690,S.00090514,S.00150006,S.184680001, 1816
50 1208 LG_I:10029151-10029258:1	TTATTGGTAGCTGTGGTAGTAGCAGGCGGTGTAGTGGCTTGATATAGAAAGCCTAGGAGGCTGGTAACTGGCAGCATATAATGCCTGGTAAGCTAGGGTAACCAATAA	TGCCTGGTAAGCTAGGGTAA 0.976916 1	igr_sense, S.00031819, 7
61 146 LG_I:12335312-12335399:1	TAATTCTGTCGGTATATACTGACGAATTCTATGCCGTCAGTAATTATTACAGACAGTAAAGGTCTGTCGGTATATACCGACATAATTA	TCTGTCGGTATATACCGACATAAT 1.03488 1	repeat_sense,igr_sense, S.01490009,S.00180057, 1317
68 1212 LG_I:13494402-13494526:1	CTTAAGAGGTGTGCGGAAGGCAGGGACTGTGGGTAAACCATTTCCTGGGGTGCAGGTTTGTATGCTAAGAAATGGTTTTTTTTCCTACCCTTCACAGTCCTTTTCCTCAGCAACATCTTCTTTTG	GTCCTTTTCCTCAGCAACATC 0.54866 1	intron_sense, S.00140630,S.00570197,S.00111059,S.00012238,S.00020640,S.00051063,S.02010014,S.107680001,S.00131142,S.00190969,S.00180341,S.00101927,S.00080534,S.00010180,S.00440117,S.32850001,S.00010209,S.00011310,S.00040682,S.03290001,S.00010210,S.00110266,S.00100095,S.00011308,S.00021755,S.00060614,S.00010208,S.00290193,S.00440114,S.00012505,S.08360002,S.00010643,S.00180466,S.00060034,S.00040681…
69 1213 LG_I:13882385-13882476:1	GGCAGTCCAAACACCACGTGGCGCTTGGGCTGCACCCAAGAGGAAGCAGATGAAGAGCCCGCAGCACAGCTCCACATGGTGCTTGGTTTGCC	CAGCTCCACATGGTGCTTGG 0.52239 1	igr_sense, S.203090001,S.00060902,S.00041234,S.02230022,S.02150012,S.145960001,S.37990001,S.56470001,S.00030277, 16
73 966 LG_I:14609195-14609321:1	TGTTTTACAGGTGCTGGATCTTCTATCACCAATCACCAAGGGTGATTACACATTCACCTTAATGTTCCCTTATCCAGAGTTCAAGAAGTTAATGATTAGTGGTAGAAGATCCAGCACCTATAAAACA	AGTGGTAGAAGATCCAGCACC 0.532734 1	igr_sense, S.00140093,S.00070367,S.00111057,S.00031782,S.00050587,S.00010166, 14
78 2 LG_I:15445244-15445355:1	CCTGGATCGGCCCAGCGGGTCAACCCGGGTATGAAACCGGTCCGGGTCTAAGCAAAAACTCGCCTGGAAGTTGGTCCGGTGAAACCCAGTCGACCCGAGGGGTCGACCCGAG	GTCGACCCGAGGGGTCGACCC 0.229687 1	repeat_sense,igr_sense, S.00110839,S.04680002,S.00110134,S.192760001,S.00660085,S.00080509,S.155320001,S.89720001,S.00102262,S.17580001,S.00191039,S.00160915,S.217080001,S.25330001,S.28540001,S.41620003,S.09220002,S.00770033,S.00970003,S.00010406,S.04140006,S.02400013,S.48310001,S.01500063,S.191800001,S.00160801,S.107490001,S.56900001,S.102280001,S.00141221,S.00160878,S.38120001, 186
81 1216 LG_I:15889257-15889381:1	TCAGACTGGGTGCTCGATATTGATTGGGAGCTCCCAACGACTAAGACACTGCGGGCTGCCCATAAGTTATTGGCCGTATTGTTAGAGAGTCTGTGCACCTGATTTTTATCGGGTCCACCAGATGA	ACCTGATTTTTATCGGGTCCACC 0.172803 0	repeat_sense,igr_sense, S.00050756,S.00061020,S.00021678,S.00050709,S.00090459,S.00010360,S.00120539,S.00870073,S.00100508,S.00021679,S.00050640,S.00050628,S.00030625,S.00010364,S.00120534,S.00061367,S.00021676,S.00120609,S.00180208,S.00061378,S.00021622,S.00180498,S.00120560,S.00180214,S.00050752,S.00030422,S.00120126,S.00030646,S.00030204,S.00050927,S.00011864,S.00120605,S.00120632,S.00061349,S…
82 1217 LG_I:16234786-16234869:1	AATTTTAGTGGAGCACGGTATGGCTGCAGGTTCCAGGCTGCAGACACCTGGCACTTGGGCTGCCATGCCCTGCCACAGAGAGTT	CCATGCCCTGCCACAGAGAG 0.282186 1	igr_sense, S.00012154,S.00110979,S.01250006, 17
84 456 LG_I:16767603-16767694:1	TGGGTTTGGCATCTATATTAGACTCAATACAGTTGGACTTGGCAATGCACCAAGTCCAAGGTTGCGTGGGTCTGACACGCATGCCAGACCCA	GCGTGGGTCTGACACGCATGCCA 0.642217 0	exon_sense,repeat_sense,cds_sense, S.00180028,S.01240004,S.00120531,S.00011508,S.00180029, 173
85 456 LG_I:16767597-16767701:1	AATGTATGGGTTTGGCATCTATATTAGACTCAATACAGTTGGACTTGGCAATGCACCAAGTCCAAGGTTGCGTGGGTCTGACACGCATGCCAGACCCAATACGTT	GGGTCTGACACGCATGCCAGAC 0.392894 0	exon_sense,repeat_sense,cds_sense, S.01240004,S.00120531,S.00011508,S.00180029, 162
86 402 LG_I:16767593-16767705:1	TGTAAATGTATGGGTTTGGCATCTATATTAGACTCAATACAGTTGGACTTGGCAATGCACCAAGTCCAAGGTTGCGTGGGTCTGACACGCATGCCAGACCCAATACGTTTGGA	CACGCATGCCAGACCCAATAC 0.50321 0	exon_sense,repeat_sense,cds_sense, S.00180028,S.00012949,S.00110531,S.00020338,S.00570092,S.00160592,S.00120531,S.00030631,S.00012948,S.00180029,S.00031269, 118
102 444 LG_I:18062212-18062342:1	GTACAGCTGCAGTTGTATCTGATGGTGATGTTGCCATTGTGTGTGATGATGGCTGTGTTAATCTTGCATGTCAAGATACCACCTGGGTTGCAGATTCAGCAGCTTCACCATCAGATTCAGCTGCAGCTTAC	TCACCATCAGATTCAGCTGCAGCT 0.942834 1	exon_sense,cds_sense, S.01400084,S.36310001,S.00040282,S.01190019,S.00150706,S.00640157,S.00141394,S.00081245,S.63210001,S.36310002,S.00160942,S.01930011,S.110500001,S.01310088,S.208170001,S.00190854,S.00660224,S.00050668,S.00181138,S.00060536,S.00400228,S.00001951,S.00190815,S.00110984,S.00111174,S.00880029,S.00140366,S.00090056,S.04760002,S.38490001,S.00091535,S.00170085,S.00010409,S.00660177,S…
103 444 LG_I:18062212-18062342:1	GTACAGCTGCAGTTGTATCTGATGGTGATGTTGCCATTGTGTGTGATGATGGCTGTGTTAATCTTGCATGTCAAGATACCACCTGGGTTGCAGATTCAGCAGCTTCACCATCAGATTCAGCTGCAGCTTAC	CATCAGATTCAGCTGCAGCT 0.84142 1	exon_sense,cds_sense, S.00040282,S.00150706,S.00070383,S.00141394,S.00160942,S.00030307,S.01310088,S.00050668,S.00060536,S.00181138,S.00400228,S.00190815,S.00700245,S.00140366,S.01490026,S.00170085,S.00091535,S.00100408,S.00140493,S.00400054,S.00130053,S.00140500,S.00030099,S.00021659,S.00181037,S.00290062,S.06610006,S.00011650,S.00110205,S.00160363,S.00141204,S.00090351,S.00181256,S.01860015,S.0…
110 848 LG_I:20159447-20159528:1	GTGGGGGCTTGAGAGTGTGCCAAGCCTCAGCATGCTGGGTGACCCAGCTGCGATTGGGCTTAGCAGTGTGCCAAGTCCCGAC	TTGGGCTTAGCAGTGTGCCAAGTCC 0.331572 0	igr_sense, S.02890001,S.02750002,S.00110358,S.00110363,S.00060878,S.38800001,S.01580018,S.00120531,S.08230002,S.00700235,S.00110360,S.02290017,S.00060879,S.00180029, 130
120 1229 LG_I:23618983-23619096:1	TAGGTCTGGCCTAAGTCAGCCCAAATGCAGCTAGGTCTGGCAAAAAAAATAGACCCAAAGACTATTGGGTTTGGTGCTGACCGGACTTGTTGGGTCTGGCATTGGCCAGACCTA	TTGGGTCTGGCATTGGCCAG 0.239865 1	igr_sense, S.00020034,S.00170083, 45
124 146 LG_I:24155785-24155883:1	GTTTTACCGACGGATTAATTCCGTTGGTGATAGCCATGAAATCCGTCGGTGAAAGAAATACCGACGGCTTCACCGACGGAATCTATCCGTCGGTGAACC	ACCGACGGAATCTATCCGTCGGTG 0.777634 1	repeat_sense,igr_sense, S.00060853,S.00050487,S.01490009, 2216
126 206 ptc-MIR171e LG_I:24172923-24173007:1	AATTTGATGTTGGCAGAGCTCAATCAAATCAAAGCACTCAATGGTTGGGTTCTTTCATCTGATTGAGCCGTGCCAATATCGCATT	TGATTGAGCCGTGCCAATATCGC 1.01585 1	igr_sense, HASH(0x9050358) S.01270071,S.00400008,S.00021331,S.00570207,S.00071054,S.00021334,S.00061864,S.00020794,S.44860001,S.00081776,S.00030827, 21
130 2 LG_I:24917738-24917852:1	TGGACCGGCCTGGTGGGTTGACCCGAGACTCGGTGGCTGGACCGGTTCGAGTTTATTAAAAGATCGGCCGGTGCAACGACCCGACAAAACCCGGTCGACCCCCCGGGTCGACCCA	CAAAACCCGGTCGACCCCCCGGGTC 0.145189 0	repeat_sense,igr_sense, S.00110839,S.00021584,S.192760001,S.155320001,S.00160069,S.89720001,S.17580001,S.00191039,S.41620003,S.00161272,S.04930005,S.00190795,S.84600001,S.02400013,S.41620002,S.00100478,S.48310001,S.191800001,S.00030395,S.56900001,S.102280001,S.00141221,S.04680002,S.00110134,S.00660085,S.00080509,S.00180855,S.00102262,S.81520001,S.217080001,S.00012641,S.06440001,S.25330001,S.28540…
131 456 LG_I:25613606-25613691:1	GTTTGGCATGTATGTTAGACCCAATATACTTAGACTTGACAATGTGTCAAGCCTAATATAGTGTGGGTCTAACACGCATGTTAGAC	TAGTGTGGGTCTAACACGCATGT 0.267007 1	igr_sense, S.00180028,S.00120531,S.00040287,S.00180029, 45
158 152 LG_I:30752857-30752935:1	AAACCGAGCCAAACCAGTTTGAACCGGTTTTTGTCCTAAAAAACGAAACGGTCGGTTTGAACCGGTTTCGGTTCGGTTT	GGTCGGTTTGAACCGGTTTCGGTTC 0.778101 1	repeat_sense,igr_sense, S.00080579,S.00050213,S.00070332,S.05220003,S.01170030,S.02620004,S.00111238,S.00141178,S.166020001,S.01770002,S.00040690,S.00170153, 2638
164 1243 LG_I:30997442-30997518:1	GCATACCATAATGTACCGTGTTCTAGGTAACTCAAGCATCACCCAATTTACTTGGAATGCGGTGCGTTATGATATGC	TTGGAATGCGGTGCGTTATG 0.0188463 1	intron_antisense, S.00160862,S.00150313,S.11570001,S.00770100,S.39000001, 3
165 580 LG_I:31534318-31534390:1	AATCATGTGGGGAAAGCACTGTAGATTTCCTCACAAAACATTGTGGATAGCTACAGTGTCTCTCCACATGGTT	AGCTACAGTGTCTCTCCACA 0.277196 1	repeat_sense,igr_sense, S.00700168,S.00020374,S.00012544,S.00130753,S.00012786, 272
185 206 ptc-MIR171f LG_II:902816-902941:1	GTCATTGCGATGTTGGCCCGGTTCACTCAGAGAAAAGACACCATTTTTTTTCAAGAAGATCATCAAAGCTTGAAAGAATAATGGTGGTCGGTCGTCTCTGATTGAGCCGTGCCAATATCTTAGTGC	TGATTGAGCCGTGCCAATATC 1	igr_sense, HASH(0x9097e80) S.01270071,S.00400008,S.00021331,S.00570207,S.00071054,S.00021334,S.00061864,S.44860001,S.00081776,S.00030827, 20
186 1246 LG_II:1146414-1146495:1	GCTCAGGACCTTGGGTTTGGCGTGGTACCCAGACCCAAGAAGCTTGTGTTTGACATGCTTGCCAGATTCAAGGTGCTTGGGT	CATGCTTGCCAGATTCAAGG 0.818302 1	repeat_sense,igr_sense, S.00100834,S.00180642,S.00081408,S.00060136,S.00060537,S.00110299, 16
192 1250 LG_II:2721165-2721254:1	AGTTTTGGGGCTCAATATGCATGTGAAACATGCTAGCATCCGTTGGTGGATGGATATGTTTCTCTTGCATGCATGTGCTGTCCCTAAACT	TTGCATGCATGTGCTGTCCCT 0.696722 1	intron_sense, S.00020437,S.26820002,S.00030573,S.00030613, 6
193 552 LG_II:2737631-2737727:1	GTTGAGGGGATTGCTGTCTGGTTCGATGTCATTCATGTGAAGCTTTAACATTAATGTAGTATTGAGTGATTTCGGACCAGGCTTCATTCCCCCCAAC	GATTTCGGACCAGGCTTCATTCC 0.870844 1	utr_sense,exon_sense, HASH(0x90ad27c) S.00091498,S.01350020,S.00100887,S.00660257,S.02360003,S.00011350,S.00161383,S.00040979,S.00090065,S.12390003, 23
194 552 ptc-MIR166b LG_II:2737631-2737727:1	GTTGAGGGGATTGCTGTCTGGTTCGATGTCATTCATGTGAAGCTTTAACATTAATGTAGTATTGAGTGATTTCGGACCAGGCTTCATTCCCCCCAAC	TCGGACCAGGCTTCATTCCCC 1	utr_sense,exon_sense, HASH(0x90b7598) S.00091498,S.00660257,S.02360003,S.00011350,S.00180270,S.00160591,S.63260001,S.00061699,S.00012698, 20
198 1254 LG_II:3266066-3266158:1	TTAAGCCTAATCGTGGATGTGTTAGGCACATTGTCAAGCTCCCTTTAAGGCTGAGCTTGACACACTGTTAAGCCCATCCAGGGTTGGGCTTGA	AAGCCCATCCAGGGTTGGGC 0.0122354 1	igr_sense, S.00011851,S.00131243,S.00190962, 2
205 1259 LG_II:5044569-5044641:1	ACTCAGCAGGTGCAGCAGCAGCACCAGTTTCAATCAATACGAGGAGGGTTGGCTGGTGTTGGACCTGTTAAGT	GCTGGTGTTGGACCTGTTAA 0.0905134 1	exon_sense,cds_sense, S.00150413,S.00181069,S.191610001,S.00181071,S.00181074,S.00181059,S.11450001,S.00181066,S.06140008,S.02610014,S.00070099,S.00181060, 9
218 30 LG_II:10028798-10028930:1	GTGGTTTCCCGGAAACCACTTTCCGGAAAACAAACATAGCCAAAAGGGAAAACACTTTCCTTGAAATCAAGTCAAATTTTTCTTTGACTGAAAAGTGTTTTTCGTTGACCGGAAAGTGTTTTCCGTTGATCAC	TTGACCGGAAAGTGTTTTCCG 0.982391 1	repeat_sense,igr_sense, S.125500001,S.173970001,S.96570001,S.01310076,S.70910001,S.136930001,S.39310001,S.00050775,S.00031564,S.07420002,S.02130011,S.162550001,S.194020001,S.01290059,S.84550001,S.115280001,S.00060910,S.02730008,S.00091520,S.02190002,S.41170001,S.00120394,S.00030682,S.05470002,S.03020001,S.160610001,S.43590001,S.46880001,S.00071078,S.44520001,S.01470064,S.98990001,S.138590001,S.12…
234 1273 LG_II:12262304-12262404:1	CTCAGGATGAGAACAAGTAAACCTGCAGTGGCCGGTTGTTGAGGAGGGTCGAGGAAATGGTTTTGACCGGCTGCAGTAGGTGAAGCGTGTTCGGTTGTGTG	GTAGGTGAAGCGTGTTCGGT 0.182901 1	intron_antisense, S.00021497,S.00020410, 5
247 552 ptc-MIR166c LG_II:13668153-13668275:1	TTGAGGGGAATGTTGTCTGGCTCGAGGACTCTTTCTTGATCAGTCTGATCAAGTGTTCTATCTTTAGATCTAATATCTTAGATCATGTGTTAGGGTCGTCGGACCAGGCTTCATTCCCCCCAA	TCGGACCAGGCTTCATTCCCC 0.96582 1	igr_sense, HASH(0x90ce610) S.00091498,S.00660257,S.02360003,S.00011350,S.00180270,S.00160591,S.63260001,S.00061699,S.00012698, 20
249 1278 LG_II:14305907-14306026:1	TCGGGCCCGAGTCACGGGTCAGGTTGACCATTGATCCAGGTCAACGTAAGGATAAAAGTGGTTATTATCATAGTTTTCAAACCTGACTTAAAGGTCAACCCTGCTAGGCTCGGGTCACGA	AAAGGTCAACCCTGCTAGGCTC 0.626978 1	repeat_sense,igr_sense, S.00161341,S.00010755,S.00010671,S.00150262,S.02030019, 10
253 924 LG_II:15132506-15132596:1	GAGCCCGTGTTGGAGAAGAAGAGCGCGTGCAAAGTGTAAGCACTTCATCAGGATTTTGCACGTGCCCTGCTTCTCCAGCAAGGAACCGCTC	TGCACGTGCCCTGCTTCTCCAGCAA 0.674359 1	igr_sense, S.06770016,S.00130339,S.00860042,S.00101251,S.00700106,S.01230106,S.32510001,S.00110954,S.00090507,S.00040892,S.00161246,S.34680001,S.06620001,S.00101822,S.00040641,S.00180403,S.00150560,S.00080683,S.00120193, 22
262 46 LG_II:16037848-16038001:1	TAGATTTGGGTCACGGGTCGGGATGGTCAACTCGGCTTGATCCAAGTCAACGTATGGATAAAAATAGTTATTACTATAGCTTAAAACCTAACTCAGGAGTCGATCCAGGACAAGGCTCAGGCCGGGAGAGTCAACCCGGGTTGACCCAAATTTA	GTCAACCCGGGTTGACCCAAA 0.211222 1	repeat_sense,igr_sense, S.00040916,S.00081586,S.00440127,S.01180073,S.00040600,S.00660055,S.06410003,S.00040855,S.00060199,S.00290131,S.00050658, 269
263 66 LG_II:16462683-16462786:1	ACTTGGTTGGGCATGGACGCATCCAAGTCTAAACCCACGTTGGGCCTGGATGCGATAGCGACCAACTCCATGTTGGACCTGGACGCGTCCACGCTTAACCAGGT	TGGACCTGGACGCGTCCACGC 0.0653035 1	igr_sense, S.00130771,S.00141201,S.00030407,S.00880095,S.06720003,S.00100632,S.25400002,S.130660001,S.00141199,S.00181067,S.07060002,S.00131010,S.01270072,S.06140006,S.00131011,S.00011156,S.01930009,S.00002401,S.01480034,S.00040946,S.00030997, 161
264 66 LG_II:16462681-16462788:1	TAACTTGGTTGGGCATGGACGCATCCAAGTCTAAACCCACGTTGGGCCTGGATGCGATAGCGACCAACTCCATGTTGGACCTGGACGCGTCCACGCTTAACCAGGTTG	CCTGGACGCGTCCACGCTTAACC 0.606794 1	igr_sense, S.00130771,S.00141201,S.00061683,S.06720003,S.00100632,S.25400002,S.130660001,S.00141199,S.00181067,S.07060002,S.00131010,S.01270072,S.00020087,S.06140006,S.00041234,S.00131011,S.00011156,S.01930009,S.00002401,S.01480034,S.00040946, 73
270 146 LG_II:18395091-18395205:1	GCTTTAATACACTGACGAGATTATTCCGTCGGTGATTTGTAGTGGCATTTATTGTAATTTTATTCCAACCCTCTATAAAATACCGACGGAATAATTCCGTCGGTGATGTAACAGT	TACCGACGGAATAATTCCGTCGGTG 1.43033 1	repeat_sense,igr_sense, S.00120217,S.00180215,S.01490009,S.00180057,S.00120787,S.42180002,S.00070257,S.00180661, 5933
271 1285 LG_II:18618653-18618732:1	TGACACTCCTGCATTTGGGAGAAGACATCAATTATTTAATCATGTCAAGTTTTTATCTTCTTCCAAGTGTAGGAGTGTCA	ATCTTCTTCCAAGTGTAGGAG 1.2989 1	exon_sense,repeat_sense,cds_sense, S.01880008,S.01810001,S.01650002,S.00870061,S.01460027,S.00030651,S.01230078,S.00021674,S.00150012,S.01950016,S.00020470,S.31530002,S.34020001,S.08280001,S.187830002,S.00050660,S.25750001,S.00660283,S.03620003,S.00140485,S.00002036,S.01950002,S.00051187,S.161600001,S.01490014, 1150
279 152 LG_II:19897756-19897852:1	GAACCCAAACCGGAAAAAACCGAGCCAAACCTGTTTGAACCGGTTTTTGTCCTAAAAAACCGAACCGAACCCGGCCGGTTTGAACCGGTTTCGGTTT	CCGGCCGGTTTGAACCGGTTT 0.236711 1	repeat_sense,igr_sense, S.166020001,S.00141178,S.00040690,S.00170153, 1283
280 1289 LG_II:20685767-20685871:1	GTACTTGGTGATCTGGGCTGGTATTGCGTCGGAGCAGTCTTGTGGGCAAAAAATTACCGATTACCAAATGTTGTATCTGCTTTACCAGCTGGTGTGACCAAGAAC	CTTTACCAGCTGGTGTGACCA 0.828804 1	exon_sense,cds_sense, S.00080094,S.00121226,S.00031136,S.00160644,S.00061101,S.00010660,S.00160643, 5
281 174 LG_II:20949418-20949541:1	CATCTTGATCAATGGCCATTGTAAGAGTAGAAGGATCCATGAAGCAATAACTCTCTTTGCTAAAATGTGTGATAAAACATTGACTCCTGGTATTTCACTCTTACAGTGCCCATTGATTAAGATG	TTTCACTCTTACAGTGCCCATTGAT 0.553328 1	exon_sense,cds_sense, S.24000001,S.00110216,S.00700120,S.19640001,S.01250075,S.00130327,S.00400048,S.00102233,S.00141045,S.00151042,S.00061747,S.00062011,S.10640002,S.00131192,S.00130309,S.20170001,S.00100507,S.00020803,S.00080015,S.00020378,S.00160333,S.00130311,S.00860171,S.00130326,S.00130325,S.00190210,S.00031516,S.00002232,S.81910001,S.00170405, 26
282 174 LG_II:20949411-20949548:1	GTTATAACATCTTGATCAATGGCCATTGTAAGAGTAGAAGGATCCATGAAGCAATAACTCTCTTTGCTAAAATGTGTGATAAAACATTGACTCCTGGTATTTCACTCTTACAGTGCCCATTGATTAAGATGGTATAAT	ACTCTTACAGTGCCCATTGATTAAG 0.98973 1	exon_sense,cds_sense, S.24000001,S.03980005,S.00070793,S.00110216,S.150680001,S.00040809,S.00700120,S.19640001,S.01250075,S.00061748,S.00031307,S.00130327,S.00400048,S.01240090,S.00151042,S.00061747,S.00062011,S.10640002,S.00131192,S.00130309,S.20170001,S.00640083,S.00080015,S.00160204,S.00290361,S.01200065,S.00160333,S.00130311,S.00130326,S.00110033,S.00130325,S.00190210,S.00031516,S.00002232,S.…
283 174 ptc-MIR475a LG_II:20949418-20949541:1	CATCTTGATCAATGGCCATTGTAAGAGTAGAAGGATCCATGAAGCAATAACTCTCTTTGCTAAAATGTGTGATAAAACATTGACTCCTGGTATTTCACTCTTACAGTGCCCATTGATTAAGATG	TTACAGTGCCCATTGATTAAG 1	exon_sense,cds_sense, S.24000001,S.03980005,S.00070793,S.00040809,S.01250075,S.00061748,S.00130327,S.00400048,S.01240090,S.00061747,S.00062011,S.10640002,S.00130309,S.20170001,S.00640083,S.00160204,S.01200065,S.00130311,S.00130326,S.00110033,S.00130325,S.00190210,S.00002232, 23
284 1290 LG_II:20949411-20949548:1	GTTATAACATCTTGATCAATGGCCATTGTAAGAGTAGAAGGATCCATGAAGCAATAACTCTCTTTGCTAAAATGTGTGATAAAACATTGACTCCTGGTATTTCACTCTTACAGTGCCCATTGATTAAGATGGTATAAT	GCCCATTGATTAAGATGGTA 0.94438 1	exon_sense,cds_sense, S.24000001,S.00040809,S.01250075,S.00061748,S.00061747,S.00062011,S.10640002,S.00070748,S.20170001,S.00190210,S.00002232, 16
289 66 LG_II:22076195-22076297:1	TGGACGTGTCCAGGTCCAACATGGGGTTAAGCGAGTTGGACATGGTCACATCTAAACCCGACCGCGTCCAAACAAAATGTGGGGTTGGGCGTGGACACGTCCA	GGGTTGGGCGTGGACACGTC 0.431226 1	exon_sense,cds_sense, S.00021882,S.00180781,S.00141201,S.06720003,S.00011415,S.00100632,S.02150013,S.02400014,S.00041234,S.00131011,S.146010001,S.00290339,S.00011156,S.00141553,S.15540001,S.00040946, 153
296 166 ptc-MIR478f LG_III:105843-105900:1	GTATCTTATTTTTAGGAGCCGATGTCATTTTTTTGACATGTCTTCTATTTTTAGGGAC	TGACATGTCTTCTATTTTTAGGGA 0	repeat_sense,igr_sense, S.00010344,S.00410128,S.00081818,S.00020313,S.00091003,S.00081370,S.00050411,S.00130321,S.00050952,S.00190819,S.00121106,S.00110182,S.00700129,S.00051359,S.00020667,S.00120495,S.00111061, 370
306 146 LG_III:1549749-1549849:1	GGTAAAGCCGACGGACGTATTCCGTCGGGGATGACGTCGGTAAAAAAATCACCGACGAACTTCTAATCATACACCGACGGAATTTTTCCGTCGGTAAAACT	ACCGACGGAATTTTTCCGTCGGTAA 1.019 1	repeat_sense,igr_sense, S.00120217,S.10750003,S.00070795,S.01490009,S.00060936,S.00110800, 3641
321 636 LG_III:3836724-3836803:1	GCTGTTGCTGTTGCTGTAGTAGTTGCTGCTGCTGTTGCTGTTGCTGTTGCTGTAGTAGTTGCTGCTGCTGCTGCTGCTGC	CTGTAGTAGTTGCTGCTGCTGC 0.655548 1	repeat_sense,cds_antisense,exon_antisense, S.00140630,S.01350058,S.00190977,S.00060816,S.00050333,S.00180043,S.00150136,S.00012889,S.00150450,S.00102135,S.00140726,S.00020205,S.00030512,S.00041196,S.00040500,S.00030425,S.00090760,S.00570131,S.00102327,S.00120216,S.02720008,S.00090752,S.00011444,S.00031667,S.01180078,S.00030957,S.00121069,S.00091557,S.00410021,S.00011760,S.00120225,S.00020591,S.00…
326 146 LG_III:5766024-5766173:1	CGTTGACAATACCGACGGAATGTATCCGTCGGTAGTTTACAGAGAGTTCTGAAATATTTACTGTCCATGCCACAATCACCGACGGACTGGCCGTTGGTGATTTACCGGTGGAAATACAGACGGAATAATTCCGTCGGTAAAGTTCTAGCG	GACGGAATAATTCCGTCGGTAA 0.318993 1	repeat_sense,igr_sense, S.01490009,S.00120217,S.00180057,S.00120787,S.00180661, 4791
328 134 LG_III:5904812-5904985:1	TTTTGAATGCTAGATTCAAGTAGCTTGGACTTGATATGATTGTCAGATCCAAGATGTTTTTGCTAGCATGGTTGCTATACTAAAGATTATTGGACCTGGTGTGGTTGCCTGACCCAAGACGCTTGAGTTTGGAATGGTTGCAAGACACAAGTACCTTGGGTCTGGCACTTAAGA	CAAGTACCTTGGGTCTGGCA 0.289678 1	repeat_sense,igr_sense, S.00012490,S.00770057,S.00050447,S.11640002,S.01520019, 335
332 222 LG_III:6146706-6146807:1	CATCGTTGCCGATTTCTAAATCGGCAGCGACACAGTTTGGCTGCTAATTTCTGAATTGACATTGGCATAGTTTGGTTGTCGATTGCTGAATCGGCAGCGATG	TTGTCGATTGCTGAATCGGCAGCGA 0.348896 1	igr_sense, S.00031035,S.00082028,S.01560026,S.36050001,S.00170258,S.03650001,S.130820001,S.00120564,S.00011559,S.116450001,S.00141361,S.00440084,S.00150247,S.55390001,S.00031911,S.03340003,S.00120545,S.00161165,S.19430002,S.19430001,S.41310001,S.137690001,S.117680001,S.05490001,S.00820098,S.00040925,S.00190265,S.00110530,S.213620001,S.138940001,S.00081917,S.01790021,S.166330001,S.130330001,S.1537…
345 1310 LG_III:8309213-8309328:1	TTCTTATGGGTGACCTACCCAGGGGGGAGAATGGCCTCATTAAAATGGGTGACCTACCCAGGTAAAAAAAAGATGAAGAATGGTCTCTTTCTAATGGGTGACCTACCCAGATGGAA	TCTAATGGGTGACCTACCCA 0.447514 1	igr_sense, S.00700059,S.00130407, 3532
351 30 LG_III:9503377-9503527:1	TGGTTTCCCGGAAACCACTTTCCGGAAAACAAACACAGCCAAAAAGGAAAACACTTTCCTAGAAATCAAACCAAATTTTTCTTTGACTGGAAAGTGTTTTCCGTTGACCGAAAAGTGTTTCCGTTGACCGGAAAGTGTTTTCCGTTGACCA	TTGACCGGAAAGTGTTTTCCG 0.7012 1	repeat_sense,cds_antisense,exon_antisense, S.96570001,S.01310076,S.70910001,S.136930001,S.39310001,S.00031564,S.07420002,S.194020001,S.01290059,S.00060910,S.02190002,S.00120394,S.05470002,S.43590001,S.138590001,S.123720001,S.203700001,S.00013069,S.00570033,S.17930001,S.200990001,S.128880001,S.125500001,S.173970001,S.00050775,S.02130011,S.162550001,S.84550001,S.115280001,S.02730008,S.00091520,S.41…
359 66 LG_III:11977258-11977388:1	CAAGTTGGGTGTGGACGCACCCGTGCTCAACTCCAAGGTGGGCGTGGACCCTGGACGCATCTATGCCCAACTTGGAGCACCCAGCCACGCCCACACGCAAGTTAAGTCTGGACGCGTCCACGCCTAATTTG	CTGGACGCGTCCACGCCTAA 0.0571635 1	igr_sense, S.00130771,S.00141201,S.00030407,S.25400002,S.130660001,S.00141199,S.00131010,S.00041234,S.00131011,S.01930009,S.00030997,S.00180707,S.06720003,S.00100632,S.00181067,S.07060002,S.01270072,S.06140006,S.00290339,S.00011156,S.00002401,S.01480034,S.00040946, 144
362 166 ptc-MIR478d LG_III:12583810-12583884:1	GTCTCCTATTTTTAGAGATGGACGTTAACTTTTTTGTGAATAGCCTAGTTGACGTGTCTTCTATTTTTAGGAACC	TGACGTGTCTTCTATTTTTAGGAA 0	repeat_sense,igr_sense, S.00091003,S.00081851,S.00051359,S.01550032,S.00050952,S.00101420,S.00020667, 365
363 596 ptc-MIR319b LG_III:12635063-12635246:1	AATAGATAAGAGAGCTTTTTTCGGTCCACTTATAGATAGTAATATGATTTAATTAGTTACCGACTCATTCATCCAAATACTGAGTTATGAGCTAAGATTACCCAGTAAATGAATGAGTGATGCGGGAGACAAATTAAATCTTAAACTTCCTATCATTGGACTGAAGGGAGCTCCCTTTACTGTT	TTGGACTGAAGGGAGCTCCC 1	igr_sense, HASH(0x943cfec) S.00091462,S.00011133,S.00010186,S.00031751, 11
377 206 LG_IV:185010-185096:1	ACGGGATATTGGTACGGTTCAATCAGAAAGTAATGCTCCCAAAAGTATAGAGTACTATTGTTTGATTGAGCCGTGCCAATATCACGT	TTGATTGAGCCGTGCCAATATCAC 1.01894 1	igr_sense, HASH(0x944f388) S.00400008,S.00091078,S.00030827,S.00081558,S.01270071,S.00021331,S.17000001,S.00570207,S.00071054,S.00021334,S.00061864,S.00020794,S.44860001,S.00081776, 24
378 206 ptc-MIR171a LG_IV:185010-185096:1	ACGGGATATTGGTACGGTTCAATCAGAAAGTAATGCTCCCAAAAGTATAGAGTACTATTGTTTGATTGAGCCGTGCCAATATCACGT	TTGAGCCGTGCCAATATCACG 0.727337 1	igr_sense, HASH(0x945cc8c) S.00400008,S.00030827,S.00081558,S.01270071,S.00021331,S.17000001,S.00570207,S.00071054,S.00021334,S.00020794,S.44860001, 20
379 134 LG_IV:232753-232846:1	GTTAAACCCAAACATTCTTGGGTTTAGCTAGGCATTGACCCTAAAGGCATATGGGTCCGACAATGTGACAAACCCAAACATCCTTGGGTTTAAC	CAAACCCAAACATCCTTGGGT 0.682933 1	igr_sense, S.00170430,S.00120852,S.00021098,S.00010559,S.00012026,S.04430001,S.00081530,S.00002486,S.00100198,S.00101460,S.09860003, 144
381 1319 LG_IV:274284-274374:1	TGCTAGGTATGGGCAATATTGGGACTATCTTAGTTTCCAATTTAGTTTCTGTCATGATTTATTTGAGTCTCAATATTATCCATGCCTTGCA	GTCTCAATATTATCCATGCC 1.23619 1	igr_sense, S.00040719,S.02080009,S.00102120,S.00011360, 9
383 1320 LG_IV:913879-914032:1	GTCAAATGAGGCGGCGCTCAATCGTTCAAAGCTCATGTTTGAAACTGGGGAAATCAAGTTTTCAAGGAACGAAACCATATATGGCCTTGTACAGTGCACTAGAGATATCAGAGAAGATGAGTGTCAGAAATGTTTGAGCTCTGCTTTGATTGAT	ATGTTTGAGCTCTGCTTTGA 0.270223 1	exon_sense,cds_sense, S.01310088,S.00080690,S.00700024,S.01800028,S.00140043,S.00030450,S.00700073,S.01330037,S.00101756,S.00060365,S.01460014,S.00160318,S.06700002, 10
385 1321 LG_IV:1642423-1642544:1	TGGAGAAAATTTTGGGGCACTGGGATCCTTTTGTTGAAAAGGGGGAGCATTTGACACAGATGTTGACCCATCATGGGTACCACTTACAGGCTCAAGGGTCTCGACCTCAAGACTCTTCTCCA	CAAGGGTCTCGACCTCAAGA 0.188106 1	igr_sense, S.00020831,S.00110394,S.01350066, 4
387 1188 LG_IV:1795850-1795979:1	TGGATGGGATCAGCAAGGGGCAAAGATGCATAAGAGAGATGTACAAGGGTAGGGAAGGGGAAGAGAAAGATCGATATCGACTACCCTTCTTTTTCTCTTATGCATTTTTGTCCCTCGCTAGTCTCACCCA	TTTTTGTCCCTCGCTAGTCTCA 0.288198 1	igr_sense, S.00010641,S.00151133,S.00012922,S.00400261,S.01800028,S.00030812,S.02630014,S.00640063,S.105640001,S.00010640,S.08430002,S.00130898,S.00080050, 22
388 1188 LG_IV:1806597-1806726:1	TGGATGGGATCAGCAAGGGGCAAAGATGCATAAGAGAGATGTACAAGGGTAGGGAAGGGGAAGAGAAAGATCGATATCGACTACCCTTCTTTTTCTCTTATGCATTTTTGTCCCTCGCTAGTCTCACCCA	TTTTTGTCCCTCGCTAGTCTCA 0.288198 1	igr_sense, S.00010641,S.00151133,S.00012922,S.00400261,S.01800028,S.00030812,S.02630014,S.00640063,S.105640001,S.00010640,S.08430002,S.00130898,S.00080050, 22
391 1324 LG_IV:2896956-2897030:1	ATTGGGCTGACATTGGCCTAACCCCTGTTTTGGACCGATGTTGGCCCAATTCTTTTAGGCCGACCTCAGCCCAAT	TTTTAGGCCGACCTCAGCCCA 0.351405 1	igr_sense, S.09080003,S.73860001,S.72630001,S.55880001,S.04320001,S.41260001,S.00150942, 44
394 748 ptc-MIR399g LG_IV:3407370-3407458:1	TGAATAACTGTGCAATTCTCCTTTGGCAGACGTATATGGCGTTCGGACACCAACTTTGGACTGCCAAAGGAGAATTGCCCTGCCATTCA	TGCCAAAGGAGAATTGCCCTG 1	igr_sense, S.00081691,S.01250080,S.00121161,S.00130828,S.00090375,S.00081692,S.04650002, 19
396 1040 LG_IV:3411448-3411557:1	ATTGCCGGGCAAATCTCCTTTGGCATGGCGCCGCACTCTACAGGAATGCATCAAGTGTTAGATATTGCGTGTCTTAGTGGCTGCATGCCAATGGAAGCTTGCCCTGTAAT	TGCCAATGGAAGCTTGCCCT 1.20349 1	igr_sense, S.01340039,S.00130081,S.00100028, 4
397 748 ptc-MIR399e LG_IV:3415173-3415285:1	GATGCATTACTGGGCAATTCTTCTGTTGGCAGTTGGTGACTCATACTGCACTAGCTGAGATTAAGCAGCAAGAGTTTGCTCACTGCCAAAGAAGATTTGCCCCGCAATTCATT	TGCCAAAGAAGATTTGCCCCG 1	igr_sense, S.00060840,S.07320003,S.00051302,S.05200002,S.00180813,S.01250080,S.00060841,S.00121161,S.186960001,S.00130828,S.00051301, 14
398 748 ptc-MIR399a LG_IV:3454914-3455024:1	AATTACCGGGCAATTACTCCTTTGGCAGCTGGCCACTCAACGGCGGCAGGTGATCAAATTCACCAATGCAAACAAGTAAGCTCGCTGCCAAAGGAGATTTGCCCCGCAATT	TGCCAAAGGAGATTTGCCCCG 1	igr_sense, S.00160930,S.00121161,S.00190323, 22
400 1326 LG_IV:3934619-3934701:1	AAACAATCTTGGTTGCCCAGGTCAAGCTTGAGTGACCAATCACCTTAGTTGCCCGGGCCTAGCCTGAGCAACTAGGATTGTTT	GCCTGAGCAACTAGGATTGT 0.219361 1	igr_sense, S.00141271,S.00021196,S.00081294,S.00400236, 3
414 456 LG_IV:7168299-7168388:1	GGGTCTGGCATCCGTGCTAAACCTATGTTATTTTGGGCTTGACACACTACCAAGTCCAAGCGCATTGGGTCTGGCATGAGTGCCAGATCC	TGGGTCTGGCATGAGTGCCAGA 0.0393919 1	igr_sense, S.00051322,S.00120531,S.00141199,S.00011508,S.01240004,S.00180029, 193
415 1331 LG_IV:7228489-7228585:1	TATAGTATTGGATGCGACTCTCAATATAGAATCTGCCTTCTAGGTGAGGTATCGTTTGAGGAAAGATCATGGCATTGAGGGTGGCATCCCTGTTGTG	TGGCATTGAGGGTGGCATCC 0.14967 1	exon_sense,cds_sense, S.00060059,S.00140469,S.00061913,S.00180483, 3
421 146 LG_IV:8720730-8720818:1	GCCGACGGACGTAATCTGTCGGGGATGACGTCAGTAAATAAATCACCGACGAACAGCTAATCACACACCGACGGAATATGTCCATTGGT	CACCGACGGAATATGTCCAT 0.388084 1	repeat_sense,igr_sense, S.00180215,S.01490009, 303
431 146 LG_IV:10174677-10174780:1	TACCAACGGACTAAATTCCGTCTCAAAATCTGTCGGTATATACCGAAGGCCTAACTCCGTCGGAGATACGAGTGGTATATACAGACGGAATATGTCCGTTGGTA	CAGACGGAATATGTCCGTTG 0.26307 1	repeat_sense,igr_sense, S.01490009,S.00280262,S.01870013, 123
449 1337 LG_IV:14438485-14438612:1	TTAGATGCGTCATCTGATTTGTTTTTCAAAATAATTTGGGGTGGACAATTGCAAACAAAAAAAAAATTAAGAGCCCAAGCAGGCTCGCATGTGATTCCTGACAAAACAGGTCAGGTGGGGTGGTCTGG	CAAAACAGGTCAGGTGGGGT 0.044203 1	igr_sense, S.00120250,S.00002542, 5
454 1340 LG_IV:14747236-14747337:1	GTTCTGTTGATGGGTCCTGCTGGCCACAGTACCCAACGATGATTGGTCCAGCAGGACCCAACAGTATTGGGTCCTGGTGGCGGCAGGACCCAATGACCCAAC	GTGGCGGCAGGACCCAATGA 0.774662 1	igr_sense, S.00041408,S.00021099,S.00181266, 5
465 1345 LG_IV:16229599-16229737:1	AACATGTTGGACTTGGACACGTCCACGCCCAATCCCACGTTGGGCTGGACGCGTTCCCGCCCAACTCCAGGTTGGCCTTGGATGCGTCCACACCCAACCTCACGTTGGGTCTGGACGCGACCGAGTCCATCCACATGTT	GGGTCTGGACGCGACCGAGTCCA 0.676889 1	igr_sense, S.00130771,S.25400002,S.130660001,S.00141199,S.00080590,S.00131010,S.00051011,S.00131011,S.00030997,S.00100632,S.07060002,S.01270072,S.00290339,S.00002401, 28
468 134 LG_IX:408278-408382:1	GCCCAACCAGATCCAATAGCCTATGGTCTGGCGGCTGAACAGCCCTACCTAAGAATATTGGATGTGGCTTCACAGCCAGACCCAAGGCTATTGGGTTTGGCTAGC	GACCCAAGGCTATTGGGTTTG 0.171516 1	igr_sense, S.00161273,S.02670001,S.00002485,S.38740001,S.00050302,S.00180626,S.00570089,S.00050301,S.01070101,S.00040657, 513
469 1347 LG_IX:2365226-2365308:1	GCTGGCCGTTATCGGAGGCAGACTTGGTTTTGAGCTCTTGGATTTTAAGGCGTTCAGCTTCTCTCTGCTTCTGTAACCGCCGT	TCTCTGCTTCTGTAACCGCC 0.764167 1	cds_antisense,exon_antisense, S.00050351,S.00090384,S.00050931,S.00140499,S.00040830,S.00041305,S.00150240, 4
476 1108 ptc-MIR398c LG_IX:6181828-6181915:1	TCCTACAGGAGCGACCTGAAATCACATGTGGGCTGCACCCTCCTGGGTTATCTTGAGCAACATGTGTTCTCAGGTCGCCCCTGCCGGG	TGTGTTCTCAGGTCGCCCCTG 1	utr_antisense,exon_antisense, S.00012220,S.00090971, 5
480 1353 LG_IX:8453672-8453803:1	TATTTGCCGATGCAGCATCATCAAGATTCCCATCAGAAATTAAGGAACCTTTCGAGTAAAGGAGGTGACCGTGTACCACCCCAACTCAAGCCTTAAAGTTTGTGAATCTTGATGCTGCCGCATCGGCCAATA	TGAATCTTGATGCTGCCGCA 0.397665 1	igr_sense, S.00060647,S.01450003,S.00060938,S.00101101,S.01930010,S.00091546,S.00101511, 21
485 26 LG_IX:9059371-9059548:1	GTTTCCCGGAAACTACTTTCCGGGAAACCACTTTCCAAACTTTCCCATGTTTGTTTGCCATTAAAAAAGTTGGTCAACGGAAAACACTTTTCAGTCAAAGAAAAATTTGGCTTGGTTTTCAGGAAAATGTTTTCCTTTTTGGCTGTGTTTGTTTTCCGGAAAGTGGTTTCCGGGAAAT	TTTCCGGAAAGTGGTTTCCGG 0.784821 1	repeat_sense,igr_sense, S.114800001,S.00640008,S.96570001,S.70910001,S.39310001,S.194020001,S.00060910,S.02190002,S.00120394,S.05470002,S.00031534,S.203700001,S.17930001,S.00050775,S.02130011,S.162550001,S.84550001,S.02730008,S.78670001,S.00091520,S.00030682,S.00071078,S.00031254,S.44520001,S.01470064,S.98990001,S.02790005,S.155390001,S.00070689,S.139930001,S.02320022,S.116470001, 1218
497 186 ptc-MIR172b LG_IX:11209125-11209257:1	TTGCGGGTGGAGCATCATCAAGATTCACATGCAAATGCACGGCCGGTGATGTTAAGAGTTAAATCTTTCTTTGTTTCTGTTCATCTGCCAAAGTTCTTTGGAAGTGAGAATCTTGATGATGCTGCATCGGCAA	GTGAGAATCTTGATGATGCTGCAT 1.05532 1	utr_sense,exon_sense, HASH(0x9550330) S.00050621,S.00081236,S.13650001,S.00290219,S.00180648,S.00030670,S.01310019,S.00010423,S.01340081,S.00012951,S.02540007,S.00160775,S.02540004,S.00141411,S.00050501,S.00110210,S.00121078,S.00070551,S.00280122,S.02080030,S.02080033,S.00070749,S.00020215,S.02540005,S.00070887,S.56560001,S.00160053,S.00090730,S.00570116,S.02610011,S.00011084,S.00031813,S.0008039…
498 186 LG_IX:11209118-11209264:1	TCGTTGTTTGCGGGTGGAGCATCATCAAGATTCACATGCAAATGCACGGCCGGTGATGTTAAGAGTTAAATCTTTCTTTGTTTCTGTTCATCTGCCAAAGTTCTTTGGAAGTGAGAATCTTGATGATGCTGCATCGGCAATAAACGA	GAATCTTGATGATGCTGCATCGGC 0.26343 1	utr_sense,exon_sense, HASH(0x95642d0) S.00020996,S.00110256,S.00102281,S.29500001,S.04200002,S.01340081,S.00012951,S.00160775,S.00150440,S.02080013,S.00080449,S.00050501,S.00280122,S.02080030,S.00180636,S.02080033,S.00070887,S.00130686,S.00051332,S.00090730,S.00570116,S.00190769,S.00111238,S.00080390,S.00091546,S.00010033,S.00160669,S.00150906,S.00050856,S.00102280, 53
499 254 LG_IX:11430289-11430406:1	TTTATCTGCATTTGCACCTGCACCTTACTTGTTTCTTTCTTTTGTTTTTGACTCCAAAACCAAAAGTAAGTTTGAAACATTAAAACAAGCTTGAGGTGCAGGTGCAGGTGCAGGTGAA	TTGAGGTGCAGGTGCAGGTGCAG 0.914632 1	igr_sense, S.00081129,S.02320006,S.00020643,S.00071024,S.00130043,S.00070757,S.00091583,S.76630001,S.00110335,S.00141173,S.00051617,S.00001963,S.00020782,S.00290297,S.00071075,S.00050308,S.00150145,S.180860001,S.00141296,S.00280302,S.00120857,S.00131137,S.00050669,S.01930045,S.00180471,S.00051591,S.00061133,S.00050998,S.00070724,S.00190360,S.00660043,S.00010167,S.00121047,S.27580002,S.00090685,S.…
502 848 LG_IX:12127150-12127239:1	CGGGATTGGTAATGTGCCAAGCCTCGAGCATGCTGGGTCTTACGCTAACAAGACCAAGTCGTGATTGGGCTTGGCAGTGTGCCAAGCCCG	TTGGGCTTGGCAGTGTGCCAAGC 0.132228 1	igr_sense, S.01580018,S.00120531,S.00120994,S.00081529,S.01520060,S.00150844,S.01580019,S.00180029, 247
508 1070 LG_V:2520776-2520878:1	GTTTGTAGCCAAGGACGACTTGCCCACAATATGTATCGTGAGCGTTTCCAATTTGCAACCTCATACTTGGTTTGTTTTGGGCAGTCTCCTTGGCTATGCAGAT	TTGTTTTGGGCAGTCTCCTTGGCT 0.453595 1	igr_sense, S.00070383,S.03980003,S.05950001,S.00700245,S.01400040,S.01550033,S.00100563,S.01220024,S.06610006,S.01650010,S.02730005,S.00070631,S.01930020,S.00050225,S.00100161,S.00160397,S.00190198,S.01220027,S.00012659,S.00021857,S.00090351,S.00440257,S.01650008,S.00040640,S.00080638,S.01550035,S.00160431,S.00180721,S.00160286, 41
511 134 LG_V:3115815-3115946:1	GTGCTAAACCCGAGTATATATGGGTCTGGTGATTTATTAGATCCAATATCCTTAAGTTCAACCACATGTTGAGCCCAAGTATATATGAATCTAGCGAGCTGCTAGACCCAACATCCTTGGGTTTAATTGTAT	GCTAGACCCAACATCCTTGGGTTT 0.674812 1	repeat_sense,igr_sense, S.00040897,S.00061298,S.00031266,S.00020539,S.00010979,S.00012274,S.01230031,S.00031269,S.00160542,S.00021882,S.00061587,S.00081111,S.00050447,S.00110874,S.00410003,S.00051103, 766
518 30 LG_V:4374250-4374413:1	GGAAAGTGGTTTCCCGGAAACCACTTTCCGGAAAACAAACACAGCCAAAAGGGAAAACATTTTCCTGGAAACCAAACCAAATTTTTTTTTGACTGGAAAGTGTTTTCCGTTGACCGGAAAGTATTTTCGTTGACTGGAAAGTGTTTTCCGTTGACCAACTTTCC	ACTGGAAAGTGTTTTCCGTTGACCA 0.560107 1	repeat_sense,igr_sense, S.54420001,S.01870035,S.144200001,S.96570001,S.00021758,S.01310076,S.70910001,S.136930001,S.39310001,S.00031564,S.152220001,S.07320002,S.121370001,S.01800010,S.07420002,S.23000001,S.00190883,S.01290059,S.178250001,S.00060910,S.00190945,S.98140001,S.02190002,S.85210001,S.00120394,S.05470002,S.43590001,S.14690002,S.208840001,S.138590001,S.123720001,S.203700001,S.00013069,S.0…
520 798 LG_V:4434533-4434642:1	AGAGTATTAAAGAGAGGAAACTAATCTAATCTCCCACTCTTAGGTTCATCATCAAGATTAGAGGAAGGTAAAAGAGGGAGATTACATTAGTTTCCTCTCTTAATTACTCT	GGAGATTACATTAGTTTCCTCTCT 0.34373 1	igr_sense, S.00640033,S.00010641,S.00012646,S.01320037,S.00100416,S.02630013,S.00091277,S.02630014,S.105640001,S.00030183,S.00110597,S.00160907,S.00150069,S.00081601,S.00110832,S.00051294, 54
523 134 LG_V:5184453-5184540:1	GGTCCGGACCCAATTCTTTTGGGTCATGTGTTAGGATCCAAGGTTAATGGGTCCAGTGTTAGGACCCAACTCGATTGGGTCCGGCATC	AGGACCCAACTCGATTGGGTCC 0.236983 1	igr_sense, S.00161273,S.00160663,S.00160542,S.00012187,S.08160004,S.00880054, 153
527 134 LG_V:6355824-6355912:1	CCAGACCTAGGTAACTTGGGCTAACACTCCTGCCAGACCCAAGTTATTTGGGCCTAGTGCCCTGTCAGGCCCAAGTTACTTGGGTCTGG	GGCCCAAGTTACTTGGGTCT 1.23137 1	igr_sense, S.00141156,S.00050447, 170
530 142 LG_V:6864731-6864845:1	TGAACATGGTCGGTTCGAACCGGTTTACGGTTCGGTCGGGTTCAAAAACTTGAAAAAAATAATTTTGGTTTGATTACTTATTTTGGCCCAAACCGGACCGAACCGAAAATGTTCA	AAACCGGACCGAACCGAAAATG 1.07161 1	repeat_sense,igr_sense, S.00031669,S.53690001,S.184680001,S.00040690,S.72040001,S.05220003,S.19420001,S.00141178, 1809
538 1370 LG_V:7685144-7685273:1	CAACCCAATATTGGATGACAAAACCGGAAAAAAAAAAAGCAATGAAAAAAAAACTAGGTCAACCCAATTGACCCAATTTTTTTCATTGCTTTAATTTTTTTTTCCAGTTTTTCCATCCAAAATTGGGTTG	TTTCCAGTTTTTCCATCCAA 0.463897 1	igr_sense, S.00170382,S.00031776,S.00060461,S.00030969,S.105440001,S.00031338,S.00150337,S.00101301,S.00190110,S.00050635,S.01500020,S.00061981,S.00090827,S.00011580,S.00010525,S.00280227,S.14420001,S.00190114,S.41930001,S.140800001,S.11610005,S.00050312,S.00021483,S.23060003,S.00160463,S.08960004,S.00170460,S.00130543,S.00060511, 35
540 14 LG_V:7702384-7702540:1	TTTCGGAAAGTGTTTCTCCTGGAAACCAAGTCAAATTTTCTTTGACTGGAAAGTGTTTTCCGTTGATCGGAAAGTGTTTTTCATTGACCAACTTTTCTAATGGCAAACAAACACAGGAAAGTTTGGAAAGTGGTTTCCTGGAAACCACTTTCCGGGA	GTTTCCTGGAAACCACTTTCC 0.439675 1	repeat_sense,igr_sense, S.142490001,S.114800001,S.01870035,S.00020636,S.96570001,S.01310076,S.00011372,S.136930001,S.39310001,S.152220001,S.121370001,S.07320002,S.194020001,S.47260001,S.178250001,S.00060910,S.00290342,S.00190945,S.00160784,S.98140001,S.89320001,S.02190002,S.00120394,S.05470002,S.14690002,S.123720001,S.203700001,S.00071226,S.00011217,S.00570033,S.17930001,S.00051347,S.36860001,S.0…
544 1371 LG_V:7903438-7903544:1	GCCAGATCCCATTGCCTTGAGTCTGACTGGTTGGATCTAGTTGCGAAGCTAAACCCAATATCTTTGGGTCTGGCTGTAGAGTCAGACTCAAGATCAGTGGGTCAGGC	AGACTCAAGATCAGTGGGTC 0.524825 1	igr_sense, S.08160004,S.02550007, 30
565 1379 LG_V:13274897-13274989:1	GCCAATGGCTGGACTAGGCGGCTCTGTTTTTCCACGGTTCTGGTTAGCAATTAACTGTGTAGAAGAAGCATGCTGCCTAGTTAAGCCAATGGC	CATGCTGCCTAGTTAAGCCA 0.374157 1	igr_sense, S.00160577,S.30850002,S.00021083,S.00111159, 4
573 1382 LG_V:15600667-15600745:1	AGCAGGCCCTTCTGGAGGATCTGCTATCCTGGTTTCCTTACGAGGTTCAGCTTGAGCAGGCCCTTCTGGAGGATCTGCT	TTGAGCAGGCCCTTCTGGAG 0.30564 0	cds_antisense,exon_antisense, S.00081069,S.121900001,S.00051317,S.00090659,S.71640001,S.13620001,S.00012295,S.00060659, 4
580 1383 LG_V:17178716-17178836:1	GCAAAGGGTTTCTTACAGAGTTTATTGGCATTCTGTCCACCTCCTATCTTTAGAAATTAGAATATCTCTTTCATATGGAGGTGGGCATACTGCCAACCGAGCTCTGTTGGTCTCTCTTTGT	CCGAGCTCTGTTGGTCTCTC 0.255361 1	igr_sense, S.05080003,S.91620001,S.29890001,S.00190613,S.06490004,S.00130352,S.00190606,S.00190980,S.00100944,S.00191031,S.00190605,S.51220001,S.05080002,S.06490003,S.09790001,S.92720001,S.00191019,S.00190960,S.13900001,S.00130364, 6
581 66 LG_V:17815294-17815370:1	TGGACGCGTCTAACCCCAACTTGAGGGTAGGCGTTGTTGTGGTCAGCCCAACTTGGAGTTGGGCGTGGACGAGTCCA	CTTGGAGTTGGGCGTGGACG 0.537328 1	igr_sense, S.00141201,S.00011415,S.00041234,S.00141553,S.168010001,S.00071233,S.06720003,S.02150013,S.146010001,S.00011156,S.01480034,S.00040946, 121
594 510 LG_VI:4618883-4618966:1	GTTTTTAAACCTAGACCGGCCCGGTGGGTCGACTCGGGACCCGGTCGACCCAGTAGCCGGACCGGTCCGGGTTTACTAAAAAAC	AGCCGGACCGGTCCGGGTTTA 0.364114 0	repeat_sense,igr_sense, S.00110839,S.197820001,S.00091202,S.00030395,S.00660085,S.00290238,S.25330001,S.00770033,S.00090643,S.38120001,S.00021584,S.192760001,S.155320001,S.00870025,S.00161272,S.00190795,S.00141221,S.31430001,S.217080001,S.06440001,S.00110049,S.00570222,S.00110479, 597
599 1394 LG_VI:6487586-6487652:1	CTGTTATTAAACCCGGCCCGGCCCGGCGGGTCGACCCGGGACCCGGTCGACCCGGGTTTAACAAAAG	GGTCGACCCGGGTTTAACAA 0.504736 1	repeat_sense,igr_sense, S.00060256,S.00050181,S.00012211, 14
602 598 ptc-MIR395b LG_VI:6826344-6826442:1	GTGTCCCCTAGAGTTCCCTTGAGCACTTCACTGGGACCCTTCAGACCGAAAGAGTATTATCTTTCCCACTGAAGTGTTTGGGGGAACTCCTGGTGTCAT	CTGAAGTGTTTGGGGGAACTC 0.868168 1	igr_sense, HASH(0x972dc10) S.00011434,S.00081489,S.00100739,S.00091358,S.00011636, 17
603 134 LG_VI:7020127-7020271:1	CTGGCACCTTGCCACACCCACATGCACTTGGGCTCAGTGTGGAGCTAAACCCAAGAAATTTGGATCTGACATCTTGTCATACTCACAAATACTTAGCCTTAGCATGTAACTGAACCCAAGGAAATTGGGTCTGGCATCTTGCTAG	ACCCAAGGAAATTGGGTCTGGCA 0.0320341 1	repeat_sense,igr_sense, S.00100011,S.00161273,S.00290025,S.00660131,S.00440130,S.01330128,S.00050447,S.00570089,S.00060909,S.00150345, 296
606 1395 LG_VI:7351147-7351270:1	GGGCCTACAGTTGGGGCTTAGGCTAGGACACGAGGCGCATGGCCTGATGCCCATAGGCTCAAGCATCACGTATAGTGCTCGTGGCCTCAGGTGTGTGAGGCCTGAGCCCAGATGCCTAGTGCCC	AGGCCTGAGCCCAGATGCCT 0.30865 1	igr_sense, S.00102048,S.00060796,S.00080436, 7
614 598 ptc-MIR395c LG_VI:7807379-7807480:1	GTGTCCCCTAGAGTTCCTCTGAGCACTTCATTGGGAATCTTCGATTAAATGAAAGAGTATTATCATTCCTACTGAAGTGTTTGGGGGAACTCCTGGTGTCAT	CTGAAGTGTTTGGGGGAACTC 0.823018 1	igr_sense, HASH(0x97427b4) S.00011434,S.00081489,S.00100739,S.00091358,S.00011636, 17
615 598 ptc-MIR395d LG_VI:7811501-7811600:1	TGTCCCCTAGAGTTCCTCTGAGCACTTCACTGGGAATTTCCGATCAAATGAAAGAGTATTATCATTCCTACTGAAGTGTTTGGGGGAACTCCTGGTGTCA	CTGAAGTGTTTGGGGGAACTC 1	igr_sense, HASH(0x9747170) S.00011434,S.00081489,S.00100739,S.00091358,S.00011636, 17
617 30 LG_VI:8354865-8354984:1	TGGTTTCCCGGAAATCACTTTCCGGAAAACAAACACAGCCAAAAGGAAAAACACTTTCCTGAAAACCAAACCAAATTCGAAAAGTGTTTCCGTTGACCGGAAAGTGTTTTCCGTTGACCG	TTGACCGGAAAGTGTTTTCC 0.807216 1	repeat_sense,igr_sense, S.96570001,S.01310076,S.70910001,S.136930001,S.39310001,S.00031564,S.07420002,S.194020001,S.01290059,S.00060910,S.02190002,S.00120394,S.05470002,S.43590001,S.138590001,S.123720001,S.203700001,S.00013069,S.00570033,S.17930001,S.200990001,S.128880001,S.125500001,S.173970001,S.00050775,S.02130011,S.162550001,S.84550001,S.115280001,S.02730008,S.00091520,S.41170001,S.00030682,S…
621 930 LG_VI:10160749-10160834:1	GGTCGATGGGGTTGCTAGACTCATGCTCAAATGAGCTTGGCGTGCAACCAAGCCTAATGGTGTTGGGTCTAGCAACTCACTAGACC	GGTGTTGGGTCTAGCAACTCAC 0.338661 1	igr_sense, S.00041238,S.00012490,S.00140415, 95
624 1402 LG_VI:11740443-11740538:1	GAAAGACTGACAGAAGAGAGTGAGCACACACGAAAGTATATGGTATGAAGGCATTCCATTGCAGGGTGTGTGCTCACATCTCTTCTGTCAGCTTCC	TGCTCACATCTCTTCTGTCAG 0.653073 1	igr_sense, S.00121277,S.01310049,S.00130039,S.01240088,S.00151020,S.00151022,S.00080768,S.00181037, 24
629 134 LG_VI:14520543-14520634:1	GCTAGACCCAATAGTATTGGGTCTGATGGCCAAGAAGTCCAAAAGTTGCTGGGTTTGGCTGGGCAGGCGGACCCAATGCTATTGGGTTCAGC	CGGACCCAATGCTATTGGGTT 0.604865 1	igr_sense, S.00161273,S.02670001,S.00021827,S.00160542,S.00050301, 297
631 1405 LG_VI:14643884-14644003:1	TTATGTTTGGAGTTTGAACTCTTACTCCCTCTTGGCTGATTAAAAAAATAATAATATTATTATTTTTATATATTTTTTTAATCATTCAAGAGGGAGTAAGAGGTCCAACTCCAAACATAA	GGAGTAAGAGGTCCAACTCCAA 0.808022 1	igr_sense, S.00080939,S.00160645,S.00180980,S.00101827,S.01340066,S.00061242, 13
633 146 LG_VI:16810963-16811046:1	TTACCAACGAATTCACCGACGGAAATGATCTGTCGGTGAATCTTTCATCGGTAATTTTTAGTCCGTCGGTAAATCCGTTGGTAA	TCCGTCGGTAAATCCGTTGGT 0.99785 1	repeat_sense,igr_sense, S.00070795,S.00180057, 2781
634 596 ptc-MIR319i LG_VI:17044669-17044754:1	GCAGAAATGGAGGTTCCTTCCAGCCTCAAGCATCTTTAAGATGGTGGCGATGTCTATTTTGGGCTGAAGGGAGCTCCCAATTCTTC	TTGGGCTGAAGGGAGCTCCC 1	igr_sense, HASH(0x97a0c6c) S.00141569,S.00010186,S.00140796, 10
639 146 LG_VII:233452-233532:1	GTTTTTATCGAGAGAATCACCGATAGAATATTAAATATTATTATTTTTAATTAGTCCATCGGTGATTCCCTCGGTAAATTC	TCCATCGGTGATTCCCTCGGT 1.26517 1	repeat_sense,igr_sense, S.27740001,S.00180057,S.00140774, 826
640 754 LG_VII:250360-250462:1	GTTGGGCCTACATCAGCCCAACCCCAGTTTTGGGCCGATATTGGCCCAACTCTTTTGGGCCTATCTCGGCCTAGCTTCTCTTTTGGGCTGACCTCGGCCCAAC	TTTTGGGCTGACCTCGGCCCA 0.0206784 0	igr_sense, S.02810004,S.02810001,S.09080003,S.73860001,S.95420001,S.37260001,S.72630001,S.55880001,S.03130001,S.00970044,S.01490021,S.04320001,S.36280001,S.00170381,S.06940003,S.01850026,S.41260001,S.00150942,S.00190108,S.01820021,S.143600001,S.30090001,S.00012286, 160
644 1410 LG_VII:1374298-1374390:1	TGTTTATAGGATTGGACTTCATCAGTTCTAAGGTTATTGAATTTTTCGACAATAACGCTTTCAGAAAGCTGAGGGGAACAACTCCCATGAACA	GCTGAGGGGAACAACTCCCA 0.00550688 1	cds_antisense,exon_antisense, S.00070217,S.00640063,S.00091387,S.01480075, 12
652 82 LG_VII:4973139-4973236:1	GGCGCTTGAGCTGCTGCCTGTGTGCTGGGCAGACCCCAGCGTGCACATGGCACTTGGGCTGCCTGCCTGAAGCGCACACGTGGCGCTTGGGTCCTGCC	AGCGCACACGTGGCGCTTGGG 0.0568469 1	igr_sense, S.203090001,S.00091341,S.02150012,S.145960001,S.180140001,S.01480033,S.37990001,S.59940001,S.01270072,S.165760001,S.93510001, 393
653 1413 LG_VII:4974309-4974396:1	CACATGGCGCTTGGGCTGCAGCTTGGAGGTTGGGCACACCCCCTTGTGCCCACGTGGCGCTGGGGCTGCTACCTAAAGCGCACATGTG	GCTGCTACCTAAAGCGCACATG 0.497912 1	igr_sense, S.00061601,S.00012668,S.00031661, 3
669 332 LG_VII:9060902-9061062:1	ACAAGATGAATTCAATGGCATCAATAAAGGTCACCACCGATGACATGAGTGTCACACTTTTCGTCCAAAGGTGGCAGGTGACTCACTTGCTTTTGATGGCAAGTGTGTCCCACTTGGTTTACCGTTGGTGACCTTTCTTAGTGTCGTTGAATTTATCTTGT	TGACCTTTCTTAGTGTCGTTGAAT 0.180295 1	igr_sense, S.00160487,S.00140333,S.00180816,S.00110727,S.00081125,S.17560001,S.05980001,S.00020109,S.00100129, 108
672 66 LG_VII:9249286-9249368:1	GTTTGGGCGCGTCCACGCCCAACCCCAAGTGGGGCTAGACACAGCCACGCCCACACCCAAGGTGGGCCTGGACGCGTCCACAC	CAAGGTGGGCCTGGACGCGTCCA 0.197135 0	igr_sense, S.00141201,S.00030407,S.130660001,S.00141199,S.00131010,S.00041234,S.00131011,S.147060001,S.01930009,S.15540001,S.00030997,S.00021882,S.00880095,S.06720003,S.00100632,S.00181067,S.02150013,S.07060002,S.01270072,S.06140006,S.146010001,S.00011156,S.00002401,S.01480034,S.00040946, 170
678 164 LG_VII:9861457-9861555:1	AGGTATACGCAAGTTGGCCCGGACATTCACATTAATAAAAAAATCAAACAATACTTTTTTTTTATTAATGTGGGTATCCAGGCCAGCTTGCGCGCATCT	GTGGGTATCCAGGCCAGCTTGCGC 0.0631482 1	repeat_sense,igr_sense, S.00051564,S.00011517,S.00050699,S.00160502,S.00170035,S.00011859,S.140680001,S.00160418,S.109450002,S.00071308,S.00090786,S.00080648,S.00081684,S.00050892,S.00100496,S.00700058,S.00090664, 1380
679 164 LG_VII:9861457-9861555:1	AGGTATACGCAAGTTGGCCCGGACATTCACATTAATAAAAAAATCAAACAATACTTTTTTTTTATTAATGTGGGTATCCAGGCCAGCTTGCGCGCATCT	ATCCAGGCCAGCTTGCGCGCA 0.235238 1	repeat_sense,igr_sense, S.00050699,S.00011517,S.95770001,S.00160502,S.00011859,S.140680001,S.08670003,S.00071308,S.00080648,S.00050892,S.00061685,S.00700058,S.00090664, 2141
680 160 LG_VII:9861416-9861596:1	ATTTACATAGTTATTAATTTTAAAGCCTGTAAAATTACTTAAGGTATACGCAAGTTGGCCCGGACATTCACATTAATAAAAAAATCAAACAATACTTTTTTTTTATTAATGTGGGTATCCAGGCCAGCTTGCGCGCATCTCAACTAATCCCACGGGCCCTGAAATTAATGATCATATAAGT	ACGGGCCCTGAAATTAATGA 0.0486412 1	repeat_sense,igr_sense, S.10750003,S.00160502,S.00160418,S.02710004,S.00080648,S.00570172,S.00050892,S.00050350,S.00101183,S.00700058, 2184
682 1421 LG_VII:10219576-10219667:1	AACGTTGATCGGAGTGGGTCACGTGAGCAGCCCAAAGGCAAGTGAGTCTCAACACCTTTGAACAGCTCGTGTGGCCCACTCTATTCATCGTT	ACAGCTCGTGTGGCCCACTCT 0.193822 1	igr_sense, S.00100933,S.00060835, 30
684 1423 LG_VII:10923274-10923404:1	GGGGAGAGGGGGGGGCGGCTAAGGTATGGGAGGGTTTCTATGACAGTGTAACCAATATTTGGAACATAAGAAACGTTAGGGACCAAAGGTCATAGACTAAGCTTTATGCCTCGGCCTCCCTTTATTTCTTT	ATGCCTCGGCCTCCCTTTAT 0.953769 1	igr_sense, S.00040750,S.00160422,S.00070738,S.00091206,S.00440153,S.00051010, 2
685 1424 LG_VII:11127253-11127372:1	GCCCGGGTCGACCCGCCGGGTTGATCGGGTTTTACCGGGTTTTTGCATTGACCGTTCTTTTGCCTAACCGGACCAGTCTAGCTACCGGGTCCCTAGTCGACCCGCCGGGTCGATCTGGGT	CCTAGTCGACCCGCCGGGTCGA 0.246511 1	repeat_sense,igr_sense, S.00110839,S.00160069,S.17580001,S.00191039,S.00110763,S.00030395,S.04680002,S.00290238,S.00640167,S.00090643,S.107490001,S.00021584,S.155320001,S.89720001,S.00190795,S.02400013,S.24110001,S.56900001,S.102280001,S.00141221,S.00110134,S.217080001,S.06440001,S.28540001,S.09220002,S.00970003,S.00070317,S.00110049, 184
686 2 LG_VII:11127253-11127372:1	GCCCGGGTCGACCCGCCGGGTTGATCGGGTTTTACCGGGTTTTTGCATTGACCGTTCTTTTGCCTAACCGGACCAGTCTAGCTACCGGGTCCCTAGTCGACCCGCCGGGTCGATCTGGGT	GTCGACCCGCCGGGTCGATCTGG 0.805256 1	repeat_sense,igr_sense, S.00110839,S.00191039,S.00110763,S.04930005,S.48310001,S.16070002,S.00660085,S.00290238,S.00770033,S.04140006,S.00640167,S.107490001,S.155320001,S.06290002,S.41620003,S.00190795,S.02400013,S.191800001,S.56900001,S.01670028,S.00030805,S.00160986,S.00102262,S.06440001,S.28540001,S.09220002, 575
695 736 LG_VII:12319069-12319154:1	CTGCCTTGGAGGCTGCTGCAGCTGCTGCAAAGGCAGTCGCAGAGGCAGAATCTGCAATTGCAGATGCTGAAGCAGCTGCAAGGGAG	TGCAGATGCTGAAGCAGCTGCA 0.91186 1	igr_sense, S.18170003,S.141110001,S.00012150,S.00030425,S.00021931,S.00161140,S.00100980,S.00090808,S.00030210,S.29980001,S.17120001,S.00012518,S.02510001,S.02430004,S.01550058,S.163570001,S.00160399,S.02120005,S.00010577,S.00090787,S.00061094,S.00111195,S.00021530,S.116600001,S.00181194,S.00021110,S.00160451,S.00150107,S.00181248,S.00190409,S.00180460,S.00081096,S.00131005,S.02120024,S.07230001,…
697 946 LG_VII:12522010-12522195:1	GGAAAGATTTCAACGAGACGAATCCAACAACGTTAAAGAAGGTTATGAACAGTGATTGGAGTGGGCCACACGGGTCGTCCAAATATGCCAGAGCTCATTTGTCTTCGAACAGCTTGTGTAGCACACTCCGGTCACCATTGGTGACCTTCCTTGATGTCGTTGGATTCATCTCGTTGAGATCTTTCC	CGTTGGATTCATCTCGTTGAG 0.172624 1	igr_sense, S.00130021,S.00101613,S.00091114,S.00110727,S.00050476,S.00011689, 98
700 1432 LG_VIII:1752453-1752528:1	GCTCATTGGAGGCCGTACGGACATGGCAACAGCTGAATCTGTTGACCTGTATGTCTGTCTGGATCTCCACACAAGC	ATGTCTGTCTGGATCTCCAC 0.626841 0	igr_sense, S.00130665,S.00400204,S.00140900,S.00030464,S.00100958,S.00101297, 4
701 186 ptc-MIR172a LG_VIII:1776270-1776387:1	GCAGGTGCAGCATCATCAAGATTCACATTCAAATAGATGTACCGAAGCTATACAGCTATGTAGCTAGCTAGCAATGTATAATCATTGTAGGTGAGAATCTTGATGATGCTGCATCAGC	AGAATCTTGATGATGCTGCAT 1	igr_sense, HASH(0x98fa704) S.00050621,S.00180648,S.01340081,S.02540007,S.00160775,S.02540004,S.00050501,S.00280122,S.02080030,S.02080033,S.02540005,S.00070887,S.56560001,S.00090730,S.00570116,S.02610011,S.00031813,S.00080390,S.00150782,S.00091546,S.00160669,S.00150906,S.00050856, 39
702 186 LG_VIII:1776261-1776396:1	TCATTGTTTGCAGGTGCAGCATCATCAAGATTCACATTCAAATAGATGTACCGAAGCTATACAGCTATGTAGCTAGCTAGCAATGTATAATCATTGTAGGTGAGAATCTTGATGATGCTGCATCAGCCATAAATGA	TCTTGATGATGCTGCATCAGC 0.543582 1	igr_sense, HASH(0x9909860) S.00020996,S.192530001,S.00570131,S.00110335,S.04030005,S.00071104,S.00010172,S.00160775,S.00070678,S.00031774,S.00161296,S.00050501,S.01420058,S.00140154,S.00280122,S.00121133,S.00440172,S.00080822,S.00070887,S.00110071,S.01250033,S.00570116,S.00080390,S.00091546,S.00150906, 35
705 186 ptc-MIR172i LG_VIII:2375295-2375398:1	GCAGCAAGTCGCGGGTTGTTGTTGGCGAAATGGTTCTGTTGGTTGAATGGAAGAGTAGCTGAAGGAACAGTTTTGGTCGAAGAAGAGAATCCTGATGATGCTGC	AGAATCCTGATGATGCTGCAA 1	cds_antisense,exon_antisense, HASH(0x992280c) S.00080695,S.00061363,S.00160775,S.37090001,S.00040433,S.105010001,S.00050501,S.00280122,S.00101305,S.00070887,S.02070009,S.00102500,S.00080390,S.00091546,S.00160669,S.115130001, 28
711 186 ptc-MIR172h LG_VIII:3192656-3192791:1	TTGCCGATGGAGCACCATCAAGATTCACAAACTTTATTAGGGCTAATAAGTGGTGATGATGGTGGCTTTTGGTGGTCCCTTCGTTTCAACCCAATAGCCATTTGAATTGGGAATCTTGATGATGCTGCAGCGGCAA	GGGAATCTTGATGATGCTGCAGC 1.02293 1	igr_sense, HASH(0x994bc9c) S.00040483,S.01330025,S.00040111,S.00080615,S.00141177,S.00101101,S.00010172,S.00012951,S.00110607,S.02540007,S.00160775,S.02540004,S.00040433,S.00031774,S.00050501,S.00070551,S.00280122,S.00021845,S.02540005,S.00040097,S.56560001,S.00070887,S.01250033,S.00170085,S.00041107,S.00080390,S.00150782,S.84740001,S.00091546,S.00160669,S.00012732,S.115130001,S.00101865,S.000110…
712 186 LG_VIII:3192648-3192799:1	GTCACTGTTTGCCGATGGAGCACCATCAAGATTCACAAACTTTATTAGGGCTAATAAGTGGTGATGATGGTGGCTTTTGGTGGTCCCTTCGTTTCAACCCAATAGCCATTTGAATTGGGAATCTTGATGATGCTGCAGCGGCAATAAATGGC	TCTTGATGATGCTGCAGCGGCA 0.252608 1	igr_sense, HASH(0x9963448) S.00101129,S.00012456,S.00160330,S.00031793,S.00071104,S.00060165,S.32860001,S.00010172,S.00012468,S.00012469,S.00400089,S.00160775,S.00100761,S.00290338,S.01300003,S.00051312,S.00031774,S.18480002,S.00050501,S.00280122,S.01420007,S.29420002,S.00440172,S.00190496,S.00051221,S.00021561,S.00150124,S.00070887,S.01250033,S.00090551,S.00010722,S.29330002,S.04870006,S.0009154…
713 1435 LG_VIII:3461781-3461875:1	CTTGAACTTGGCATTTAGCCAAGTCCAATGTAACGTGGATCTAGCGAACATGCCAAATCCAAGGCATTAGGATTTGGCAGCCAGCCAAGTCTAAG	GATTTGGCAGCCAGCCAAGT 0.343726 0	igr_sense, S.00020855,S.00100946, 43
715 344 LG_VIII:3573000-3573098:1	GCAACTAGAGGAGGCATCCAAAGGGATCGCATTGATCCCAAGTGTCTGTCCCCCATAATTTTGGATCATGCTATCCCTTTGGATTCCTCCTTTGGTGGC	ATGCTATCCCTTTGGATTCCTCC 0.385744 1	igr_sense, S.00410010,S.42440001,S.00070482,S.00030125,S.01420080,S.04890001,S.02210002,S.00170431,S.00410013,S.00010445,S.00091074,S.02210001,S.00030121,S.00030126,S.00040116,S.00970007, 22
724 1441 LG_VIII:5906980-5907074:1	GAGCTGGTCGGCAAAGAGAGGTGGGACTTTGTGGCAGAGAACAAGAAAATTATGTTCCTTGTTACAATGTCTCAGCAAATTTGTTGACTGGGCTT	AATGTCTCAGCAAATTTGTTGAC 0.670166 1	exon_sense,cds_sense, S.00010391,S.00040483,S.00100508,S.00040774,S.00080363,S.00130186,S.00080985,S.00090113,S.00120609,S.00181214,S.00151240,S.00011864,S.00110705,S.00080903,S.00080450,S.00031483,S.00410146,S.00050853,S.01340082,S.00180111,S.00091254,S.00031056,S.00101546,S.02630007,S.00150114,S.00061020,S.00010392,S.00570136,S.00102034,S.00130686,S.00031479,S.00161336,S.00031678,S.00081611,S.0…
728 1444 LG_VIII:7692933-7693049:1	CTGCACCCACTGAAGAGCTTTGCAACAGGTGGATTGAGGTGGGCGCTTTCTATCCCTTCTCAAGGGATCATGCGAACTTCTATTCCCCAAGGCAGGAGCTTTATCAATGGGATTCAG	GGCAGGAGCTTTATCAATGG 0.203546 1	exon_sense,cds_sense, S.01840034,S.02340006,S.00141408,S.00130825,S.00160595,S.00141358, 6
734 1447 LG_VIII:9824229-9824332:1	TGGTCCTTGCTCTATACTGTTGCATGGTATACTTGTTGGTGGACATAATTTTTGGTGTATTCAACGCTACGGTACATGCCATGCTGCACATGGAGCTAGAACCA	TGCCATGCTGCACATGGAGC 0.590364 1	igr_sense, S.00061222,S.00010676,S.20830001,S.155250001,S.01470038,S.00100007,S.00180617,S.00050454,S.00410070, 3
736 166 ptc-MIR478q LG_VIII:11823676-11823766:1	TCCTTTTTAGGGATAAACGTTAATGTTTTAGACGAGTCTCCTAAATTTTAGGGACTAATGTCATTTTTAACGTGTCTCCTATTTTTAGGGA	TAACGTGTCTCCTATTTTTAGGGA 0	repeat_sense,igr_sense, S.00011881,S.00050412, 487
737 166 ptc-MIR478s LG_VIII:11834938-11835030:1	TCTCATTTTTAGGGATAAACGTTAATGTTTTAGACGAGTCTCCTAAATTTTAGGGACTAATGTCATTTTTAACGTGTCTCCTATTTTTAGGGA	TAACGTGTCTCCTATTTTTAGGGA 0	repeat_sense,igr_sense, S.00011881,S.00050412, 487
749 1451 LG_VIII:14427760-14427893:1	GAGAAACGCTCTAATTAATCATCGTTATGCCACGTGTCTATTTACGGATAACGCAACGCTACTAAATCGCGAATTTTAGTTTGAGTGGAAGATCTTGGCCGTTGGATTGGCGGTGATTGAACGGAGGGTTGATC	TTGGCGGTGATTGAACGGAGGGT 0.561944 1	intron_sense, S.00040659,S.00140519,S.00050216,S.00020198,S.00400333,S.00140114, 4
751 456 LG_VIII:15235598-15235689:1	TGGGTCTGGCATGCGTGTTAGACCCACGTCTCATTGGACTTGACATACTGTCAAGTCCAAGTACTTTGAGTCTGGCATGTGTGCCAAACCCA	GTCTGGCATGTGTGCCAAACC 0.239787 1	repeat_sense,igr_sense, S.00120531,S.00100761,S.00011508,S.00770057,S.00180505,S.00030259,S.00190660, 101
757 222 LG_VIII:15849646-15849741:1	GGCAGCGACGCAGTTTTCGCTGCCGATGCAGAAATCGGCAGCGACGCAGTTTTCGCTGCCGATTCTGGACTGGGCAGCGATGCAGTTTTCGCTGCC	GGCAGCGATGCAGTTTTCGCTG 0.26272 1	exon_sense,cds_sense, S.36050001,S.00170258,S.01370090,S.03650001,S.189280001,S.36330001,S.38050001,S.00150247,S.159400001,S.19430002,S.125490001,S.05060001,S.127630001,S.173430001,S.75670001,S.01790022,S.153740001,S.00002315,S.01560017,S.175930001,S.03340002,S.02640002,S.00160850,S.91070001,S.23070001,S.03770001,S.06280002,S.01370089,S.00080867,S.05760004, 1006
759 223 LG_VIII:15867692-15867968:1	TACTATCTTGTGTGTTGTGTTTGAAGCTAGGGTAATTAATTTGTGCAACTACGACATCGCAACAGTGATCCCCTCATCTAGGATCCTAACATACACTAAATGTATGTGTAAACACCCAAAAGAAAAAATATATATATATATATATAGATAGAATTGATGACGCAGTTTTCGCTGTCGATTTCCGAGATCGGCAGCGAAACAGTTTTCGCTGCCAATTTCTGGATCGGTAGCGACGCAGTTTTTGCTGCCGATTTCTGCATCGGCAGCGACGCAGTTT	TTTGCTGCCGATTTCTGCATCGGCAGC 0.725036 1	repeat_sense,igr_sense, S.00082028,S.01560026,S.00190835,S.36050001,S.01370090,S.00170258,S.99330001,S.03650001,S.189280001,S.36330001,S.130820001,S.00081859,S.193140001,S.00120564,S.00110880,S.38050001,S.00040577,S.00141361,S.116450001,S.00190234,S.00440084,S.00150247,S.197020001,S.159400001,S.03340003,S.00120545,S.19430002,S.127630001,S.19430001,S.41310001,S.137690001,S.117680001,S.05490001,S.0…
772 222 LG_X:2793210-2793324:1	TTTGGCTGCTGATTTCTAAATCGACAGCGACACAGTAATTGGCTGCCGATTTCTAAATCGGTAGCAACAAAGTTTTTGGCTGCATTGGTTGTCGATTTCTGAATCGGCAGCGAGA	TGTCGATTTCTGAATCGGCAGCGA 0.47674 1	igr_sense, S.00082028,S.01560026,S.36050001,S.00170258,S.03650001,S.130820001,S.00120564,S.38050001,S.00141361,S.116450001,S.00440084,S.00150247,S.159400001,S.55390001,S.03340003,S.00120545,S.00161165,S.19430002,S.19430001,S.127630001,S.41310001,S.137690001,S.117680001,S.05490001,S.00820098,S.00040925,S.00190265,S.00110530,S.173430001,S.213620001,S.138940001,S.00081917,S.01790021,S.166330001,S.13…
774 222 LG_X:2796350-2796474:1	TTCTACAGCGAATTAAGATTCGTTGCCGTAAGGGTTTTGGATGCAGTGAATTAACATTCGCTGCAAAAAGTGTGTTGGCTACAGCGAATCAGCGTTCTGCAGCGAATCTGTGATTCGCTGTCGAA	CAGCGAATCTGTGATTCGCT 0.503112 1	repeat_sense,igr_sense, S.00021415,S.00030469,S.118400001,S.00130823,S.00161190,S.23220001,S.00141399,S.77030001, 1176
777 134 LG_X:3063907-3064008:1	GTCTACGCAGGACCCAAGGCTGATGGGTCCATTGACAAGGCCAGACCCAAGTATCTTTGGTGTTGCACCAGGACCCAATTCTCTTGGGTCTGACGTCAAGAC	GGACCCAATTCTCTTGGGTCTG 0.706209 1	igr_sense, S.00031266,S.00021669,S.00120583,S.00160663,S.00031269,S.00160542,S.00102297,S.00012026,S.00570089,S.00002486,S.00090338, 940
782 30 LG_X:4207447-4207590:1	GGAAAGTGGTTTCCGGGAAACCACTTTCCGGAAAACAAACACAGCTAAAAGGGAAAACACTTTCCTGGAATCTAAACCAAATTGTTCTTTGACTGGAAAGTGTTTTCCGTTGACCGGAAAGTGTTTTCCGTTGACCAACTTTCC	GGAAAGTGTTTTCCGTTGACC 0.181605 1	repeat_sense,igr_sense, S.96570001,S.01310076,S.70910001,S.136930001,S.39310001,S.00031564,S.07320002,S.07420002,S.00190883,S.01290059,S.00060910,S.02190002,S.00120394,S.05470002,S.43590001,S.138590001,S.123720001,S.203700001,S.00013069,S.00570033,S.36860001,S.128880001,S.125500001,S.173970001,S.00040596,S.00050775,S.02130011,S.162550001,S.84550001,S.115280001,S.02730008,S.00091520,S.41170001,S.0…
788 1457 LG_X:5618306-5618432:1	CAGTGACCCAATTTCCCTTGCGTGCTTCAGAACTTTCTGCAGCTTTACCATTGCTGTTGCCCAACAGGCATTCCTTAGAAAACTGCACATTGATTGCTTCAGGCATGCAAGGGAAGCTGAATTACTG	AGGCATGCAAGGGAAGCTGA 0.75612 1	intron_sense, S.00140225,S.01470006,S.01470009,S.01470008,S.00012238, 6
797 134 LG_X:6907698-6907820:1	TTGAACCCAATCATGTATGGGTCTGAAGATCTGCTAGACTTAGCTCTCCTAAGCTCGGCCAAGCATTGAGCCCAATCATGTATGAGTTTAGCGATCTACCAGATCCAACTCTCTTGGGCTCAA	CCAGATCCAACTCTCTTGGG 0.0325979 0	igr_sense, S.00030258,S.00160542,S.00012026,S.00002486,S.00160299,S.00060352, 74
798 66 LG_X:7621124-7621221:1	GGGTTAGGCATGGACGCGTCCAGACCCAACTTGGAGTTGGTCATGGTCAAGTCCAGACCTAACGTGGGGTTGGGCATGGATGCATCCAGACCCAACGC	TGGGGTTGGGCATGGATGCATCCAG 0.793337 1	exon_sense,cds_sense, S.01730002,S.00130771,S.00141201,S.00011415,S.25400002,S.130660001,S.00102196,S.00141199,S.00121031,S.00131010,S.00041234,S.00131011,S.00010669,S.01930009,S.00111011,S.00141553,S.15540001,S.01780039,S.00010611,S.57730002,S.00021882,S.00140403,S.00880095,S.06720003,S.00100632,S.00111014,S.00011466,S.02150013,S.00011312,S.146010001,S.00011156,S.00030465,S.00071076,S.00660013,S…
799 66 LG_X:7621124-7621221:1	GGGTTAGGCATGGACGCGTCCAGACCCAACTTGGAGTTGGTCATGGTCAAGTCCAGACCTAACGTGGGGTTGGGCATGGATGCATCCAGACCCAACGC	GTTGGGCATGGATGCATCCAG 0.475856 1	exon_sense,cds_sense, S.00130771,S.00141201,S.00011415,S.25400002,S.130660001,S.00102196,S.00141199,S.00121031,S.00131010,S.00041234,S.00131011,S.00010669,S.01930009,S.00141553,S.15540001,S.01780039,S.57730002,S.00021882,S.00880095,S.06720003,S.00100632,S.00111014,S.02150013,S.146010001,S.00011156,S.00660013,S.00002401,S.00080312,S.00040946, 58
802 552 ptc-MIR166h LG_X:8492275-8492368:1	AGTTGAGGGGAATGCTGTCTGATTCGAGACCATTCACTTTAAGCACACATTCATCTTTCGAATGATCTCGGACCAGGCTTCATTCCCCCCAACT	TCGGACCAGGCTTCATTCCCC 0.666153 1	igr_sense, HASH(0x9c385b0) S.00091498,S.00660257,S.00180270,S.00160591,S.63260001,S.00061699,S.00012698,S.02360003,S.00011350, 20
804 134 LG_X:8801766-8801829:1	CGAGACCCAAAAGTCTTGGGTGTGGTTCTGTCTGCAACTTCAGGCCCAAGACTGTTGGGTCTGG	GCCCAAGACTGTTGGGTCTG 0.589762 1	repeat_sense,igr_sense, S.00012490,S.01480069,S.01480066,S.01820021, 78
805 26 LG_X:9064977-9065071:1	GGAAAGTGTTTTCCCGAAAATCACTTTTCAGGAAACAAGCATACTCGAAGGCTGGGTTTGTTCCCCGAAAAGTGGTTTCCGGGAAACCATTTCTC	AAAGTGGTTTCCGGGAAACCA 0.070477 1	repeat_sense,igr_sense, S.00640008,S.96570001,S.01310076,S.00060910,S.02190002,S.89320001,S.00120394,S.05470002,S.123720001,S.203700001,S.00570033,S.17930001,S.36860001,S.130380001,S.00101148,S.00050775,S.02130011,S.162550001,S.115280001,S.01190012,S.02730008,S.00091520,S.41170001,S.00071078,S.44520001,S.00102262,S.01470064,S.98990001,S.100240001,S.155390001,S.00070689,S.139930001,S.116470001,S.0…
816 174 ptc-MIR475c LG_X:12045766-12045889:1	AACATCTTGAACAATGGCCATTGTAAGAGTAAGTGGTCCATGAGTCAATAACTCTCTTTGCAGAAATGCATGACAAAGCATTGACTCCTATTTCACCCTTACAATGTCCATTGATTAAGAGGTT	TTACAATGTCCATTGATTAAG 1	igr_sense, S.24000001,S.03980005,S.00700147,S.01250075,S.00700130,S.00150846,S.00180329,S.00062011,S.00131192,S.00170244,S.00290222,S.20170001,S.00640083,S.01200065,S.127570001,S.00190210,S.00700135,S.00002232,S.00700131,S.15500003,S.00040809,S.00061748,S.00130327,S.01700082,S.00061747,S.00700096,S.10640002,S.00700194,S.00700136,S.00160204,S.00181270,S.00700094,S.00012710, 46
817 1467 LG_X:12625394-12625488:1	GAATCAGGAGGAGAAATGGGAGTAGCAGGTGAACTCGAACCACCAGCTTTGGAGGCAGCTTTCGCCTTGGCTTCCGCAATTTCCTCTTCAGTTTC	GCTTCCGCAATTTCCTCTTC 0.20324 1	cds_antisense,exon_antisense, S.00770049,S.01800026,S.164790001,S.00030528,S.00130558,S.00110918,S.00130411,S.00101195,S.00140443,S.00031696,S.01800028,S.00170130,S.00660167,S.00290203,S.00080291,S.00030130,S.00021326,S.00280293,S.00081525,S.00150837,S.01070042,S.00140849,S.00040494,S.00071176,S.00570128,S.02110014,S.00030034,S.00081114, 9
818 778 LG_X:12753275-12753359:1	CAGCCATTTGCTGTTGCTGCAATTGCGGAAGCTGCTGCTGCTGTTGCAGCAGCGACAGCTGCTGTTGTTGCAGCAGCGACAGCTG	GCTGCTGTTGTTGCAGCAGC 0.413461 1	repeat_sense,igr_sense, S.00101444,S.00180043,S.00400008,S.00160177,S.00070367,S.00030425,S.00570133,S.00102327,S.00030210,S.00031476,S.00111060,S.00030612,S.00081418,S.00141258,S.00110918,S.00081608,S.01230003,S.01290065,S.00160056,S.00050793,S.00010108,S.00100580,S.00190409,S.00100578,S.00090721,S.01460008,S.00081096,S.00860076,S.00011245,S.00081924,S.00011024,S.00180376,S.00141060,S.00011246,S…
823 1469 LG_X:12950892-12951024:1	CTAGTTCCGGAGCCCGGTGAACTTTATCACCACTTCCTGCTCCTCTTGGCAAGCTTCCAGGTGGAGGAGGTGGACGAGGTGGTCCACCAGGTGGAGGAGGTGGTGGTGGTGGTGCACCTGGTGGTGGAGGTGG	TGGTGCACCTGGTGGTGGAG 0.382619 1	repeat_sense,cds_antisense,exon_antisense, S.00120919,S.00091407,S.00102176,S.00071075,S.01250040,S.00570195,S.00081200,S.15230001,S.16170002,S.00110273,S.00180694,S.42750001,S.00080401,S.07230001,S.00040253,S.00051324,S.00040375,S.10710001,S.00181043,S.134620001,S.00010682,S.45230001,S.00041008,S.00101241,S.142800001,S.00110713,S.00012250,S.02020014,S.00040477,S.00181146,S.00010687,S.00030762,S.…
824 1470 LG_X:13237204-13237274:1	TGCTGATGGTCATCAGGGTCATTAGATTTGCTATTTTTATTCAAATCCAGTGGCCTTAATGACCATCGGCA	TCCAGTGGCCTTAATGACCATC 0.612761 1	igr_sense, S.00062014,S.10640003,S.00160324,S.00130532,S.01470002,S.00013108,S.00180147,S.00062010,S.00062012,S.00660221,S.00070419, 11
826 1108 ptc-MIR398a LG_X:14819100-14819199:1	CCCCAGAGGAGTGGCTCCAGAGAACACAGGGGGTTGGTTTTCTAGCTGTAAGCTACAAGATGGACAAAGCACTCTGTGTTCTCAGGTCACCCCTTTGGGG	TGTGTTCTCAGGTCACCCCTT 1	igr_sense, S.00880029,S.00012220,S.00090971, 5
831 1476 LG_X:17264029-17264126:1	GCCACCAAAGGAGGAATCCAAAGGGATAGCATGATCCAAAATTATGGCCAGGGACACTCGGGATCAATGCGATCCCTTTGGATGCCTCCTCTAGTTGC	GATCCCTTTGGATGCCTCCT 1.03175 1	igr_sense, S.00120322,S.00090960,S.00021823, 15
840 146 LG_XI:309400-309500:1	GGTAAAGCCGACGGACGTATTCCGTCGGTGATGACGTCGGTAAAAAAATCACCGACGAACTTCTAATCACACACCGACGGAATTTTTTCGTCGGTAAAACT	ACCGACGGAATTTTTTCGTCGGT 0.904788 1	repeat_sense,igr_sense, S.10750003,S.01490009,S.00061067,S.00120217,S.00010089, 1633
843 888 LG_XI:944827-944909:1	GGTGGTGTGAAGGCGGCTGGCGGCATGCAGCTGGTGGCTGGCGGCTGGTCGGTGGCAGCTGGTGGTTGCCTTCCTTGACCATC	TGGTGGTTGCCTTCCTTGACCA 0.0157637 0	repeat_sense,igr_sense, S.08500003,S.57300001,S.00880030,S.00110765,S.01310125,S.00121251,S.02450008,S.87610001,S.36400001,S.00020201,S.19670001,S.00031584,S.00020660,S.19760001,S.00440265,S.59820001,S.01180082,S.02180013,S.00020229,S.145240001,S.06490005,S.26820001,S.105680001, 258
847 456 LG_XI:2187390-2187500:1	TGTGTCTGGCATGGTTGTTAGGCCCAGACGCTTGGGTCTAGACCTAAATTACTTGGGTCCAGTAACAATTTCAGACCTAAGAGCATGAGTTTGGCAAGCATGTGAGACCCA	GTTTGGCAAGCATGTGAGAC 0.959064 1	repeat_sense,igr_sense, S.00090607,S.02740010,S.15070001,S.00030801,S.01780042,S.05000003,S.00190715,S.70030001,S.00070588,S.00010431,S.54220002,S.00013052,S.02740006, 27
852 134 LG_XI:3578900-3579018:1	TGCCAGACCGAGACGCTTGGGTCTGGTATGTTTGTCAAACCCAAGTATCTAGCGTATGGCATGGCTCAAGTGCCTTGGGTGTAGCAGCCATGCCAAACCCAAGCGTCTTGGGTCTGGTA	TGCCAAACCCAAGCGTCTTGGGTC 1.18554 1	repeat_sense,igr_sense, S.00020827,S.00090663,S.00002485,S.00100917,S.00021827,S.00660153,S.00012026,S.01240004,S.00050447,S.00660156,S.08160004, 429
857 26 LG_XI:5034996-5035135:1	TTTTCAGGAAAACACTTTCCTGGAAACCAAGCCAAATTTTTCTTTGACTGGAAAGTGTTTTCCGTTGACCAACTTTTCTAATGGCAAACAAACACAGGAAAGTTTGGAAAGTGGTTTCTTGGAAAGTGAATTCCCGAAAA	TTTCTTGGAAAGTGAATTCC 0.476377 1	repeat_sense,igr_sense, S.54420001,S.00640008,S.187630001,S.96570001,S.39310001,S.00010479,S.07320002,S.00011615,S.125630001,S.156400001,S.00120394,S.29730001,S.120190001,S.125500001,S.00010392,S.162550001,S.201680001,S.84550001,S.02730008,S.41170001,S.01240073,S.00071078,S.102830001,S.221470001,S.204980001,S.139930001,S.159590001, 764
859 146 LG_XI:5537641-5537741:1	GGTAAAGCCGACGGACTTATTCCGTCGGTGATGACGTCGGTAAAAAAATCACCGACGAACTTCTAATCACACACCGACGGAATTTTGCCGTCGGTAAAACT	ACCGACGGAATTTTGCCGTCGGT 1.24897 0	repeat_sense,igr_sense, S.01490009,S.00120217, 1474
862 222 LG_XI:5944954-5945054:1	CATCGATGCCAATTTTTGAATCAGCAGCGACAGTTTTTGGTTGTCGATTTCTGAATCGGCAGCGGCCTAATTGGCTGCTGATTTTTGAATCGGCAGCGATG	GCTGCTGATTTTTGAATCGGCAGC 0.657551 1	igr_sense, S.00082028,S.01560026,S.36050001,S.00170258,S.03650001,S.130820001,S.00180361,S.00120564,S.00141361,S.116450001,S.00120852,S.00440084,S.00150247,S.03340003,S.00120545,S.19430001,S.41310001,S.137690001,S.117680001,S.05490001,S.00820098,S.00040925,S.00190265,S.00110530,S.01870001,S.213620001,S.138940001,S.00081917,S.01790021,S.166330001,S.130330001,S.01250027,S.00120992,S.00100141,S.0000…
869 222 LG_XI:6126637-6126736:1	TCGCTGCCAAGTCCAGAATCGGCAGCGAAAACTGCATCGCTGCCCAGTCCAGAATCGGCAGCGAAAACTGCATCGCTGCTGATTTCTGCATCGGCAGCGA	GCTGCTGATTTCTGCATCGGCAGC 0.95709 1	cds_antisense,exon_antisense, S.00082028,S.01560026,S.00190835,S.36050001,S.00170258,S.03650001,S.130820001,S.193140001,S.00120564,S.116450001,S.00141361,S.00031178,S.00190234,S.00440084,S.00150247,S.03340003,S.00120545,S.00051256,S.19430001,S.41310001,S.137690001,S.117680001,S.05490001,S.00190231,S.00820098,S.00040925,S.00190265,S.00110530,S.00190204,S.213620001,S.138940001,S.00081917,S.01790021…
875 1485 LG_XI:6637565-6637690:1	CATCATCATGGGGGGGAAAGCTCTCATGCCGGGGATGGGTCTTGCCCCACGGGCAATTGGAATGTGAGGAGGCCACATGATTCCTCTACCTCTCCCTCTGCCTTGAGCTGCTGCTCCAAGAGGATG	TGAGCTGCTGCTCCAAGAGG 0.00789923 1	cds_antisense,exon_antisense, S.00012563,S.00110563,S.72860001,S.00110403,S.59220001,S.00140632,S.00040176, 4
881 748 ptc-MIR399j LG_XI:8720992-8721095:1	TGCATTACAGGGCAAGACCTCCATTGGCAGGCAGCCACTAAAGCATGCATTTAAATTATGCGTTCTTTTAAGTGTGCCCTCTGCCAAAGGAGATTTGTCCGGCA	TGCCAAAGGAGATTTGTCCGG 1	igr_sense, S.00050830,S.00121161, 9
883 92 LG_XI:9579532-9579671:1	GGTTAAAGGGAATCGCCAGATGGGATTTCAGGTTAACCGAGTTACGTAACATCTTTTAGTTTTGGTTTAATGAGGTCGCCAGATGGGATCTCATGTAGCTTTGGTTAAAGGGAATCGCCAGATGGGATTTCAGGTTGACC	GAATCGCCAGATGGGATTTC 0.286184 1	igr_sense, S.03670005,S.207160001,S.33170001,S.83950001,S.106030001,S.01490019,S.00150009,S.117490001,S.09180003,S.00020544,S.12740001,S.00161214,S.00110981,S.08010002,S.00130541,S.00150942,S.48270001,S.192520001,S.00051217, 2018
896 146 LG_XI:13415202-13415301:1	TAATTATATTACCGACGGAATCAAAGACGGAAATGATCCATCGGTGAATCGTTCGTCGGTAATGTTTTGTCCGTCGGTAAATCCGTTGGTAATATAATTA	TCCGTCGGTAAATCCGTTGGT 0.330574 0	repeat_sense,igr_sense, S.00070795,S.00180057, 2781
901 1492 LG_XI:14821615-14821753:1	TCAAATCAATCCTTCTACTTCCGATCGAAGGTGATTTAAGATCCTTCAGCCAACACACAAGGAACATCCTGATCAGCCAAGGTGGATACCATAGAGGGGCTCAGATAACCTTCAATCGGAAGTACAGGGGTAAATTTGA	CCTTCAATCGGAAGTACAGGGG 0.111774 1	igr_sense, S.00161136,S.34190002,S.06300003,S.00041296,S.00090394,S.01570017, 2
902 148 LG_XII:392817-392903:1	GAAGAAGAAGGCAGTGGCTGGAACATAAACAGAGCACAGTGGAGAGCAACTCCCTTAGCTCACCGCCAGCCATTGCTCTTCCTCTTC	ACCGCCAGCCATTGCTCTTC 0.797857 0	repeat_sense,igr_sense, S.00140657,S.00101080, 53
908 66 LG_XII:882530-882640:1	ACGTGGGGTTAGGCGTGGAAGTGTCCCGGGCCAATCTGACAGTGGCTGCAGACGCGGCCAAACCCAACGTGGGATTAGGCGGGGACGCGTCCAGACCTAACACAGACACGT	GGCGGGGACGCGTCCAGACCTAACA 0.318497 1	igr_sense, S.00180781,S.00141201,S.00011415,S.00021585,S.130660001,S.00080175,S.00041234,S.00131011,S.01930009,S.00141553,S.15540001,S.00021882,S.31310001,S.00880095,S.06720003,S.00100632,S.00860168,S.02400014,S.02150013,S.01270072,S.146010001,S.00040946, 127
909 66 LG_XII:882530-882640:1	ACGTGGGGTTAGGCGTGGAAGTGTCCCGGGCCAATCTGACAGTGGCTGCAGACGCGGCCAAACCCAACGTGGGATTAGGCGGGGACGCGTCCAGACCTAACACAGACACGT	GGGACGCGTCCAGACCTAACA 0.998774 1	igr_sense, S.00180781,S.00141201,S.00011415,S.00021585,S.130660001,S.00041234,S.00080175,S.00131011,S.00141553,S.15540001,S.00021882,S.06720003,S.00100632,S.00860168,S.02150013,S.02400014,S.01270072,S.146010001,S.00040946, 68
912 142 LG_XII:1234305-1234458:1	AAACCGACCGGTTCATTTCGGTTTCGGTTTTTTAAGCCTGAAACTGGAAAAACCGAACCGAACCAGAACCGAAAAAACAAGAAAAAACCAAGTCAAACCGGTTTGAACCGGTTTCTGCTCTAAAAAACCAAACCGAACCGAAACTGGTCGGTTT	AACCGAACCGAAACTGGTCG 0.402494 1	repeat_sense,igr_sense, S.00021294,S.05220003,S.00141178, 1287
923 240 LG_XII:3001596-3001690:1	GTTCACTGAACAGTGGAGGCATGCCTCCACTGTTTTCAAAAATAAAAAAAAACTGTTCAGGGCACAGTGGAGGCATGCTCTACTGTTCATTGAAC	AGGCATGCTCTACTGTTCAT 1.07828 1	repeat_sense,igr_sense, S.00070757,S.00050308,S.00061764, 94
925 206 ptc-MIR171j LG_XII:3594193-3594280:1	ACTCAAGATATTGGCACAGTTCATCCTCACAGTGGCCTTGATGAATGATTCAAATCTATGGTTGGATTGAGCCGCGCCAATACTGTGT	GGATTGAGCCGCGCCAATACT 1	igr_sense, HASH(0x9f3ac54) S.00400008,S.00030827,S.01270071,S.00021331,S.00021334,S.44860001, 12
937 134 LG_XII:4828608-4828703:1	GAGCCTGACCTAATATCCTTGGGTATTGTTGCGCAGCTAGACCCAAGATCGATGGGTCTGGCTGGGCAGCCAAACCCAAGATCGATGGGTCTGGCC	ACCCAAGATCGATGGGTCTGGC 0.419351 0	igr_sense, S.69540001,S.00120531,S.00031269,S.00080307,S.00050447,S.08160004, 98
938 986 ptc-MIR162a LG_XII:5191460-5191564:1	GGGAAGACACTGGAGGCAGCGGTTCATCGATCTCTTCCTGGCCAATTTTTTGTTTAGCACGAAAAACATGAACCGATCGATAAACCTCTGCATCCAGCGCTTCCT	TCGATAAACCTCTGCATCCAG 1	igr_sense, HASH(0x9f452c0) S.00021687,S.01400042,S.00100165,S.00101330,S.00190987,S.00160687, 7
941 146 LG_XII:5912302-5912400:1	GTTTTACCGACGGACTAATTCTGTCGGTAACAGGCATGAACTCCGTCGGTGAAATTATTCCCGACGGTCTCACTGACGGAATAAGACCGTCGGTATAAT	GACGGAATAAGACCGTCGGTATA 0.149961 1	repeat_sense,igr_sense, S.01490009,S.00120787,S.00180661, 484
947 456 LG_XII:6153031-6153161:1	GCTTTGGGTCTGGTATGCATGTCAAACCCACGCTATCTTGGGCTTGGCACATTGCCAAACCCAAGCGCCTTGGACTTTGCTAAATGCCAAGTCCAAGCATATTGGGTCTGGCATGAATGTCAGACCCATGC	TGGCATGAATGTCAGACCCA 0.163483 1	repeat_sense,igr_sense, S.00120531,S.00061850,S.00011653,S.00011508,S.00031269,S.00410127,S.00770036,S.00070274,S.00180426,S.00060243, 118
951 190 LG_XII:6545928-6546058:1	CAACCAAGTCCAAGTGTCTTGGGTCTGACATGTTTGTCACATCCACGTCACTTTGAACTTGGATGGCTGCCAAGACTACACGTCTTGGGTATGGCATGGTTGCTAGACCCACGTCACCTTGGACTTGGCGG	TGCTAGACCCACGTCACCTTGGAC 0.447215 1	igr_sense, S.00160014,S.00130880,S.00011508,S.00770057,S.00010978, 159
952 190 LG_XII:6545922-6546064:1	GGCTAACAACCAAGTCCAAGTGTCTTGGGTCTGACATGTTTGTCACATCCACGTCACTTTGAACTTGGATGGCTGCCAAGACTACACGTCTTGGGTATGGCATGGTTGCTAGACCCACGTCACCTTGGACTTGGCGGATTACC	AGACCCACGTCACCTTGGACTTGG 0.561363 1	igr_sense, S.00020205,S.26790001,S.01650016,S.00011508,S.04160001,S.00770057,S.191680001,S.00010741,S.01550042,S.01320038,S.00101935, 173
953 1504 LG_XII:6663350-6663441:1	TGGGTCTGCCAAGCTTGCCAATCTCAATCAACGTGGGCCAGACACCTTTGCCTGATCCAAGTAATATGGGTCTGGCAACCTTGGCAGACCCA	ATGGGTCTGGCAACCTTGGC 0.62544 1	repeat_sense,igr_sense, S.00140521,S.00700032,S.00290235,S.34410001, 11
955 456 LG_XII:6663845-6663934:1	GGGTCTGCCAAGCTTGCCAGTCCCAACCAACATGGATCAGACACCTTTGCCTGACCCAAGTAATGTGGGTCTGGCAAGCTTGCCACACCC	GTGGGTCTGGCAAGCTTGCCA 0.421598 1	igr_sense, S.00140521,S.00051143,S.00120531,S.00012490,S.00011508,S.00190330, 211
962 222 LG_XII:7583379-7583475:1	TGCTGCCGATTTCTGAATTGGCAGTGACACAATTTTTATTGTCGATTTATGAATCGACAGTGACGTAGTTTTGCTGCCAATTTCTGAATCGGTAGCG	GCTGCCAATTTCTGAATCGGTAG 0.737181 1	igr_sense, S.00082028,S.01560026,S.00061503,S.36050001,S.00170258,S.01370090,S.03650001,S.189280001,S.130820001,S.00081859,S.00120564,S.38050001,S.00141361,S.116450001,S.00440084,S.00150247,S.159400001,S.03340003,S.00120545,S.19430002,S.19430001,S.127630001,S.41310001,S.137690001,S.117680001,S.05490001,S.00820098,S.00040925,S.00190265,S.00110530,S.173430001,S.213620001,S.00081917,S.138940001,S.01…
964 166 ptc-MIR478a LG_XII:7709663-7709754:1	TCCCTTTTAGGGTTAAAACGTCAACATTTTAGACGAGTCTCTTATTTTTAGGGACTGGTGTTATTTTTTGACGTGTCTTCTATTTTTAGGGA	TGACGTGTCTTCTATTTTTAGGGA 0	repeat_sense,intron_sense, S.00091417,S.00051359,S.01550032,S.00280106,S.00031438, 382
974 146 LG_XII:10824829-10824939:1	TTCTGTCGGTAAATCCGTTTGTAATAAAAAAATACTATTACCGACGAATTTACTGACGGAAAAGACACGTCGGTAATAATATTTTTATTACCAACGGATTTACCGACGGGA	TACCAACGGATTTACCGACGG 0.595571 1	repeat_sense,igr_sense, S.01490009,S.01490010, 2634
976 206 ptc-MIR171g LG_XII:11612052-11612146:1	AAGTGGGGGATGTTGGGATGGCTCAATCATGTCAAATCTCCCAAATTATGATGTTGGGTCTTTTAATCTGATTGAGCCGTGCCAATATCACACTT	TGATTGAGCCGTGCCAATATC 1	intron_sense, HASH(0x9f84f98) S.00400008,S.00030827,S.01270071,S.00021331,S.00570207,S.00071054,S.00021334,S.00061864,S.44860001,S.00081776, 20
990 1182 ptc-MIR472b LG_XIII:203688-203748:1	GGATGGGTGAGTGGGGAAGATAACTAAGCTCTGTTTGTTATTTTCCCAACTCCACCCATCC	TTTTCCCAACTCCACCCATCCC 1	igr_sense, S.00190141,S.00190135,S.00012627,S.00190072,S.00081039,S.00011481,S.01330114,S.00180563,S.00140584,S.02350003,S.00190013,S.32720001,S.00110087,S.07990002,S.08360002,S.06450005,S.00110966,S.07990001,S.00100589,S.00031645,S.02450008,S.00011715,S.00190017,S.00770047,S.00110086,S.00030137,S.46770001,S.02010007,S.00021921,S.00140082,S.00700173,S.00110110,S.01170064,S.52870001,S.75540001,S.1…
992 1516 LG_XIII:393784-393908:1	TTGGTCACCTTAGCTTGGGTCTCTTGTGAAGACCGCTGCTCACATTTCTTCTATCAGGTTGTCGGGTTACTGGCCGAGCTGGCGGCCTAGCTGATGGTCGAGCAGGAGCTCGAGCTGGTGGCCGA	GGTCGAGCAGGAGCTCGAGC 0.246361 1	cds_antisense,exon_antisense, S.01310049,S.25990002,S.00102469,S.00130039,S.88930001,S.08830004,S.140890001,S.29880002, 7
999 1519 LG_XIII:2740292-2740386:1	CCGCTATTAGTTGAAGCTGCCAACATGATCTGAGCTTTCCTTAATTTTCCTATACAGGAAAGACTAGATCATGTGGCAGTTTCACCTATTGATGG	AGATCATGTGGCAGTTTCAC 0.489426 1	igr_sense, S.00170334,S.00061630,S.01240012,S.00150291, 10
1002 1521 LG_XIII:3447704-3447790:1	GGTGGAGGTGGTGGGGGTGGAGGGTACACTGTTGGAGCTGACATTCTCTCCTCAGCAGATTGGTACCACCACTCCATCATCTGTGTC	GGTACCACCACTCCATCATC 0.0844357 1	cds_antisense,exon_antisense, S.00080063,S.00030516,S.00081189,S.00021377,S.00130473,S.00280038,S.00060101,S.00290058,S.00190201,S.00140162,S.00140551,S.00031384,S.00700134, 7
1004 552 ptc-MIR166o LG_XIII:4057188-4057504:1	GGTGTTTGGAATGAAGTTTGATCCAAGATCCTTGTCTCTCCCGTTCATTTAGTAATGTTACTGCTAGGTTTCGCTATGTATTGATCAGTGTATACACAGCAGCTACGAGCTAGGCCTTGTGTTTCAGATTTTAGCTTCAATATAGAGTGAGCACTAGTGATAGAGTTTGATTCAAGATCCATCTCATGTGTGCTAGCTAGCTTTTAAATTTTTAATCAGATCCCTACTTCCTGTTAATTCTTAGGTTTTATCTTGCAAGTTATTATATTTAGTAAACATCATGAACTGATCTCGGACCAGGCTTCATTCCTTACACC	TCGGACCAGGCTTCATTCCTT 1	igr_sense, HASH(0xa0ca95c) S.00091498,S.00660257,S.00180270,S.63260001,S.00061699,S.00012698,S.02360003,S.00011350, 19
1005 668 LG_XIII:4278706-4278820:1	CACTTTCCTGGAAACCAAACCAAATTTTTCTTTGACTAGAAAGTGTTTCTGTTGACCAGCTTTCCTAATGGCAAACAAACATAGGAAAGTTTGGAAAGTGGTTTCCCGGAAAGTG	AGGAAAGTTTGGAAAGTGGTTTCCC 0.139554 0	repeat_sense,igr_sense, S.00640008,S.96570001,S.01310076,S.136930001,S.39310001,S.00031564,S.07320002,S.00021510,S.00102527,S.00081212,S.00060910,S.00151228,S.00061346,S.01500013,S.02190002,S.89320001,S.00120394,S.00011997,S.05470002,S.43590001,S.219330001,S.00061385,S.123720001,S.203700001,S.00091315,S.00013069,S.00570033,S.00060330,S.25000001,S.36860001,S.00061737,S.125500001,S.00150593,S.13038…
1008 1524 LG_XIII:4493423-4493535:1	AGATTGATGCAGCCAAGGATGACTTGCCGACGACTCGTTTTTGCTTTCATCAATATACGCATAATTAAGAAGAGATGAATCCGTTGGCAGGTTGTTCTTGGCTACATTTTTCT	CGTTGGCAGGTTGTTCTTGGCT 1.39226 1	igr_sense, S.00140731,S.79240001,S.00011228,S.00570091,S.00400166,S.16510002,S.00012188,S.00012356,S.00080312, 11
1009 222 LG_XIII:4677847-4678018:1	TCGCTGCTGATTTTATGATCGACAGCGATGCAGTTTTCGCTGCCGATTTCTGCATCGGCGGCGACGCAGTTTTCGCTGCCGATTTCATGATCGGCAGCGACGCAGTTTTGGCTGCCGATTTCTGCATCGGCAGCGACGCAGTTTTCGCTACCGATTTCTGCATCGGCAGCGA	TCGCTACCGATTTCTGCATCGGCAG 0.419778 0	repeat_sense,igr_sense, S.00082028,S.01560026,S.00190835,S.36050001,S.00170258,S.03650001,S.130820001,S.00120564,S.00040577,S.116450001,S.00141361,S.00440084,S.00150247,S.03340003,S.00120545,S.19430001,S.41310001,S.00030907,S.137690001,S.117680001,S.05490001,S.00090014,S.00820098,S.00040925,S.00190265,S.00110530,S.03080008,S.213620001,S.138940001,S.00081917,S.00700247,S.01790021,S.166330001,S.130…
1016 510 LG_XIII:5811742-5811819:1	TTATTAAACTCGGCTCGGCTCGGCGGGTCAACCTGGAACCTGGTCGACCCGGTAGCTGGACCGGTCCGGGTTTAATAA	GCTGGACCGGTCCGGGTTTA 0.851575 1	repeat_sense,igr_sense, S.00110839,S.00660085,S.25330001,S.00770033,S.00090643,S.01500063,S.107490001,S.38120001,S.00021584,S.192760001,S.155320001,S.02400011,S.00870025,S.00161272,S.00190795,S.00141221,S.01670028,S.00102262,S.217080001,S.00110049,S.00570222, 470
1023 4 LG_XIII:7196225-7196321:1	GCCTGGCCCGATGGGTTGACTTAGGGCTGGAACCGGGCTAGGTTGATGAAAAAACTCAGCCAGGGATTTGGCCCGGCAAAACCCGGTCGACCTGGGT	TTGGCCCGGCAAAACCCGGTCGACC 0.458931 0	repeat_sense,igr_sense, S.00110839,S.00160069,S.17580001,S.00191039,S.12790001,S.01230034,S.00091282,S.84600001,S.00060759,S.41620002,S.48310001,S.01560014,S.04680002,S.00130706,S.00660085,S.81520001,S.00012641,S.25330001,S.00102076,S.00770033,S.04140006,S.00071316,S.01500063,S.00160801,S.107490001,S.38120001,S.00021584,S.192760001,S.01070016,S.89720001,S.155320001,S.02400011,S.41620003,S.0016127…
1024 166 ptc-MIR478r LG_XIII:7273170-7273225:1	GTCTCCTAGTTTGAGGGACTGATATCATTTTTAACGTGTCTCCTATTTTTAGGGAC	TAACGTGTCTCCTATTTTTAGGGA 0	repeat_sense,igr_sense, S.00011881,S.00050412, 487
1027 362 LG_XIII:7542450-7542605:1	TGTGGATTGCTACAGTGTGTTTTTCCACATGGTTTTTTTATATTTTTTTTTCTAAAATTATCTTTATCAATTTTATTTTTTTAATATTGAGCTGATTGAAAAGTACAATTACAAGTGAGACTAAATCATGTGGGGAAAACATTGTAGCTTTCCACA	ATGTGGGGAAAACATTGTAGC 0.269381 1	repeat_sense,igr_sense, S.00080016,S.00190716,S.00110990,S.00410046,S.00190791,S.00570160, 1034
1032 146 LG_XIII:9391136-9391263:1	TTACTGACGGAATAAATCCGTCGGTATTTGACAAAGTCTGAAATATTTACCGCCCATGCCACAATCGCCGACGGATAGTCCGTCGGTAATTACCGTTGAAAATACAGACGGAATTATTCTGTCGGTAA	GACGGAATTATTCTGTCGGT 0.374187 1	repeat_sense,igr_sense, S.01490009,S.00120217,S.00180057, 1781
1034 596 ptc-MIR319f LG_XIII:9782406-9782605:1	ATGGTGGGAGAGAGCTTCCTTCAGCCCACTCATGGATAGGAGAAAGGGGTTGAATTAGCTGCCGACTCATTCATTCAAGCACCAGTAGAAAAAGGGGAATGGATATTCTTTTGCTACTGTGATTGTGTGAATGATGCGGGAGATAATTTTACATCCCCTCTTTTTCTGTGCTTGGACTGAAGGGAGCTCCTTCCTTCTAT	TTGGACTGAAGGGAGCTCCT 1	igr_sense, HASH(0xa1fdc0c) S.01500068,S.02230005,S.00070837,S.00050584,S.01500065,S.00051315,S.00121020,S.00040308,S.00150231,S.00091462,S.00011133,S.00110429,S.00010186,S.00031751,S.00080256, 12
1035 66 LG_XIII:9835179-9835291:1	CCGACGCAGGGTTGGGCGTGGACGCGTCCAGGTCCAACATGGAGTTAGGCGCGAACGCGTTAAGGCCAACATGGGGTTGGTCGTGGTCGCGTCCAGGTCCAACAAGGGGTTGG	CGTGGTCGCGTCCAGGTCCAACA 1.04691 1	igr_sense, S.00180781,S.00141201,S.12500004,S.130660001,S.00141199,S.00131010,S.00041234,S.00131011,S.01930009,S.00141553,S.15540001,S.00030997,S.00021882,S.06720003,S.00181067,S.01270072,S.102690002,S.00002401,S.00040946, 120
1043 1530 LG_XIII:10829138-10829292:1	TTTACAGGAGTTTGCGGATGTTGTTCTCCCTAGCGCGACAACATATAGCTAGTACTCTCGTTTGGTCGGTGGTCTGGCCCTACTTGACGCTGGGGGTGTCGAGTAGGGATTTCATTGCGATGCCTAGGAAAACAGCCTCCGAAAACTCCTATAAA	CCTAGGAAAACAGCCTCCGAAAACT 0.593491 1	repeat_sense,igr_sense, S.00160881,S.152010001,S.00190311,S.142540001,S.00190264,S.02940004,S.12850002,S.19160001,S.00131076,S.00102328,S.00011413,S.02940006,S.02470002,S.02490003,S.119940001,S.00160880,S.00050712,S.00190312,S.01660071,S.02940005,S.00131077,S.00101317,S.172010001,S.144860001,S.39730001,S.00120656,S.00090592,S.04610002, 1989
1050 66 LG_XIII:12340371-12340535:1	GTCTAGACCCAACTGGGGGTTGGGCGTGGACACGTCTAGCTCAACCAAATTGGAGTGGACGCGGCCGTGTCCAGACCTAACAGGGGCTTCGACATTGATGCGTCCAACCTAACTTAGGGTGTGGGCGTTGAAGTGTCCAAACTCAACTTGGGGTTGGCTGTGGAC	GTCCAAACTCAACTTGGGGTTGGCT 0.0560127 1	igr_sense, S.140760001,S.00141201,S.00011415,S.00041234,S.00410200,S.00080655,S.15540001,S.00110526,S.00080216,S.05220001,S.00061457,S.00410196,S.14690001,S.146010001,S.00011156,S.00101802,S.01480034,S.00040946, 55
1055 134 LG_XIII:12940391-12940470:1	CTGAACCCAATTCTCTTGGGTCCTCTGCAGGACCCATTAGCCTTGGGCCCTGATGGGAGACCCAAGAGAATTGGGTCCGG	GAGACCCAAGAGAATTGGGTCC 0.37766 1	igr_sense, S.00161273,S.00140262,S.00021460,S.00191039,S.00011035,S.00021827,S.00021826,S.01500063,S.00031269,S.00021882,S.01330128,S.00050447,S.00110557,S.08160004,S.01310127,S.01520019, 913
1056 596 ptc-MIR319c LG_XIII:12992296-12992486:1	GGTTTAAGAGAGCTTTCTTCAGTCCACTCATGGACGGGCGAAGGGTTTGGATTAGCTGCCGACTCATTCATTCAAACACAGTAGAAATTAAGGGAGCAGTATGGCTGCTATTGTGAATGTGTGAATGATGCGGGAGATAAATTTCATCCTTTTCTTCTCTGTGCTTGGACTGAAGGGAGCTCCCTTTAATC	CTTGGACTGAAGGGAGCTCCC 0.310791 1	igr_sense, HASH(0xa284760) S.00700065,S.00141569,S.00091462,S.00011133,S.00010186,S.00031751,S.00080256,S.00140796, 13
1059 1535 LG_XIV:1540374-1540488:1	TGATATTGGGTATGGTTGCAAACCAGACCCAATAGCGGGAGGTCTGACTACCAAGCCAAACCTAACATGTTTTAGAAGTAATTTGGGTTTGGTTTCCAAGCCAAACTCAATAACA	GGTTTCCAAGCCAAACTCAA 0.115382 1	igr_sense, S.00140758,S.00070949,S.00021739,S.12070001,S.00110557,S.00011466, 20
1062 596 ptc-MIR159f LG_XIV:3082323-3082518:1	GGCTCAATGGAGCTCTCCCCACTCCATGCCTGAAAGGAGTTCGATGGTAGACCATGGCTGCTAGTTCATGAATACCCTTGGGTGCGCAGAATTAGCAACGGTGCAGGCGAAGTTGCGCAGGCTAAGGGTCTGCATGACCTAGGAGACGTGGTTACCCTGACCCTTTTTGTATTGGAGTGAAGGGAGCTCGATGGTC	TATTGGAGTGAAGGGAGCTCGAT 0.28489 1	igr_sense, HASH(0xa2a82fc) S.00180653,S.00081232,S.01500068,S.00080137,S.00031453,S.02230005,S.01500065,S.00091462,S.00011133,S.00110429,S.00010186,S.00031751,S.00012997,S.01720013,S.00020459,S.00102114,S.01770015, 21
1063 596 ptc-MIR159e LG_XIV:3087251-3087427:1	ATAGGAGCTTGCTCACTCCAGATCTGAAAGGAGGTGATAGGAAACCACTTCTGCTACTTCATGAATACCCGTGGGTGTGCGCGTAGCCATGGTGAGCTGCGCAGGCTAAGGGTCTGCATGTGCTAGGAGATGTGGTTGCCTTGATCTTTTTGGTCTTGGGGTGAAGGGAGCTCCTAT	CTTGGGGTGAAGGGAGCTCCT 0.267584 1	igr_sense, HASH(0xa2b00d0) S.00141569,S.48110001,S.00091462,S.00011133,S.00010186,S.00031751,S.00031792,S.00140796, 15
1064 596 ptc-MIR159d LG_XIV:3088931-3089107:1	TGGGAGCTTTCTTTGGTTCAAAATGAGGAAAGAAAGTGGGTATACTCGTCTGCTTGTTCATGGATACCTCTGGGTTGCGCAGGATATATTAGTTAGGGCTACAGCTTAAGGGTTTGCATGGCCAAGGAGACGTTGCCTGCCTTCTCCTTTCGTTTCTTGGATTGAAGGGAGCTCCTA	TCTTGGATTGAAGGGAGCTCCT 0.233879 1	igr_sense, HASH(0xa2cb1cc) S.25020001,S.00012728,S.01500068,S.00400064,S.02230005,S.01340043,S.00050584,S.10860002,S.00111000,S.00141569,S.01500065,S.00860143,S.00150231,S.00091462,S.00011133,S.00010186,S.00031751,S.00190756,S.00280149,S.00013059,S.00140796, 38
1067 552 ptc-MIR166k LG_XIV:3895083-3895214:1	TTGAGGGGAATGTTGTCTGGCTCGAGGACTTTTTGTTCATCAATCTAATCGAACTTTCTACCTGTAGATCTAGTATCTTATTTAAGATTGATCACGTATTAGGGTTGTCGGACCAGGCTTCATTCCCCCCAA	TCGGACCAGGCTTCATTCCCC 0.979086 1	igr_sense, HASH(0xa2dd248) S.00091498,S.00660257,S.00180270,S.00160591,S.63260001,S.00061699,S.00012698,S.02360003,S.00011350, 20
1068 552 LG_XIV:3909052-3909183:1	TTGAGGGGAATGTTGTCTGGCTCGAGGACTTTTTGTTCATCAATCTAATCGAACTTTCTACCTGTAGATCTAGTATCTTATTTAAGATTGATCACGTATTAGGGTTGTCGGACCAGGCTTCATTCCCCCCAA	CGGACCAGGCTTCATTCCCC 0.979086 1	igr_sense, HASH(0xa290fbc) S.00091498,S.00660257,S.00180270,S.00160591,S.63260001,S.00061699,S.00012698, 18
1072 614 LG_XIV:6066625-6066761:1	TAGCCTTGGGTTTAGCGGCCAAGCCAAACCTAAAATAGCCTTGGGTCTGGCGGCCAAGAAGTTCAAAAGATGTTGGGTTTAGCTGGGTAACCGGATTCAATGCTAGTAGGTTCTGCTGGCAGCAGGACCCAACGCTA	CTGCTGGCAGCAGGACCCAA 0.0215292 1	igr_sense, S.00090227,S.00170474,S.00041110,S.00102528,S.00080215,S.08160004,S.00060632,S.00181266,S.00880054, 101
1088 66 LG_XIV:9980584-9980686:1	CACTTCCACGCCCAACCTCACGTTGGGTCTGGACGCGTCTTCGCCCAACTGCATGTTGGACCTGGATGCGTCCACGCCCAACTCCATGTTGGGTCTGAAGGTG	CCACGCCCAACTCCATGTTGGGTCTGA 1.11174 0	cds_antisense,exon_antisense, S.00290245,S.00021571,S.00130771,S.00021743,S.00030407,S.90920001,S.00070276,S.25400002,S.35930001,S.130660001,S.00060954,S.00141199,S.00131010,S.00130187,S.01330005,S.00041234,S.00131011,S.01930009,S.01170033,S.00030997,S.01780039,S.124430001,S.00880095,S.00100632,S.00070275,S.169400001,S.00161328,S.00181067,S.07060002,S.01270072,S.01170028,S.06140006,S.00110397,S.0…
1089 66 LG_XIV:9980584-9980686:1	CACTTCCACGCCCAACCTCACGTTGGGTCTGGACGCGTCTTCGCCCAACTGCATGTTGGACCTGGATGCGTCCACGCCCAACTCCATGTTGGGTCTGAAGGTG	GCCCAACTCCATGTTGGGTCTG 0.886033 0	cds_antisense,exon_antisense, S.00290245,S.00021571,S.00130771,S.00030407,S.25400002,S.130660001,S.00141199,S.00131010,S.00130187,S.01330005,S.00131011,S.01930009,S.00030997,S.01780039,S.124430001,S.00100632,S.00181067,S.07060002,S.01270072,S.06140006,S.00290339,S.00071254,S.02680006,S.00002401,S.01480034, 165
1094 66 LG_XIV:10001902-10002004:1	CACTTCCACGCCCAACCTCACGTTGGGTCTGGACGCGTCTTCGCCCAACTGCATGTTGGACCTGGATGCGTCCACGCCCAACTCCATGTTGGGTCTGAAGGTG	CCACGCCCAACTCCATGTTGGGTCTGA 1.11174 0	exon_sense,cds_sense, S.00290245,S.00021571,S.00130771,S.00021743,S.00030407,S.90920001,S.00070276,S.25400002,S.35930001,S.130660001,S.00060954,S.00141199,S.00131010,S.00130187,S.01330005,S.00041234,S.00131011,S.01930009,S.01170033,S.00030997,S.01780039,S.124430001,S.00880095,S.00100632,S.00070275,S.169400001,S.00161328,S.00181067,S.07060002,S.01270072,S.01170028,S.06140006,S.00110397,S.00290339,…
1095 66 LG_XIV:10001902-10002004:1	CACTTCCACGCCCAACCTCACGTTGGGTCTGGACGCGTCTTCGCCCAACTGCATGTTGGACCTGGATGCGTCCACGCCCAACTCCATGTTGGGTCTGAAGGTG	GCCCAACTCCATGTTGGGTCTG 0.886033 0	exon_sense,cds_sense, S.00290245,S.00021571,S.00130771,S.00030407,S.25400002,S.130660001,S.00141199,S.00131010,S.00130187,S.01330005,S.00131011,S.01930009,S.00030997,S.01780039,S.124430001,S.00100632,S.00181067,S.07060002,S.01270072,S.06140006,S.00290339,S.00071254,S.02680006,S.00002401,S.01480034, 165
1102 1546 LG_XIV:10678514-10678623:1	CTGGATTGGCCCGGGACCCGGCCGACCCTGGCATGAGACCGGTCCGGGTCTAAGCAAAAACCCGCCTGGGAGTTGGCTCAGCGAAACCCGGTCGACCCGGGTAAACCCAG	AACCCGGTCGACCCGGGTAAACCC 0.32287 0	repeat_sense,igr_sense, S.00110839,S.00191039,S.00081627,S.01230034,S.84600001,S.41620002,S.48310001,S.04680002,S.00021694,S.81520001,S.00012641,S.25330001,S.00770033,S.04140006,S.00071316,S.00160801,S.107490001,S.00050981,S.00050658,S.38120001,S.00021584,S.192760001,S.155320001,S.02400011,S.00870025,S.41620003,S.73010001,S.191800001,S.56900001,S.00110134,S.00080509,S.141430001,S.00102262,S.00061…
1109 222 LG_XIV:11355733-11355876:1	GAATCGGCAGCAACATAGTTTTTGGCTGCTGATTTCTGAATCGACAACGACAAAGTTCTTCATTGCTGATTTCTGAATCGGCGGTGTCACAGTTTTTGACTATCGATTTATGAATCGGCAGCAGCACAGTTTTGCTGCCGATTT	ATCGGCAGCAGCACAGTTTTGCTGC 0.864551 1	igr_sense, S.00121243,S.00180653,S.36050001,S.01370090,S.00170258,S.03650001,S.189280001,S.36330001,S.01850027,S.38050001,S.145570001,S.00071321,S.00010692,S.00091607,S.00150247,S.159400001,S.19430002,S.125490001,S.05060001,S.01170093,S.127630001,S.00400013,S.00820098,S.00400004,S.173430001,S.75670001,S.15640001,S.00410152,S.00011174,S.01790022,S.153740001,S.00091177,S.01560017,S.175930001,S.0016…
1124 222 LG_XIV:12310929-12311107:1	CGTCGCTACCGATTTAGAAATCAGCAGCCAAAAACTGTGTCGCTGCCCGATTCATAAATTGGCAGCCAATAACTGCGTCGCTGCCGATTCAAAAATCAGCAGCCAAAAACTTTGCTGATGCTGATTCAGAAATCGATAGCCGAACAGTGTCGCTGCCGATTTCTGAATCGGCAGCGATG	TGTCGCTGCCGATTTCTGAATCGG 0.0653405 1	igr_sense, S.00082028,S.01560026,S.36050001,S.01370090,S.00170258,S.03650001,S.36330001,S.130820001,S.189280001,S.00120564,S.38050001,S.00040577,S.00141361,S.116450001,S.00440084,S.00150247,S.159400001,S.03340003,S.00120545,S.19430002,S.19430001,S.127630001,S.41310001,S.137690001,S.117680001,S.05490001,S.00820098,S.00040925,S.00190265,S.00110530,S.173430001,S.213620001,S.138940001,S.00081917,S.01…
1126 222 LG_XIV:12316764-12316942:1	CGTCGCTACCGATTTAGAAATCAGCAGCCAAAAACTGTGTCGCTGCCCGATTCATAAATTGGCAGCCAATAACTGCGTCGCTGCCGATTCAAAAATCAGCAGCCAAAAACTTTGCTGATGCTGATTCAGAAATCGATAGCCGAACAGTGTCGCTGCCGATTTCTGAATCGGCAGCGATG	TGTCGCTGCCGATTTCTGAATCGG 0.0653405 1	igr_sense, S.00082028,S.01560026,S.36050001,S.01370090,S.00170258,S.03650001,S.36330001,S.130820001,S.189280001,S.00120564,S.38050001,S.00040577,S.00141361,S.116450001,S.00440084,S.00150247,S.159400001,S.03340003,S.00120545,S.19430002,S.19430001,S.127630001,S.41310001,S.137690001,S.117680001,S.05490001,S.00820098,S.00040925,S.00190265,S.00110530,S.173430001,S.213620001,S.138940001,S.00081917,S.01…
1127 222 LG_XIV:12361126-12361248:1	ATGAAACTATGTCGCTGTCGATTCAGAAATCAGCAACGAAATTTGTGTCGCTGTCGATTCAAAAATCGGCAATGAAAATTGTGTCGTTGTCGATTTCTGAATCGGCAGCGACGATGGAGTCAT	TGTCGATTTCTGAATCGGCAGCGACG 0.818266 1	igr_sense, S.36050001,S.01370090,S.00170258,S.03650001,S.189280001,S.130820001,S.00120564,S.38050001,S.00141361,S.116450001,S.00440084,S.00150247,S.159400001,S.55390001,S.03340003,S.00120545,S.00161165,S.19430002,S.127630001,S.19430001,S.41310001,S.00121041,S.137690001,S.117680001,S.05490001,S.00820098,S.00040925,S.00190265,S.00110530,S.173430001,S.213620001,S.138940001,S.00081917,S.01790021,S.16…
1128 222 LG_XIV:12361126-12361248:1	ATGAAACTATGTCGCTGTCGATTCAGAAATCAGCAACGAAATTTGTGTCGCTGTCGATTCAAAAATCGGCAATGAAAATTGTGTCGTTGTCGATTTCTGAATCGGCAGCGACGATGGAGTCAT	GATTTCTGAATCGGCAGCGACG 0.984157 1	igr_sense, S.00082028,S.01560026,S.36050001,S.01370090,S.00170258,S.03650001,S.189280001,S.130820001,S.00120564,S.00141361,S.116450001,S.00440084,S.00150247,S.159400001,S.55390001,S.03340003,S.00120545,S.00161165,S.19430002,S.127630001,S.19430001,S.41310001,S.00121041,S.137690001,S.117680001,S.05490001,S.00820098,S.00040925,S.00190265,S.00110530,S.173430001,S.213620001,S.00081917,S.138940001,S.01…
1132 222 LG_XIV:12365970-12366074:1	TCAGCAGCGAACACCTGATTCGCTGCGGACAACACAATTCGGCAGCGAAACCCTGATTCGCTGCGGATAACACAATTCGGCAGTGAACACCTGATTCGCTGCGGA	GCAGTGAACACCTGATTCGCTG 0.737652 1	repeat_sense,igr_sense, S.15250001,S.00002104,S.00071137,S.118400001,S.00700219,S.23220001,S.00141399,S.00012056,S.01960052,S.77030001, 570
1140 222 LG_XIV:12375109-12375256:1	CTATGTTGCTACCGATTCAGAAATCGGCAATGAAAAATTGTGTCGCTGCTGATTCAGAAATCAGCAGCCAAACTGCGTCGCTGCCAATTCAGAAATCAGCAATGAAAAATTATGTCGTTGCCGATTCAGAAATCGGTAGCGATAGTGG	TGCCGATTCAGAAATCGGTAGCGAT 0.715604 0	igr_sense, S.01370090,S.130820001,S.189280001,S.00120564,S.38050001,S.116450001,S.00141361,S.00440084,S.159400001,S.09490001,S.03340003,S.00062019,S.125490001,S.127630001,S.19430001,S.137690001,S.05490001,S.00190265,S.173430001,S.75670001,S.138940001,S.00081917,S.01790021,S.166330001,S.130330001,S.153740001,S.00001984,S.00012606,S.04400002,S.91070001,S.23070001,S.03770001,S.178200001,S.117870001,…
1142 1553 LG_XIV:12410960-12411053:1	AGATTACTTGGGCCTGACCTTCGAGGCCTATGAGCGCTTGAATTTTTTTGGGCTATACATGTGTGGGCCTAGAAGGTCAGGCCCAAGTGCATCT	AGAAGGTCAGGCCCAAGTGCA 0.772634 1	igr_sense, S.00040886,S.00130889,S.28260002,S.00130890, 11
1152 850 LG_XIV:14158000-14158121:1	GAGAAGGGGAACACTTGCCTTCCCCTCTGGAATACACTGATGATTTTCAGTTCGTTGGTATTTTCATCGGTGTTATGCATAGTGAATAGTTCTAGGGGGAGGAGAATAGTTCCCTTCGCCTC	GGGGAGGAGAATAGTTCCCTT 0.0614972 0	repeat_sense,igr_sense, S.00091475,S.00161196, 24
1157 82 LG_XIV:14461398-14461482:1	ACACACCCATGCGCCAGGTGGCTCTCGGGCGAAGCCAATCGAGCCTTTTGCCATGACCCAAGCGCCAGGTGGCGCTCGGTTGTGT	GACCCAAGCGCCAGGTGGCGCTCGG 0.106151 1	cds_antisense,exon_antisense, S.32070002,S.203090001,S.00060902,S.00091341,S.00011415,S.02150012,S.45990001,S.00041234,S.02100035,S.00100150,S.145960001,S.00141553,S.34750002,S.144950001,S.42380001,S.01500064,S.01480033,S.37990001,S.01270072,S.153950001, 274
1158 82 LG_XIV:14461403-14461505:1	CCCATGCGCCAGGTGGCTCTCGGGCGAAGCCAATCGAGCCTTTTGCCATGACCCAAGCGCCAGGTGGCGCTCGGTTGTGTCCCAGAGCCAAGTGGCGCTGCGG	CCCAGAGCCAAGTGGCGCTG 0.122057 1	cds_antisense,exon_antisense, S.00091341,S.00141553,S.01480033,S.01270072, 4
1169 92 LG_XIX:1931455-1931555:1	GGTTAAAGGGGATCGCCAGATGGGATCTCAGGTTAGCCCAACCACACACAGGATTTTGGTTCTGGTTAAAGGGGATCGCCAGATGGGATCTCAGGTTAGCC	GGGATCGCCAGATGGGATCTC 0.187104 1	igr_sense, S.03670005,S.207160001,S.01850027,S.33170001,S.83950001,S.106030001,S.01490019,S.117490001,S.01850025,S.09180003,S.00020544,S.12740001,S.00040796,S.00110287,S.15560001,S.08010002,S.00150942,S.01170094,S.00012659,S.25140001,S.02340013,S.192520001,S.06190001, 3138
1170 1132 LG_XIX:2207857-2207955:1	TGTTGCATGAACACAGGACGTGAATTATAATTCACGTCCTACTGTTCATGCATGAACAGTGGCGCGAATTATAATTCACGTCCACTGTTCATGACTTCA	TTCACGTCCACTGTTCATGA 0.872302 1	igr_sense, S.00051582,S.00102527,S.00031421,S.02320020, 86
1171 1560 LG_XIX:2748692-2748798:1	CGGAAAAAAAATCATCGGTGTATTCTAGAGGCGAAGGGAACTGTTCACCGCCTATATCGGTGAACAATTCCCATTTCACCAATAGGAACACCGATGGTTTGTGTCCG	ACCAATAGGAACACCGATGG 0.121945 1	repeat_sense,igr_sense, S.00060526,S.00061422,S.00040900,S.00061423, 7
1173 1562 LG_XIX:2943782-2943887:1	ATAGACAAGGCTAATAAAGACAAGACATATAGACAAAATCACATATCATCATGTGGGACCATTGGACTTTCTAGCTATTTGTCTTGTCTTTATTGGCCAAGTCTAT	TCTTGTCTTTATTGGCCAAG 0.310361 1	igr_sense, S.00141263,S.00121159,S.00110944,S.00040801,S.00080238,S.00060777,S.00102287,S.00190950,S.00180178,S.01200066,S.00131276, 17
1179 1563 LG_XIX:3414593-3414731:1	ATTACGCTTAGTGTTGGGTTGATCCTCATCAAGTGATGACATTGATTTAGTCTTAGAGGAGTTGCCTTTGCTTGATGACCGAACTTGAGGAGGCAAACTCAAATATGGTGATGTGGATCAGCCCAACATCAAGCGTAAT	TGATGTGGATCAGCCCAACATC 0.26121 1	repeat_sense,igr_sense, S.00860058,S.63330001,S.07700001,S.01590021,S.00170191,S.02060008,S.02900001,S.01500031,S.00130229,S.00071340, 387
1182 222 LG_XIX:3810834-3810926:1	CTGCCGATTTCTTGATCGGCAGCGACACAGTTTTGCCGCCGATTTCTGCATCGGCAGCGACACAGTTTTGGCTGCCGATTTCTAAATCGGCAG	GCTGCCGATTTCTAAATCGGC 0.922471 1	repeat_sense,igr_sense, S.00082028,S.01560026,S.36050001,S.00170258,S.01370090,S.03650001,S.189280001,S.130820001,S.00120564,S.38050001,S.116450001,S.00141361,S.00440084,S.00150247,S.159400001,S.03340003,S.00120545,S.19430002,S.127630001,S.19430001,S.41310001,S.137690001,S.117680001,S.05490001,S.00820098,S.00040925,S.00190265,S.00110530,S.173430001,S.213620001,S.138940001,S.00081917,S.01790021,S.…
1183 1566 LG_XIX:4077724-4077833:1	TCTGGACCCAATGCTCATGGTCCTGCATCAGGACCAATTTCGCATGGGTCCTGCGTTAAGACCCAAGAGAAATGAGTTCTGCCGCAGGACCTAAAAGCATTGGGTCCTGA	GCAGGACCTAAAAGCATTGG 0.907312 0	igr_sense, S.00030785,S.00160565, 40
1208 1580 LG_XIX:7620998-7621093:1	TAAACATATATGCACATGCGCATGCTCACACATTAATACACTCACAGAATACATGTGTGTGTGCTTGTGTGCGTGTGTATTGTGCTGGTAAATTTA	GCGTGTGTATTGTGCTGGTA 0.340954 1	igr_sense, S.00030989, 5
1211 1581 LG_XIX:8950423-8950519:1	GTTATCGAGCTTGTGGAGATGGTCATGAAGGGTGCCGTTGTGCACATACTCGTAGACTAACACCCGCTCATTGCTATCTTCGCAGAATCCTAATAAC	TTGCTATCTTCGCAGAATCC 0.246254 1	cds_antisense,exon_antisense, S.00031003,S.00030356,S.00150900,S.00010905,S.00190699,S.02320027,S.00080783,S.00100058,S.13160002,S.00400090,S.00410173, 3
1215 362 LG_XIX:9479672-9479826:1	TGTGGATTGCTATAGTGTTTCCTCATATGATTTTTTTTTGTTATGATTTTTTTCAAAATTGTCTTTATCAATTTTATTTTTTTAATATTAAGTTGGTTGAGAATTACAATTACAATAAAACTAAATCATGTGGGGAAGCACTGTAACTTTCCTCA	ATGTGGGGAAGCACTGTAAC 0.242874 1	repeat_sense,igr_sense, S.00061355,S.00180890,S.23440001, 852
1236 1588 LG_XV:57364-57436:1	TAGTATTGGATCCTGTTGGGGGCAGTACCCAACGTTTTTTGATGGGTTTTGCTTGCCGCAGGACCCAAAGCTG	TTGCTTGCCGCAGGACCCAA 0.571989 1	igr_sense, S.13980001,S.00051646,S.00011327,S.00061832, 12
1245 660 LG_XV:2188334-2188471:1	ATGATGAGGGCTAGAAAGGGCACTCGAAAGGAAAGAGATCTTTTTCCTTTTGAGTTTGCTTTCTAGCCTTCATCATTAAAATAATGTTTTTTCAGGTCCTATCCCTTTCCTTTCGAGTGCGCTTTCTAGCCCTCACAT	CTTTCGAGTGCGCTTTCTAGCCCTCA 1.08004 1	repeat_sense,igr_sense, S.101560002,S.24680001,S.65680001,S.00170206,S.115060001,S.02210007,S.04870002,S.01210031,S.29800001,S.00061004,S.25650001,S.04640003,S.35930001,S.07450003,S.00880044,S.11010001,S.04870003,S.00640173,S.05140001,S.153700001,S.14160001,S.00100300,S.00011416,S.03460006,S.03850001,S.00041390,S.20670001,S.112770001,S.35990001,S.13370002,S.23340001,S.17530001,S.00012809,S.169400…
1246 660 LG_XV:2188327-2188479:1	TATTTGAATGATGAGGGCTAGAAAGGGCACTCGAAAGGAAAGAGATCTTTTTCCTTTTGAGTTTGCTTTCTAGCCTTCATCATTAAAATAATGTTTTTTCAGGTCCTATCCCTTTCCTTTCGAGTGCGCTTTCTAGCCCTCACATATCAAATA	GAGTGCGCTTTCTAGCCCTCAC 1.21409 1	repeat_sense,igr_sense, S.101560002,S.24680001,S.65680001,S.00170206,S.02210007,S.04870002,S.01210031,S.29800001,S.00061004,S.25650001,S.04640003,S.35930001,S.07450003,S.00880044,S.04870003,S.05140001,S.153700001,S.14160001,S.00011416,S.03460006,S.03850001,S.00041390,S.20670001,S.112770001,S.35990001,S.13370002,S.23340001,S.17530001,S.00012809,S.169400001,S.08010002,S.134110001,S.123920001,S.1015…
1252 1591 LG_XV:3242395-3242480:1	TGTTGACAGAAGATAGAGAGCACAGATGATGATATGCAATGGACTCTGCATCCCACTCCTTTGTGCTCTCTATGCTTCTGTCATCA	GTGCTCTCTATGCTTCTGTC 1.0864 1	igr_sense, S.00160350,S.00290220, 12
1254 1592 LG_XV:3327001-3327094:1	GTGCGGGGCAGATCCCAGCGCACACGTGGCGCTTGGGTTGCAGCCTGTATTCTGGCAGACCATGCGCACATGTGGCGCTTGGGCTGCGCTGGGC	ACATGTGGCGCTTGGGCTGCGC 0.0918401 1	igr_sense, S.00041234,S.180140001,S.01480033,S.01490001,S.93510001,S.32820002, 191
1256 596 ptc-MIR159b LG_XV:3478464-3478639:1	GGAGTGGAGCTCCTTGAAGTCCAATAGAAGCTCCTGCTGGGTAGATCGAGCTGCTGAGCTATGAATCCCACAGCCCTATCACCATCAGTCATTTTGATGGGCCTGCGGCTTGCATATCTCAGGAGCTTTATTACCTAATGTTAGATCTTTTTTTGGATTGAAGGGAGCTCTAAACC	TTTGGATTGAAGGGAGCTCTA 1	igr_sense, HASH(0xa954dd0) S.25020001,S.00012728,S.00190811,S.01500068,S.00161335,S.00400064,S.01340043,S.02230005,S.10860002,S.00111000,S.01500065,S.00860143,S.00091462,S.00060432,S.00011133,S.00010186,S.00031751,S.00160377, 23
1265 1594 LG_XV:5989432-5989609:1	GGTATTGGTGGTGTCATCATCAGGGTTTCGGTGTGCCTCCGGGTTCTCTATTTTTTTTTTACTTTTCTCTCTCTTTTATCTCTTCATAAATAACGAGGAGAGAGGAGAAAGAATAAAAAAAAGAAAGAAAATAACCATAGAGGCACACTAAAGCTCCGATGACGACACCACTTGTACC	AAGCTCCGATGACGACACCAC 0.19543 1	igr_sense, S.00070070,S.00061510,S.00100372,S.00110727,S.01700027,S.00060648,S.00011730,S.08210007, 51
1268 206 ptc-MIR171h LG_XV:7305138-7305230:1	AGTGGGGGATGTTGGGATGGCTCAATCATATCAAATCTCCCAAACTATGATGTTGGGTCGTTTAATCTGATTGAGCCGTGCCAATATCACACT	TGATTGAGCCGTGCCAATATCAC 1.14612 1	igr_sense, HASH(0xa969ad8) S.00400008,S.00030827,S.00081558,S.01270071,S.17000001,S.00021331,S.00570207,S.00071054,S.00021334,S.00061864,S.44860001,S.00081776, 23
1269 1595 LG_XV:8088516-8088619:1	ATGGTTGGAGAAGCTTCCGATCTCCCTCAAAGGCTTCCTCTATAATTGCCTTACATGATGGCATTAGTGGACTCCTTTGGGGAGATGGAGAGCTTACTCCCCAT	TCCTTTGGGGAGATGGAGAGCTT 1.06291 1	igr_sense, S.01400076,S.84880001,S.00011777,S.33810001,S.00080632,S.00660108,S.01420061,S.01950004,S.98270001,S.00130634,S.00120343,S.00101706,S.00091014,S.00090549,S.00051623,S.00141255, 10
1270 700 LG_XV:8088516-8088619:1	ATGGTTGGAGAAGCTTCCGATCTCCCTCAAAGGCTTCCTCTATAATTGCCTTACATGATGGCATTAGTGGACTCCTTTGGGGAGATGGAGAGCTTACTCCCCAT	GGAGATGGAGAGCTTACTCC 1.09361 1	igr_sense, S.10860002,S.00011572, 7
1274 1597 LG_XV:9222216-9222347:1	CGCCGTTGTTTTGCCCTTCCAAGAGTGTTCTTGACCGATTTGAGACTGACTTGCGCTTGCAGACTCTTTCTGACCGCGTCAGTGAGCTCGAGTCACAGTTTGACCGCCTTGTCAACGCGAAGATCAACGGCG	ACCGCCTTGTCAACGCGAAG 0.187108 0	exon_sense,cds_sense, S.00002525,S.00141442, 3
1284 1604 LG_XVI:1189304-1189436:1	TTGCCTTGAGTTTGGTGGTTATACCAAATCCAAACATTATCACCTCGCTCACCATACCTAACTATCTTGGGTTTCGCATGACCACCAAATCTAAAGCTATTGGATCAGGTATAGCCACCAGACCCAATGGTAG	AGGTATAGCCACCAGACCCA 0.481036 1	igr_sense, S.00140378,S.01570004,S.00100971, 3
1285 30 LG_XVI:1281156-1281286:1	TGGTTTCCCGGAAACCACTTTCCGGAAAACAAACACAGTCAAAAGGAAAAATATTTTCCTGGAAACCAAACCAAATTTTTCTTTGACTGAAAAGTGTTTTTCGTTGACCGGAAAGTGTTTTCCGTTGACCA	TTGACCGGAAAGTGTTTTCCG 0.147559 1	repeat_sense,igr_sense, S.96570001,S.01310076,S.70910001,S.136930001,S.39310001,S.00031564,S.07420002,S.194020001,S.01290059,S.00060910,S.02190002,S.00120394,S.05470002,S.43590001,S.138590001,S.123720001,S.203700001,S.00013069,S.00570033,S.17930001,S.200990001,S.128880001,S.125500001,S.173970001,S.00050775,S.02130011,S.162550001,S.84550001,S.115280001,S.02730008,S.00091520,S.41170001,S.00030682,S…
1286 30 LG_XVI:1281150-1281293:1	GGAAAGTGGTTTCCCGGAAACCACTTTCCGGAAAACAAACACAGTCAAAAGGAAAAATATTTTCCTGGAAACCAAACCAAATTTTTCTTTGACTGAAAAGTGTTTTTCGTTGACCGGAAAGTGTTTTCCGTTGACCAACTTTCC	GGAAAGTGTTTTCCGTTGACC 0.521084 1	repeat_sense,igr_sense, S.96570001,S.01310076,S.70910001,S.136930001,S.39310001,S.00031564,S.07320002,S.07420002,S.00190883,S.01290059,S.00060910,S.02190002,S.00120394,S.05470002,S.43590001,S.138590001,S.123720001,S.203700001,S.00013069,S.00570033,S.36860001,S.128880001,S.125500001,S.173970001,S.00040596,S.00050775,S.02130011,S.162550001,S.84550001,S.115280001,S.02730008,S.00091520,S.41170001,S.0…
1302 1609 LG_XVI:5045982-5046100:1	TTTTTTCGGGTGACCTGGGCCTTGGCCGGGCATGTTTCATTCAAAATCTGGGCCTATAGTTGGCCTAGAGTAAATCGGTGACCCACAAGTCAACCCGAAACTCGGGTGACTCGGAAAAA	CGAAACTCGGGTGACTCGGA 0.386048 1	repeat_sense,igr_sense, S.00011103,S.02400011, 7
1317 222 LG_XVI:7451162-7451273:1	TGCGTCGCTGCCGATGCAGAAATCGGCAGCGAAAACGGCGTTGCTGCCGATCCAGAAATCAGCAGCGAAAACTGCATCGCTGCCGATGCAGAAATCAGCAGCGAAAACTGCA	TCGCTGCCGATGCAGAAATCAGCAGCGA 1.16979 0	exon_sense,repeat_sense,cds_sense, S.16730001,S.00051202,S.01370090,S.130820001,S.189280001,S.36330001,S.38050001,S.12390002,S.116450001,S.123270001,S.00180548,S.00031607,S.00440084,S.66460001,S.00070907,S.159400001,S.00061204,S.09490001,S.03340003,S.00050642,S.03120012,S.00120545,S.19430002,S.125490001,S.175080001,S.05060001,S.01450015,S.98730001,S.19430001,S.127630001,S.137690001,S.117680001,S.…
1321 146 LG_XVI:8339191-8339267:1	ATTCCGTCTGTAATGTCGTCGGTATATACCGACGAAATTTGGCCGTCGGTATCTACCGATGAAATTACCGACGGAGT	TACCGATGAAATTACCGACGGA 0.44543 1	repeat_sense,igr_sense, S.00190773,S.00410061,S.01820022,S.00161287,S.01490010,S.00012808,S.00180788, 1384
1323 146 LG_XVI:8763168-8763268:1	GGGAAAGCCGACGGACGTAATCCGTCGGTGAAGACATCGGTAAATAAATCACCGATGAAATGGTAATCACACACCGACGGAATATTTCCGTCGGTAAAACT	CGACGGAATATTTCCGTCGGTAA 0.383975 1	repeat_sense,igr_sense, S.00180215,S.01490009,S.00120217,S.00180057,S.00120787,S.00180661, 4798
1327 146 LG_XVI:9107841-9107941:1	GTTTTTACCGACTGAATTACGGACGGAAAGTGGCCGTCGGTAATTTCGACCTCAAAATACCGACAGAAAATATTCCGTCGGTAAATTCGTTGGTATTTAAC	TTCCGTCGGTAAATTCGTTGG 0.366429 1	repeat_sense,igr_sense, S.00070795,S.00012724,S.00180057, 1912
1335 4 LG_XVI:11016943-11017039:1	CGGCTCGACGGGTCGACCCGGTGGCTGGACCAGTCCGGGTTTGTCAAAAGACCAGCCGGTGCAACGGCACGGCCAAACCCGGTCGACCCATGACCCG	GGCACGGCCAAACCCGGTCGACC 0.317789 1	repeat_sense,igr_sense, S.00110839,S.00191039,S.84600001,S.48310001,S.04680002,S.00660085,S.00012641,S.25330001,S.00770033,S.04140006,S.00071316,S.00160801,S.107490001,S.38120001,S.00021584,S.192760001,S.89720001,S.155320001,S.00161272,S.02400013,S.73010001,S.00100478,S.00090802,S.191800001,S.141430001,S.217080001,S.00970003,S.00061034, 309
1349 598 ptc-MIR395h LG_XVI:13309810-13309910:1	TGTCCCCTAGAGTTCCTCTGAGCACTTCATTGGGGATCTTCCATCGACCTGAAAGAGTATTATCATTCCTACTGAAGTGTTTGGGGGAACTCCTGGTGTCA	CTGAAGTGTTTGGGGGAACTC 1	igr_sense, HASH(0xaaca2a4) S.00011434,S.00081489,S.00100739,S.00091358,S.00011636, 17
1350 598 ptc-MIR395i LG_XVI:13316860-13316962:1	GTGTCCCCTAGAGTTCCTCTGAGCACTTCAATGGGGATCTTCCATCGACCTGAAAGAGTATTATCATTCCTACTGAAGTGTTTGGGGGAACTCCTGGTGTCAT	CTGAAGTGTTTGGGGGAACTC 0.878723 1	igr_sense, HASH(0xaad9264) S.00011434,S.00081489,S.00100739,S.00091358,S.00011636, 17
1351 598 LG_XVI:13325081-13325183:1	GTGTCCCCTAGAGTTCCTCTGAGCACTTCAATGGGGATCTTCCATCGACCTGAAAGAGTATTATCATTCCTACTGAAGTGTTTGGGGGAACTCCTGGTGTCAT	TGAAGTGTTTGGGGGAACTC 0.88193 1	igr_sense, HASH(0xaacbddc) S.00081489,S.00100739,S.00091358,S.00011636, 17
1354 146 LG_XVII:1246180-1246260:1	TAATTGTCGACGGAATTACTGACGGAATTTAATTTCACCGACAACAATTAATGTCCGTCGGTAATTCCGTTGAAAAAATTG	TCCGTCGGTAATTCCGTTGA 1.09624 1	repeat_sense,igr_sense, S.00070795,S.00180057,S.00050288, 1421
1372 1630 LG_XVII:4319265-4319385:1	GCCAGACCCATCATCTTCGGGCTTAATCAAGCGTTGAGCCTAGGCTTGTGTGGGTCTAGCGAACTACCAAACCCACCATCTCTAAGGCCAAGCATTGAGCCCACACATGCATGGGTCTGGC	TGAGCCCACACATGCATGGGT 0.813483 0	igr_sense, S.00012945,S.00860054,S.00050493,S.00070896, 8
1381 1635 LG_XVII:5918307-5918443:1	TGGGAGGCTTCATTTCTGTCAGTTTATACCGATTATATTGCAAAAAGGCGATCTAGTCTTTAAAATATATATCGCTAATCAAACGGCAGAGAATTATGCAGATATAATCTCTTGGGCTGATGGATATGGGGCTCCCA	CTTGGGCTGATGGATATGGGG 0.617935 1	exon_sense,cds_sense, S.00081090,S.01220055,S.00070654,S.00010065,S.22150003,S.00040586, 8
1388 456 LG_XVIII:479484-479618:1	TGGGTTTGACATGCGTGCCAGACCCACATTACCTTGGACTTTGCTTGGAATTGGCTGACTACCAAGTTCAAACACCTTGAACTTAGCTGACTGCCAAGCACAAGCGTATTGTATCTAGCATGCGTGTCAGACCCA	TCTAGCATGCGTGTCAGACC 0.379518 1	igr_sense, S.00011508,S.00130698,S.00400001,S.01460005,S.17680002,S.00001990, 71
1390 886 LG_XVIII:479655-479845:1	ACCTCGAACCTTGGACTTGGCAGACCGCCAAGTCCAAGCGTATTGAGTTTGGCATGCGTGCCAGACCCACTTTACTTTGGACTTTACTTGGACTTAGCTGACTATCAAACCCAAGTGTATTGAGTCTAGCATGCGTGCCAGACCCACGCTACCTTGGACTTGGTGCACTGCCAAGTCCAAGCGTATTAGGT	GGTGCACTGCCAAGTCCAAG 0.0281107 1	exon_sense,cds_sense, S.00020648,S.01420085,S.00011508,S.00190433,S.00770057,S.01240004,S.01470069,S.01200075,S.171250001, 81
1391 82 LG_XVIII:706920-707011:1	GTGGTGCTCTCTAAGCATCACGTGATGTTTGGTTTTGTCCATGTCTGGCAGTGTCCAAGCCAAAGCAACACGTGGTGCTTGGATTGCAGCGC	AAGCAACACGTGGTGCTTGG 0.0503978 1	igr_sense, S.203090001,S.02150012,S.00041234,S.37990001, 47
1392 1638 LG_XVIII:706920-707011:1	GTGGTGCTCTCTAAGCATCACGTGATGTTTGGTTTTGTCCATGTCTGGCAGTGTCCAAGCCAAAGCAACACGTGGTGCTTGGATTGCAGCGC	CACGTGGTGCTTGGATTGCAGC 0.293464 1	igr_sense, S.00041428,S.00061708,S.00190936,S.00041234,S.00013035,S.00100001,S.37990001,S.00051540,S.00091496,S.00660260,S.00131289,S.00011961, 23
1396 340 LG_XVIII:1338040-1338131:1	TTGCGTAATCACGAGGTTCGCATCATGCCATGTTGACCACAAAAAAAATAGAGTCTCTACGTTCGCATCATGCGAACATCGTGATCACGCAA	ATGCGAACATCGTGATCACG 0.553799 1	repeat_sense,igr_sense, S.11540003,S.00131089,S.01600011,S.00131081, 1274
1411 1641 LG_XVIII:3750495-3750650:1	GGTGTTATTATCGAAGCTTTAGTATACCTCCAGAGTCTCTTTTTTGTTTCTTTTTTTTTTCTCCTCCTTGTAATTTGTGAAGAGAGAGGAGAGAGAGAGAAAAGTAAAAAAAATGAAAAGATCCTGGATACATACTGAAGCTCCGATGACGATACC	CATACTGAAGCTCCGATGACGA 0.552598 1	igr_sense, S.00160645,S.00060125,S.00110727,S.00011730,S.01180024,S.00010602, 13
1412 1008 LG_XVIII:3965527-3965677:1	CAGTGGAGACTCCACTGTTCACGTTGAAGAACAGTGGAGCGCAGCTCCCTCACCACCGCCCAGGGCCGCCGCCCCTCCTCCTCCTCCTCCTCCTCCTTCTTCTGCACCATGTCTCCACTGTTCTGCAACGTGAACAGTGGAGTCTCCACTG	TCTGCAACGTGAACAGTGGA 0.385391 1	repeat_sense,igr_sense, S.00570130,S.00180779,S.00410152,S.00012979,S.00151106,S.00051010, 183
1415 146 LG_XVIII:5103301-5103405:1	ACAGTTTTACCGACGGACTAATTCCGTCGGTGACAGGAATGAACTCCGTCGGTGAAATAATTACCAACGGCCTCACTGACGGAACACGTCCGTCGGTATAATAGT	GACGGAACACGTCCGTCGGTATA 0.568611 1	repeat_sense,igr_sense, S.00180215,S.01490009,S.00120787,S.00180661, 438
1416 1642 LG_XVIII:5380324-5380483:1	TCTTTTTTGACCAGAAGTTCATGTTGCTCTTAAATCATCAGGTTACATCCCATCATATCATGTCATGTATCGAAATAAAATGGACTCGAGACATTTGTCATGATATGGTTCCATATAATCTAATGATTTGAGAGCAACAGGATCTTCTGGTTAAATAAGG	AGCAACAGGATCTTCTGGTTA 0.235584 1	intron_sense, S.00012456,S.00040262,S.00660059,S.00120278,S.00140032,S.00050381,S.00050181,S.00660057,S.00070572,S.00070775,S.00100060,S.00170357,S.01630012,S.00102543,S.00090784,S.00190711,S.00012457,S.00170405, 11
1417 1026 LG_XVIII:5594645-5594735:1	GAAGATCAGAGAGATTTCCTCTTCTCAATCAAAACGTTTGTGTAACTGAAGATCAGTTTTGGCTGAGAAGAGGAAATCTCTCTAACATTTC	TGAGAAGAGGAAATCTCTCT 1.2505 1	intron_sense, S.00111197,S.00011120,S.00030840,S.00180590,S.00130493,S.00150384,S.00020298,S.01270055,S.00101197,S.79110001, 31
1423 146 LG_XVIII:7806342-7806426:1	CAATTTTTCTGACGGTATTACCGACAGAAATTAATTGTTGTCGGTGGCATTAAATTCCGTCGGTAATACCGTCGGAAATTAATTG	TCCGTCGGTAATACCGTCGG 0.857676 1	repeat_sense,igr_sense, S.01490009,S.00180057, 2556
1425 134 LG_XVIII:7888548-7888685:1	TAAGACCCAAGAACATTGAGGTCCTGATGCAGGACCTATTAGCATTTGGTCCTAACGCCGGACTCAAAAGCATTGTGTCATAACTCAGGACCCATTAGCATTGGGTCCTAACGCAGGACCCATGAACCTTGGGTCTTG	CAGGACCCATGAACCTTGGG 0.506101 0	igr_sense, S.00191039,S.00021882,S.00050447, 90
1429 1645 LG_XVIII:8375877-8375993:1	ACACCATCAAAAGCTGACTTTGGAGTTGTTGGTGAGCCACATGTATCGTCTAAAGATGGTGGTATATTCACTTGTTGACATCTCATCACCAGCTCTAAAGTTCGCTTTCCATGGTGT	AGCTCTAAAGTTCGCTTTCCA 0.158529 1	igr_sense, S.17460001,S.00002680,S.00090303,S.00012572,S.00012221, 3
1439 1647 LG_XVIII:11121349-11121479:1	TGGGGCCTAACGTTATTGGGTCTTGCTTGGCTGCAGGACTCAAAGCTAATGTGTCATGGGCCTGCCTCGGTAAAAGGTCTCAACTGCGTTAGGCCTTGCCTCGCAGCAGGGCCCAACAATGTTGGGCTTTA	GGGCCCAACAATGTTGGGCTT 0.230605 1	igr_sense, S.02810001,S.09080003,S.36280001,S.00170381,S.59050001,S.06940003,S.01850026,S.197230001,S.00180497,S.00141002,S.00012286, 45
1445 1650 LG_XVIII:12202808-12202923:1	GTCTGAGGTCAGGGGTTAAGAAGACACACAAGTGGGGTTAGATTTTGATTGAAAAGAAACTGAATGCACATCGAAGTCCGAGACAATTGCGTGTCTTCTAAACCCCTGACCTCAAC	TGCGTGTCTTCTAAACCCCT 0.225798 1	igr_sense, S.00121101, 6
1446 1651 LG_XVIII:12249326-12249455:1	TTGTATTCTTCCACAGCTTTCTTGAACTGCACCTATTAGATTAATGTTGATGTTGTTGTGCGATATGCCATGACCATATGACATTGTATTCATTTTTGCTGCGGTTCAATAAAGCTGTGGGAAGATACAA	TGCGGTTCAATAAAGCTGTGG 0.805317 1	utr_sense,exon_sense, S.00050161,S.00040540,S.00012648,S.00181134, 6
1447 292 LG_XVIII:12256223-12256363:1	CATGTTCTCCCACAGCTTTCTTGAGCTTCCATGGCGCTATACATACATATATTTATATATATAGGAGCTGTACATGTAGTGATCTATATATACACAGATTAAGCAAGGCAAAGAAGTTCAAGAAAGCTGTGGAAAAGCATG	AGTTCAAGAAAGCTGTGGAA 0.429373 1	igr_sense, S.00030448,S.00012856,S.00181134, 40
1449 560 LG_XVIII:12857866-12857967:1	TGGGCTCGAGCAAGATGCCTGAGCTCAATAGAGATGAAAAATAGGTTCAGTCACCTTATTTGGACCAAGCATGTTGAACTCGGGCATGGTAGCTCGAGCCTA	GAACTCGGGCATGGTAGCTCGAGCC 0.295692 1	igr_sense, S.06590001,S.00080135,S.00100326,S.00160705,S.00011320, 53
1457 134 scaffold_1006:14669-14771:1	ACATGTCAGACCTATATTACATGGACTTGGTTGACTGCCAAGTTCGCGCACTTTAGACTTGGTTGTCCACCAAGTCCAAGCGTCTTGGGTCTGCCAAACATGT	ACCAAGTCCAAGCGTCTTGGGTCTG 1.35576 0	repeat_sense,igr_sense, S.01400005,S.00011508,S.00002545,S.00150326,S.01240004,S.00050447,S.00660156,S.11640002,S.00190033,S.00120453,S.00020087, 340
1461 1655 scaffold_10084:896-993:1	TACGCCAGACCCAAGAGCTTTGGGTTTGCGATCATGTCAAATCTAAGGACCTTGGGTCTGACGTGGTATCCAGACCCAAAGAGCTTGGATCTCGCGTG	ACCCAAAGAGCTTGGATCTC 0.42927 1	repeat_sense,igr_sense, S.00161314, 7
1472 1658 scaffold_10400:801-984:1	TACTGCAGGAGTACTCACCACTCCATCTTCCATCCCCTTAAATCAAGCCATGTGTACTAATCGACAATAACATTGAAAGTTGATATGATTTTGTTTCCATGTTCACATATTGTTTTCTTGTCAATTAGTAAATGTGACTCGATTTAAGTGAATGGAGTACAGAGAGGTGGATACTCCTGGAGTA	CAGAGAGGTGGATACTCCTG 0.273665 1	igr_sense, S.00010479,S.00002378,S.00040599, 2
1478 30 scaffold_10511:560-720:1	TGGTTTCCCGAAAATCACTTTCCGGAAAACAAACACAGCCAAAAGGGAAAACACTTTCCTGAAAACCAAACCAAATTCGAAAAGTGTTTCCGTTGACTGGAAAGTGTTTTCCGTTGACCGAGAAGTGTTTCCGTTGACCGGAAAGTGTTTTCCGTTGACCA	TTGACCGGAAAGTGTTTTCCG 0.168974 1	repeat_sense,igr_sense, S.96570001,S.01310076,S.70910001,S.136930001,S.39310001,S.00031564,S.07420002,S.194020001,S.01290059,S.00060910,S.02190002,S.00120394,S.05470002,S.43590001,S.138590001,S.123720001,S.203700001,S.00013069,S.00570033,S.17930001,S.200990001,S.128880001,S.125500001,S.173970001,S.00050775,S.02130011,S.162550001,S.84550001,S.115280001,S.02730008,S.00091520,S.41170001,S.00030682,S…
1481 986 ptc-MIR162c scaffold_1061:6348-6448:1	GAAGACACTGGAGGCAGCGGTTCATCGATCTTTTCCTGAAGATTTTTTTGTTTTACACGAACAACACGAACCGATCGATAAACCTCTGCATCCAGTGCTTC	TCGATAAACCTCTGCATCCAG 1	igr_sense, HASH(0xab71d30) S.00021687,S.01400042,S.00100165,S.00101330,S.00190987,S.00160687, 7
1489 1661 scaffold_107:353170-353272:1	CTAGCGTGGACTTGATTGTTGCCAAGTCCAAGTATACCTTGGACCTGGATAGCTGCCAAGTCTAGGTGTAGTGGACTTGGCTGCTGCCAAGTCTAGATGCTCG	CTTGGCTGCTGCCAAGTCTA 0.0929594 1	igr_sense, S.39680001,S.00130150,S.14590002,S.00060154,S.00041383,S.00090309, 63
1490 370 scaffold_107:846948-847066:1	TGTTCACGTGAACAGTGCAAGTGAAGTTACACTGTTCACTCAAAACAATGAACAATGCAATTTACTAGCAATGTTCACTTAATGAACAGTGCAATTCACTTGCATTGTTCACGTGAACA	ATTCACTTGCATTGTTCACG 0.92938 1	repeat_sense,igr_sense, S.00010635,S.00070714,S.00071217,S.00050277,S.00970031,S.00010636, 295
1494 146 scaffold_10709:673-771:1	GTTTTACCGACGGATTAATTCCGTCGGTGATAAACATGAAATCCGTCGGTGAAAGAAATACCGACGGCTTCACCGACGGAATCTATCCGTCGGTGAACC	CGACGGAATCTATCCGTCGGT 0.91184 1	repeat_sense,igr_sense, S.00060853,S.01490009,S.00120217, 1666
1496 222 scaffold_10722:378-487:1	AGAAATCGGCAGCGAAAACTGCATCGCTGCCGATTTCTGCATCGGCAGCGAAAACTGCGTCGCTGCCGATCAAGAAATGGGCAGCGAAAACTATGTCGCTACCGATATCT	ATGGGCAGCGAAAACTATGTCGCTACC 0.575556 0	repeat_sense,cds_antisense,exon_antisense, S.00082028,S.01560026,S.130820001,S.01300009,S.00120564,S.116450001,S.00141361,S.00440084,S.09490001,S.03340003,S.00120545,S.19430001,S.41310001,S.00160806,S.137690001,S.117680001,S.05490001,S.00040925,S.00190265,S.00110530,S.213620001,S.00081917,S.138940001,S.01790021,S.166330001,S.130330001,S.00001984,S.206610001,S.04400002,S.127670001,S.00190073,S.044…
1507 146 scaffold_1089:9444-9528:1	CAATTAATTTCCGACGGTATTGCCGACGAAATTTAATGCCACCGACAACAATTAATGTCCGTCGGTAATACCGTCGGAAAAATTG	TCCGTCGGTAATACCGTCGG 0.569326 1	repeat_sense,igr_sense, S.01490009,S.00180057, 2556
1519 730 scaffold_1127:8123-8247:1	GCTAAGCCCAGGTACACGTGGGTCCAGCAAGTTGCCAGACCTAACATCCCTATGTCCAGCTATGCGCTGAGCCCTTATACATGTGGGTCCAACGAGTTGCAAGACCCAATATTTTTGGGCTTAGC	TGCAAGACCCAATATTTTTGGGC 0.250477 0	igr_sense, S.00141064,S.01680026,S.00180703,S.00011458,S.00101822,S.01680023,S.00031269,S.00091085,S.00570089,S.00041386,S.00160516,S.00880054,S.02550007, 152
1520 146 scaffold_11370:499-599:1	GGTAAAGCCGACGGACGTATTCCGTCGGGGATGACGTCGGTAAAAAAATCACCGACAAACTTCTAATCATACACCGACGGAATTTTTCCGTCGGTAAAACT	ACCGACGGAATTTTTCCGTCGGTAA 1.17911 1	repeat_sense,igr_sense, S.10750003,S.00070795,S.01490009,S.00060936,S.00110800,S.00120217, 3641
1522 596 ptc-MIR159c scaffold_1140:8219-8392:1	GGGAGTGGAGCTCCTTGAAGTCCAATAGAGGTTCTTGCTGGGTAGATTAAGCTGCTAAGCTATGGATCCACAGTCCTATCTATCAACCGAAGGATAGGTTTGCGGCTTGCATATCTCAGGAGCTTTATTGCCTAATGTTAGATCCCTTTTTGGATTGAAGGGAGCTCTAAACCC	CTTTTTGGATTGAAGGGAGCTCTA 0.129235 1	utr_sense,exon_sense, HASH(0xacb9e48) S.25020001,S.00012728,S.00190811,S.01500068,S.00161335,S.00400064,S.02230005,S.01340043,S.10860002,S.00111000,S.01500065,S.00100987,S.01370071,S.00860143,S.00091462,S.00060432,S.00011133,S.00010186,S.00031751,S.00020459,S.00280149,S.00011792,S.00160377, 38
1523 596 scaffold_1140:8219-8392:1	GGGAGTGGAGCTCCTTGAAGTCCAATAGAGGTTCTTGCTGGGTAGATTAAGCTGCTAAGCTATGGATCCACAGTCCTATCTATCAACCGAAGGATAGGTTTGCGGCTTGCATATCTCAGGAGCTTTATTGCCTAATGTTAGATCCCTTTTTGGATTGAAGGGAGCTCTAAACCC	TTGGATTGAAGGGAGCTCTAA 0.096614 1	utr_sense,exon_sense, HASH(0xacc7c5c) S.25020001,S.00012728,S.01500068,S.00161335,S.00400064,S.02230005,S.01340043,S.10860002,S.00111000,S.01500065,S.00860143,S.00091462,S.00011133,S.00010186,S.00031751,S.01520062,S.53350002, 26
1525 92 scaffold_11483:381-520:1	GGTTAAAGGGAATCGCCAGATGGGATTTCAGGTTAACCGAGTTACGTAATATCTTTTAGTTTTGGTTTAATGAGGTCGCCAGATGGGATCTCATGTAGCTTTGGTTAAAGGGAATCGCCAGATGGGATTTCAGGTTGACC	GGAATCGCCAGATGGGATTT 0.358709 1	igr_sense, S.03670005,S.207160001,S.33170001,S.83950001,S.106030001,S.00140090,S.01490019,S.09180003,S.00020544,S.12740001,S.08010002,S.00130541,S.00150942,S.48270001,S.192520001,S.00051217, 2029
1530 248 scaffold_11520:521-675:1	GAATGCATGCGTCACCAGTGGAAGCAGTTTCGTTGAAGATTTCTGAGGCCCAAGGGCCTGTTTACGCTGTCGAATCCATTCGTCACCAGTGGAAGCTGTTTCGTTGAAGATTTCTGAGGCCGCAGGGGCTGTTTGCGCTGTAGAATGCATGCGTC	CAGGGGCTGTTTGCGCTGTAGAAT 0.429478 1	igr_sense, S.00860164,S.155660001,S.55390001,S.79760002,S.138940001,S.210250001,S.02640002,S.00021345,S.110760001,S.79760001,S.167210001,S.201710001, 4610
1560 64 scaffold_119:303415-303521:1	AAGTATAAGGATGATGCCACGAAGATAGTTGTTATCCTTATATTTAATAAAGTCATAACGATACATGTAAGTTAGACAACTGTCTTCGTGGCGTCATCCTTATACTT	AACTGTCTTCGTGGCGTCAT 0.791747 1	repeat_sense,igr_sense, S.04190005,S.00082025,S.00130938,S.02270005,S.01190001, 1493
1561 64 scaffold_119:322492-322598:1	AAGTATAAGGATGACGCCACGAAGATAGTTGTTATCCTTATATTTAATAAAGTCATAACGATACATGTAAGTTAGACAACTGTCTTCGTGGCGTCATCCTTATACTT	AACTGTCTTCGTGGCGTCAT 0.714473 1	repeat_sense,igr_sense, S.04190005,S.00082025,S.00130938,S.02270005,S.01190001, 1493
1565 1672 scaffold_119:617418-617543:1	AAAACGACCTCCGCAAACTCCTGTAAACATTTAACGCTATACAATGGTCGGATCAAAACTTATGGCTCTTTTGATGTGACCGTTAGATCACGCTCAAATGTTTATAGGAGTTTCTGGAGGTCTTTT	TAGGAGTTTCTGGAGGTCTT 0.696488 1	igr_sense, S.00041311,S.00160264,S.00070804,S.132800001,S.00820024,S.00013115, 41
1573 166 ptc-MIR478u scaffold_120:3466-3556:1	TCCTTTTTAGGGATAAACGTTAATATTTTAGACGAGTCTCCTAATTTTTAGGGACTGATGTCATTTTTAACGTGTCTCCTATTTTTAGGGA	TAACGTGTCTCCTATTTTTAGGGA 0	repeat_sense,igr_sense, S.00011881,S.00050412, 487
1583 142 scaffold_122:137101-137184:1	TTCGGTTCGGTTTGGTTTGAATTTTCAAACATTTGAGTCACTCGGTTCGGTTGGTTTTTATGGTTCAAACCGAACCGAACCGAA	GTTCAAACCGAACCGAACCG 0.867931 1	repeat_sense,igr_sense, S.53690001,S.184680001,S.00040690,S.72040001,S.05220003,S.00970087,S.00012610,S.19420001, 505
1584 552 ptc-MIR166m scaffold_122:445046-445152:1	GTGAGGATGTGGGGGAATGTCGTCTGACTCGAGACAACAGGTAAACTGAAGGAATGGCCGGAGTTTAAGAGTTCTCTCGGACCAGGCTTCATTCCCCTCATCCACAC	TCGGACCAGGCTTCATTCCCC 0.324361 1	igr_sense, HASH(0xad13974) S.00091498,S.00660257,S.00180270,S.00160591,S.63260001,S.00061699,S.00012698,S.02360003,S.00011350, 20
1590 1677 scaffold_124:84011-84107:1	GCCTTGGGTTCAACACATGGCTAGACCCAAGTATATTAGGTCTGATAACTTGTCAGATCTATGATGCATTGGGCTTGGCGTATGGCTGAACTCAGGT	GGCTTGGCGTATGGCTGAACT 0.345218 1	repeat_sense,igr_sense, S.00190895,S.00012490, 6
1606 248 scaffold_12537:574-686:1	CCCGTGGATGCAGTTTCGTTGATGATATCTGAGTCCCTAGGGTCTGTTTGGGCTGTCGAATCCAAGCGTCACCCGTGGATGGAGTTTCGTTGATGATATCTGAGTCCTCAGGG	TTCGTTGATGATATCTGAGTCC 0.274056 0	igr_sense, S.01710027,S.00012629,S.00410040,S.00130253,S.00061325,S.00190793,S.155660001,S.00101436,S.55390001,S.00700199,S.00410033,S.79760002,S.02370001,S.138940001,S.210250001,S.02640002,S.00012625,S.110760001,S.79760001,S.167210001,S.07240001,S.201710001, 7153
1607 248 scaffold_12537:1210-1322:1	CCCGTGGATGCAGTTTCGTTGATGATATCTGAGTCCCTAGGGTCTGTTTGGGCTGTCGAATCCAAGCGTCACCCGTGGATGGAGTTTCGTTGATGATATCTGAGTCCTCAGGG	TTCGTTGATGATATCTGAGTCC 0.274056 0	igr_sense, S.01710027,S.00012629,S.00410040,S.00130253,S.00061325,S.00190793,S.155660001,S.00101436,S.55390001,S.00700199,S.00410033,S.79760002,S.02370001,S.138940001,S.210250001,S.02640002,S.00012625,S.110760001,S.79760001,S.167210001,S.07240001,S.201710001, 7153
1616 222 scaffold_12713:124-225:1	ATCGGCAGCGAAAACTGCGTTGCTGCCGATGCAGAAATCGGCAGCGAAAACTACGTCGCTGCCGATGCTGAAATCAGCAGCAAAAACTGCGTCGCTGCCGAT	GCAGCAAAAACTGCGTCGCTGCC 0.142826 0	repeat_sense,igr_sense, S.00082028,S.01560026,S.130820001,S.00141056,S.00120564,S.00141361,S.116450001,S.00440084,S.09490001,S.03340003,S.00120545,S.19430001,S.41310001,S.137690001,S.117680001,S.05490001,S.00040925,S.00190265,S.00110530,S.213620001,S.00081917,S.138940001,S.01790021,S.166330001,S.130330001,S.00140048,S.00001984,S.206610001,S.172980001,S.04400002,S.127670001,S.04400001,S.04210001,S…
1620 1684 scaffold_12717:1247-1409:1	GTGGGATTAATCGAGATGTGCGCAAGTTAACTCGGACACCCACGTTAAACTAAAAAAAAAAAAATTTAGAAATTTAGTAACAATTCGAATCAAATATTATAATTTTTTTTTAAGATTAACGTGGGTGTCCGGACCAGCTTGCGTGTATCTCGATTAATCCTAC	GCTTGCGTGTATCTCGATTA 0.594182 1	repeat_sense,igr_sense, S.00160502,S.01640001,S.00160418,S.00080648,S.00091553,S.00170110,S.00081611,S.00021039,S.00040040, 522
1622 134 scaffold_12768:697-817:1	CAGACAGAGAACTAATTGGCCTTGGGTCCTGTGTTAGGACCTAATGCTTTTGGGTCGTGCATCGAGACCCATTTTGCTAGGGTCCTGTGTATAGAGCCAAGTCTCTTGGGTCTTGGGTCTG	GAGCCAAGTCTCTTGGGTCTTGGGTC 0.712022 1	igr_sense, S.00031727,S.00031718,S.00012827,S.00070214,S.00120331,S.00002649,S.00160542,S.00100168,S.00002486,S.00031226,S.00090338,S.00070713, 180
1625 1686 scaffold_12890:708-800:1	GAATCCTAGAATCCATGAACATTGAGTCTTGATGAAAGACCCAATAGAATTGGGTCCATACGCTAGACCCATTGATCATGGGTCCTAAGACTC	AGACCCATTGATCATGGGTCCT 0.0121436 1	igr_sense, S.00180131,S.00290248,S.00051244,S.45990001,S.00150490,S.00120688,S.00090683,S.00031705,S.06410003,S.01690009,S.00060467, 80
1635 134 scaffold_130:448262-448363:1	GGCCATGTCAAACCCAAGTTACTCTGGTCTGGCGGCCATGCCAAACCCAAGAGTCTTTGGTCTAGGATCACGCTAGACCCAAGGGAGTTGGGTTTGGCAGCC	GACCCAAGGGAGTTGGGTTT 0.479409 1	repeat_sense,igr_sense, S.00860142,S.00161273,S.01820038,S.00180520,S.00002485,S.00021827,S.00021826,S.00021882,S.01330128,S.00050447,S.01310127,S.01070101, 90
1638 1688 scaffold_130:602974-603110:1	GTTTCTGTTTGTTCGCAGAGAAAATAGAGGAAAAAATAAACAAGCATTTGAGATGCTTCTGGAATCTTCATGCGAGTTTAAAACTCTTCTCAGTTTGCGTAAACTTTCCTTTGTTTTCTCAGTGAACAAACAGAGGC	CTTTGTTTTCTCAGTGAACAAA 0.646742 1	igr_sense, S.00061441,S.02170016,S.02170008,S.11280001,S.00102200,S.00110652,S.00280212,S.00180510,S.00060586,S.147700001,S.00030915,S.00071153,S.00110655,S.00061951,S.00031355,S.00400066,S.00161310,S.12970001,S.00050185,S.02170001,S.01210036,S.00040329,S.00050924, 59
1641 1690 scaffold_13000:627-728:1	GCCCTGCTGGAGAGCCGAGAGAATATTGGTTCCACGTCTTCATGCGAAGACGACGGTGATGGTAATTGAACACTTGCTCTCTCTGCTCCATAGCTGTGAGGC	TTGCTCTCTCTGCTCCATAG 0.306491 1	igr_sense, S.00100008,S.00061222,S.00770036,S.00020846,S.00051021,S.01800014, 10
1646 1182 ptc-MIR472a scaffold_131:138310-138388:1	TATCGGGTGGGTGAGCGGGGAAGATAACTTTGGTTTTTGAGATAGTACTTGTTATTTTCCCTACTCCACCCATCCCATA	TTTTCCCTACTCCACCCATCCC 1	igr_sense, S.00190141,S.00190135,S.00190013,S.00660235,S.32720001,S.00110087,S.01180087,S.08360002,S.47950001,S.06450005,S.00002230,S.07990001,S.00130689,S.00190017,S.00110086,S.03080004,S.00030137,S.02010007,S.00700173,S.00140082,S.52870001,S.00130151,S.11370001,S.00570146,S.02010001,S.00181005,S.00190231,S.05290001,S.00190053,S.00110135,S.02400002,S.00110083,S.02800002,S.02400005,S.02010002,S.0…
1650 30 scaffold_13112:298-428:1	TGGTTTCCCGGAAACCACTTTCCGGAAAACAAACACAGCCAAAAGGAAAAATATTTTCCTAGAAACCAAACCAAATTTTTCTTTGACTGGAAAGTGTTTTTCGTTGACCGGAAAGTGTTTTCCGTTGACCA	TTGACCGGAAAGTGTTTTCCG 0.111699 1	repeat_sense,igr_sense, S.96570001,S.01310076,S.70910001,S.136930001,S.39310001,S.00031564,S.07420002,S.194020001,S.01290059,S.00060910,S.02190002,S.00120394,S.05470002,S.43590001,S.138590001,S.123720001,S.203700001,S.00013069,S.00570033,S.17930001,S.200990001,S.128880001,S.125500001,S.173970001,S.00050775,S.02130011,S.162550001,S.84550001,S.115280001,S.02730008,S.00091520,S.41170001,S.00030682,S…
1654 260 scaffold_1317:1381-1461:1	GTGGTGGCCCAGTGGTAAGAGCTTGGGACCAAGATGTTTGCTCCCTCTGTGGTCTCAGGTTCAAGCCCTGTGGTTGCTCAT	TCAGGTTCAAGCCCTGTGGT 0.552574 1	repeat_sense,igr_sense, S.23870001,S.00400212,S.00150574,S.00031423,S.00061513,S.00020242,S.02730002, 2047
1656 222 scaffold_132:253555-253658:1	CGTCGCTGCCGATTTCTGGATCAGCAGCGACGATGTTTTCGCTGTTGATTTTTGAATCGGTAGCTACGCATTTTTCGCTGTTGATTTCTGGATTGGCAGCGACG	CTGTTGATTTCTGGATTGGCAGC 0.602646 1	igr_sense, S.36050001,S.84090001,S.00101331,S.00050643,S.00031178,S.00070603,S.00120545,S.00190438,S.00040214,S.00820098,S.00040925,S.00160012,S.00110530,S.213620001,S.00081917,S.00012649,S.00770111,S.00061958,S.00030806,S.00040555,S.00091534,S.00061219,S.00002532,S.00180518,S.01560017,S.00041437,S.00110598,S.01520047,S.00160850,S.02000009,S.00090256,S.00130621,S.00150709,S.107220001,S.00071304,S…
1668 1694 scaffold_134:195750-195878:1	TACCAACTCAATGCTGCCTCACTCAAATTATCCTAGAAAAAGTACATTAGTATTTTCTCATCATACACTACTTTTGTCATTTTATTGTAGTAGGATTAGAGATGAGTGATGGGGCATTGTGTTTTGGTG	GAGATGAGTGATGGGGCATTG 0.472538 1	igr_sense, S.00012876,S.02440005,S.03540003,S.08950001,S.05560003,S.00150931,S.23340002,S.38580001,S.14850001,S.00880057,S.00013019,S.118080001,S.01650034,S.02170005,S.00030305,S.00180769,S.22240001,S.00050618,S.95370001,S.00061379,S.07740001,S.01320013,S.10550001,S.01320037,S.13430003,S.89280001,S.14910001,S.04290003,S.00970068,S.01620032,S.15080001,S.07310001,S.02580008,S.01420103,S.48820001,S.…
1681 146 scaffold_137:546113-546211:1	GTTTTACCGACGGATTAATTCCGTCGGTGATAGCAATGAACTCCGTCGGTGAAAACAATACCGACGGATTCACCGACGGATCACGTCGGTCGGTAAAAC	CGACGGATCACGTCGGTCGGTA 0.844426 0	repeat_sense,igr_sense, S.00180215,S.00120787,S.00180661, 194
1685 112 scaffold_13840:323-477:1	GGGGCTGTTTGCGCTGTCGAATGCATGCTTCACCTGTGGAACCAGTTTCGTTGATGATTTTCGAGTCCCCAGCAACTCAGTTTCGTTGATGATTTCTGAGGCCCCATGGGCTGTTTGCGCTGTCGAATCCATGCGTCACCAGTGGAAGCAGTTTC	ATGCGTCACCAGTGGAAGCAG 0.143246 1	igr_sense, S.00820033,S.02350002,S.139740001,S.155660001,S.55390001,S.79760002,S.00660233,S.210250001,S.00020085,S.00070456,S.00102017,S.79760001,S.167210001,S.201710001,S.00071269, 1427
1689 1695 scaffold_13860:177-254:1	GATTATTTCCAGTTGTTAATCTAGCAAGAGTTGCTTGTATTGCTTGCAAGGTTTGCTGGGTTTCACGCTGGAAAGTTC	TTGCTGGGTTTCACGCTGGAAA 0.828153 0	igr_sense, S.135210001,S.00012959,S.00190805,S.00081730,S.00400057,S.41000001,S.00081649,S.00190803,S.64110001,S.00081881,S.00191036, 18
1696 456 scaffold_140:62509-62600:1	TGGGTCTGGCACGTATGTTAGACCCAATACACTTGGACTTAGTAGTGTGCTAGGTCCAAGGTCGTGTGGGTCTGGCACGCATGTCAAACCCA	GTGGGTCTGGCACGCATGTCAAACC 0.244258 1	igr_sense, S.00120531,S.01370011,S.00012114,S.00011508,S.00091198,S.00180029, 197
1699 26 scaffold_14048:553-692:1	TTTCCAGGAAAACACTTTCCTGGAAACCAAGCCAAATTTTCCTTTGACTGGAAAGTGTTTTCCGTTGACCAACTTTCCTAGTGGCAAATAAACACAGGAAAGTTTGGAAAGTGGTTTCCCGGAAAGTGAATTCCAGGAAA	TGGTTTCCCGGAAAGTGAATTCC 1.2302 1	repeat_sense,igr_sense, S.54420001,S.00640008,S.96570001,S.39310001,S.00031564,S.07320002,S.00640213,S.00070119,S.125630001,S.156400001,S.00120394,S.00100289,S.00013120,S.00013069,S.120190001,S.125500001,S.00070279,S.00180344,S.00101159,S.162550001,S.201680001,S.84550001,S.00012808,S.00190656,S.02730008,S.41170001,S.00102500,S.00071078,S.102830001,S.221470001,S.00190658,S.01470064,S.204980001,S.0…
1703 26 scaffold_14176:245-338:1	GGAAAATGGTTTCCAGGAATTCATTTTCCTGGAAACAAACAAGGCATTGGCTGTGTTTGTTTTCCGGAAAGTGGTTTTCGGGAAACCACTTTCC	GGAAAGTGGTTTTCGGGAAACCA 0.256217 1	repeat_sense,igr_sense, S.00400204,S.54420001,S.00640008,S.00021211,S.96570001,S.01310076,S.39310001,S.00140268,S.00140558,S.00060910,S.125630001,S.156400001,S.00440132,S.02190002,S.00120394,S.00102275,S.05470002,S.43590001,S.203700001,S.00013069,S.00570033,S.17930001,S.36860001,S.01070046,S.00080174,S.00050775,S.00170085,S.02130011,S.162550001,S.201680001,S.115280001,S.01190012,S.02730008,S.4117…
1713 1700 scaffold_145:368836-368954:1	CCAACATGGGCTCGGGTTACCACACTCGAGCCCATGCACCTTGGGCCCAAGAAACAACCTAGGCTTGTCCCTCTTGGCAGCTTGTTGGGCTTAGGAGTGGTAGCCCAAGCCATTATTGG	GGCTTAGGAGTGGTAGCCCAAGCC 0.326139 1	igr_sense, S.00081472,S.00140322,S.00150486,S.00100827, 7
1728 66 scaffold_148:292651-292734:1	GGTTGAGCGCGTCCACGCCCAACTCCACGTGGGGTTGGACACAGCCACGCCCACACCCAAGTTGGGTCTGGACGCATCCACGCC	CCCAAGTTGGGTCTGGACGCATC 0.628349 1	igr_sense, S.00130771,S.00141201,S.00030407,S.25400002,S.130660001,S.00141199,S.00131010,S.00041234,S.00131011,S.01930009,S.00081981,S.00030997,S.01780039,S.00061322,S.00100632,S.00181067,S.02400014,S.07060002,S.01270072,S.06140006,S.00011156,S.00181270,S.00002401,S.01480034, 151
1729 1704 scaffold_148:438197-438301:1	TATACATATATCTCACTTGCTTTCTCAACTATCTCACTTTTCTTTTCAGATTTCAAAAAAACGACATCATGAGACAGTTTGGAAAGCAAGTGAGGTGTGTGTATA	TTTGGAAAGCAAGTGAGGTG 0.0774121 1	igr_sense, S.00190815,S.01240008,S.00120920,S.00640252,S.14870003,S.05220001,S.00110264,S.00070333, 9
1734 134 scaffold_149:19046-19130:1	CGTTAGAACCCAAGGCTAATGGGTCCTGCGGAGGAACCAATTCTCACGGGTCCTGTGTCAGGACCCAATTCTCTTGGGTCCGGCG	AGGACCCAATTCTCTTGGGTCCGG 1.03581 1	igr_sense, S.00070516,S.00110542,S.00031266,S.00160663,S.00160542,S.00012026,S.00061234,S.00570089,S.00002486,S.00181037,S.08160004, 859
1735 1074 scaffold_149:19116-19228:1	CTCTTGGGTCCGGCGTTAGGACCCAAGACTAATGAATCTTGCATTAGCACCCAATGCTCTTGGGTTCGGTATCAAGATTGAATTCTTTGGGGTCCAGCGTCAAGACCCAAGGG	TGGGGTCCAGCGTCAAGACC 0.0265639 0	igr_sense, S.00190403,S.45870001, 19
1744 456 scaffold_150:48286-48375:1	TGGGTGTGGTAGCTCGTTAGGCCCATGATCATTTGGATTTAGCATATGGTTGAATCTAAAGGCATTGGGTCTAGCAAGCTTCCACACCCA	TTGGGTCTAGCAAGCTTCCA 0.818053 1	igr_sense, S.04340001,S.00181094,S.00151087,S.39890002, 27
1747 876 scaffold_150:508781-508883:1	TTGGGTTCCGCTGCCCAGCCAGACCCAACCTTTTTTTAAAGTGTTTTGGGTCTCACTTAGCCAAACCCAACACTATTGGGTCATGCTGGGCAGCAGAACCCAA	GGTCATGCTGGGCAGCAGAA 0.0535694 1	igr_sense, S.00290165,S.00151048, 17
1749 134 scaffold_150:595407-595514:1	GCAACCACACCAGACCCAAACAGCTTGGATCTGGCAACTATTTCAAGCCCAAGCGTCATAGGTCTGGAACGACTCCATACCCAAGCTGCTTGGGTCTGGCGTGGTTGT	ACCCAAGCTGCTTGGGTCTGGCG 0.777226 1	repeat_sense,igr_sense, S.00161273,S.69540001,S.00160663,S.00031269,S.00020176,S.00050447,S.01520019, 413
1753 1710 scaffold_15188:436-577:1	CCTCTGAAAGCAGTTTCGGGGGCTGTTTGTGAGTGGGAGCGACTCAGTTTTCCTTGACTGTTTATGAGTTAATTGTGGCTGTGTTGGCTGACGAATCCATTCGTCACCTCTGAAAGCAGTTTCGGGAGCTGTTTCTTAGTGG	CAGTTTCGGGAGCTGTTTCT 0.154332 1	igr_sense, S.00002267,S.119970001,S.03950007,S.00081324,S.00061260,S.00570228,S.209160001,S.122810001, 165
1763 134 scaffold_15469:382-521:1	CTATATCCAAGAATCTTGGGTTTGGCTGCAACGTCTGACCCTAGAGTAATATTTATAATATTAATAATAACATTAAACTTGCATGACCCAAGTTTAAGTGGGCTTGGCTGCAATACCAGACCCAATAACCTTGGATATGG	CCAGACCCAATAACCTTGGA 0.492946 0	repeat_sense,igr_sense, S.00180028,S.00131294,S.00061523,S.00120531,S.00020961,S.00130754,S.78630001,S.00012063,S.00011150,S.00020917,S.00031269,S.00060203,S.00190834,S.00180238,S.00050447,S.02900001,S.00021390,S.00140770,S.00030508,S.00051172,S.00110557,S.00012062,S.00160140,S.00180029, 436
1766 146 scaffold_155:486195-486302:1	ACAATTTTACCGACGGACTAATTCTGTCGGTGATAGGCATGAACTCCGTTGGAGAAATTATTCCCGACGGTTTCATCGACGGAATACGTCCGTCGGTATAATAGTTGT	CGACGGAATACGTCCGTCGGTATA 0.713678 1	repeat_sense,igr_sense, S.00180215,S.01490009,S.00120217,S.00120787,S.00180661,S.01310030, 1657
1769 706 scaffold_155:508553-508650:1	GCACTTGTCTGAGCAGCTGCTGCTGTTTGAGCAGCTGGTGCTGGAGCAGCTGCCGCTTGAGCAGCTGTCGCTTGAGCAGCTGCAGCTGCTTGAGCAGC	TCGCTTGAGCAGCTGCAGCTGCT 0.295758 1	exon_sense,cds_sense, S.00660214,S.00080026,S.00150136,S.01420050,S.00091498,S.214660001,S.00081586,S.00160593,S.00120216,S.99790001,S.07280003,S.00410021,S.00013081,S.00050971,S.00061467,S.00060415,S.32320002,S.02430004,S.01320009,S.01550058,S.00051112,S.94560001,S.00130689,S.02120005,S.00030099,S.00170409,S.00100209,S.00660212,S.119120001,S.00070196,S.87880001,S.01230003,S.01350011,S.01220079,S…
1782 2 scaffold_156:493202-493323:1	GGACTAGCCCGGCTGGTCGACCCGGGACCCGGCCGACCCAGTGGCTAGATCGGTTTGGGTTTGTCAAAAGACCGGTTGATGCAATGACCCGGCAAAACCCGGTCGACCAGGCGGGTCAACCC	AAAACCCGGTCGACCAGGCGGGTC 0.207936 0	repeat_sense,igr_sense, S.00110839,S.00160069,S.17580001,S.00191039,S.84600001,S.41620002,S.48310001,S.04680002,S.00660085,S.81520001,S.00012641,S.25330001,S.00770033,S.04140006,S.00160801,S.107490001,S.38120001,S.00021584,S.00030047,S.192760001,S.01070016,S.89720001,S.155320001,S.41620003,S.00161272,S.02400013,S.00100478,S.191800001,S.81590001,S.56900001,S.00080509,S.00102262,S.217080001,S.28540…
1784 2 scaffold_156:500723-500844:1	GGACTAGCCCGGCTGGTCGACCCGGGACCCGGCCGACCCAGTGGCTAGATCGGTTTGGGTTTGTCAAAAGACCGGTTGATGCAATGACCCGGCAAAACCCGGTCGACCAGGCGGGTCAACCC	AAAACCCGGTCGACCAGGCGGGTC 0.251696 0	repeat_sense,igr_sense, S.00110839,S.00160069,S.17580001,S.00191039,S.84600001,S.41620002,S.48310001,S.04680002,S.00660085,S.81520001,S.00012641,S.25330001,S.00770033,S.04140006,S.00160801,S.107490001,S.38120001,S.00021584,S.192760001,S.00030047,S.01070016,S.89720001,S.155320001,S.41620003,S.00161272,S.02400013,S.00100478,S.191800001,S.81590001,S.56900001,S.00080509,S.00102262,S.217080001,S.28540…
1794 1720 scaffold_159:356373-356471:1	AACGGTCCTTGGCTCGCCTGGGTTTTCATGTTTTTAACTGTGAGTGGAGATTAGTATACTTGTCAACACATGAAAATCCAGGCGAGCCAAGGACAAGTT	TGAAAATCCAGGCGAGCCAA 0.662788 1	igr_sense, S.00081039,S.00031114,S.00130790, 14
1796 112 scaffold_159:456378-456493:1	TTGTGTTGTTGAATCCACGAGTCACACGTGGACTCAGTTTCGTTGATTATTTCTGAGTCCCTATGGGCTGTTTGCGCTGTCGAATCCATGTGTCACCCGTGGAAGCATTTTCATAG	AATCCATGTGTCACCCGTGGAAGCA 0.34955 1	igr_sense, S.01070045,S.00091207,S.00013117,S.00061237,S.00013084,S.155660001,S.55390001,S.79760002,S.00150383,S.210250001,S.01070046,S.00070974,S.02640002,S.110760001,S.79760001,S.167210001,S.201710001,S.00160041,S.00100823, 4796
1817 146 scaffold_16176:549-633:1	TTACCGACGGAATTACCGACGGAAATTCCATCGGTAATACCGTCGGTAAATCCGTCGGTAATTCCGTCGGTAAATCCGTCGGTAA	AATTCCGTCGGTAAATCCGT 0.518879 1	repeat_sense,igr_sense, S.00180057,S.00061515, 1863
1821 146 scaffold_1621:10362-10470:1	ACGGAATTACCGACGGAACTATTCCGTCGGTAATTTATACCGACGGACATAATTCCGTCTCAAAATCTGTCGGTATATACCGACGGAATCATTCCGTCGGTGATGCCGT	TACCGACGGAATCATTCCGTCGGTGAT 0.716527 1	repeat_sense,igr_sense, S.00180215,S.00020762,S.01490009,S.69740001,S.00180057,S.17810001,S.00180661, 3925
1853 222 scaffold_168:458603-458712:1	AGAAATCGGCAGCGAAAACTGCGTCACTGCCGATTTCTGCATCGGCAGCGAAAACTGCGTCGCTGCCGATCAAGAAATGGGCAGCGAAAACTGTGTCGCTACCGATTTCT	ATGGGCAGCGAAAACTGTGTCGCTACC 0.065564 0	repeat_sense,cds_antisense,exon_antisense, S.00082028,S.01560026,S.130820001,S.00120564,S.00141361,S.116450001,S.00440084,S.09490001,S.03340003,S.00120545,S.19430001,S.41310001,S.137690001,S.117680001,S.05490001,S.00040925,S.00190265,S.00110530,S.213620001,S.138940001,S.00081917,S.00061329,S.26640001,S.01790021,S.166330001,S.130330001,S.00001984,S.206610001,S.00012606,S.04400002,S.127670001,S.044…
1865 146 scaffold_1718:8462-8567:1	TCGGTAGTTACCGACTGAATTACAGACGGAAAAGTTTCCGTCAGTAATTTCGACCTCAAATTACCGACAGAAATATTCCGTCGGTAAATCCGTTGGTATTTAGCGA	ATTCCGTCGGTAAATCCGTTGGT 1.06614 1	repeat_sense,igr_sense, S.00070795,S.00180057, 3129
1887 30 scaffold_178:207123-207266:1	GGAAAGTGGTTTCCCGAAAACCACTTTCCGGAAAACAAACACAGCCAAAAGGGAAAACATTTTCCTGGAAACCAAACCAAATTTTTCTTTGACTGGAAAGTGTTTTCCGTTGACCGGAAAGTGTTTTCCGTTGACCAACTTTCC	GAAAGTGTTTTCCGTTGACC 0.0699054 1	repeat_sense,igr_sense, S.96570001,S.01310076,S.70910001,S.136930001,S.39310001,S.00031564,S.07320002,S.07420002,S.01290059,S.00060910,S.02190002,S.00120394,S.05470002,S.43590001,S.138590001,S.123720001,S.203700001,S.00013069,S.00570033,S.36860001,S.128880001,S.125500001,S.00050775,S.02130011,S.162550001,S.84550001,S.115280001,S.02730008,S.00091520,S.41170001,S.00030682,S.03020001,S.160610001,S.0…
1893 222 scaffold_179:473-582:1	GTTGCGCAGCGAAATTCTGTTTCGCTGCCGCAACTGAACCTGCTGCAGCGAATTGATATTCGCTGCCGATTTGTGTGTTGCGCAGTGAAATTCTGTTTCGCTGCCGCAAC	GCAGTGAAATTCTGTTTCGCTGC 0.830082 1	repeat_sense,igr_sense, S.00070106,S.00080137,S.00030770,S.00102275,S.00860063,S.75670001,S.00041224,S.03340002,S.00120796,S.00170516,S.00041225,S.01370089,S.68130001,S.05760004, 438
1917 146 scaffold_182:28309-28414:1	TCGGTAGTTACCGACTGAATTACGGACGGAAAAGTGTCCGTCGATAATTTCAAGCTCAAATTACCGACGGAATATTTCCGTCGGTAAATCCGTTGGTATTTAGCGA	TTCCGTCGGTAAATCCGTTGGT 0.798264 1	repeat_sense,igr_sense, S.00070795,S.00180057, 2888
1945 134 scaffold_1870:2112-2199:1	ACGCAAGACCCATTGCCCTTGGGTCCTGACGCAGGACCCATTCGACTTAGGTTCTGAGGCAAGATCCAAGAGCATTGGGTCCTAGCGT	AGATCCAAGAGCATTGGGTC 0.641782 1	igr_sense, S.00021460,S.01250043,S.00031269,S.36010001,S.00570089,S.00110557,S.00061484,S.01520019, 217
1946 1076 scaffold_1870:4321-4432:1	CCTTGGGTCTTGATGAAGGACCTAATAAAATTGGGTCCTGACGCATGACTCATTAAGCCTGGGTCCTAATGCCGGATCCAATGGAATTGGGTCCTAACGCATGACCCAATGG	GAATTGGGTCCTAACGCATGACCCA 1.00898 0	igr_sense, S.01500063,S.00021882,S.00120748, 206
1949 134 scaffold_18788:350-466:1	CCAGACCCAAATAACTTGAGTCTAATGCCCTTACCAGATCCAAGTTCCTTGGGTATGACATAACTGACCTAAATTTCGTGGGTTTGGTGGTGACAGACTCAAGTTCTTTGGGTATGG	GACAGACTCAAGTTCTTTGGGT 0.285209 1	igr_sense, S.01070070,S.00080253,S.00040750,S.00140848,S.00970083,S.00081540,S.00190094,S.00150337,S.00440153,S.00280174,S.00031269,S.00150334,S.00700066,S.00070150,S.00280176,S.00070171,S.02550007, 68
1953 222 scaffold_1893:679-813:1	TCGCTGCCGATTTCTTGGTCGGCAACGATGCAGTTTTTGCTGCCGATTTCTGCATCGGCGGCGAAGCAGTTTTCGCTACGATTTCTTGATCGTCAGCGACGCAGTTTTGGCTGCCGATTTCTGCATCGGCAGCGA	GCTGCCGATTTCTGCATCGGCAGCGA 0.607608 0	igr_sense, S.00082028,S.01560026,S.00190835,S.36050001,S.01370090,S.00170258,S.99330001,S.03650001,S.189280001,S.130820001,S.00081859,S.193140001,S.00120564,S.38050001,S.00040577,S.00141361,S.116450001,S.00190234,S.00440084,S.00150247,S.197020001,S.159400001,S.55390001,S.03340003,S.00120545,S.19430002,S.127630001,S.19430001,S.41310001,S.137690001,S.117680001,S.05490001,S.00190231,S.00820098,S.000…
1971 66 scaffold_193:60062-60154:1	GGCGTAGACGCGTCTAGACCCAACTTAGGGGTGGGCATGGACATGGAAGCCTCCACGGCCACCTTGAGGTTGGGCATGGACGCCTCTACGACC	GGTTGGGCATGGACGCCTCTA 0.42517 1	exon_sense,cds_sense, S.00141201,S.00011415,S.00041234,S.00190687,S.00141553,S.01780039,S.00021882,S.06720003,S.00100632,S.00151242,S.00040946, 29
1987 1076 scaffold_197:289475-289560:1	GCCTTGGGTCTTATATCAGGATCCAATTCTGTTGGGTCCCGCGTCATAACCTATTTAGCTTGGGTCCTGATGCAGGACCTAAGAGC	TTGGGTCCTGATGCAGGACC 0.926837 1	igr_sense, S.00191039,S.10820001,S.01500063,S.00021882, 303
1997 754 scaffold_200:26035-26121:1	CATGTGGTTTTGGGCTGGGCTCAGTCCAGCCCTGTAGAAAGTTGGCCCATTTTATTGTTGGGCTGATTTCGGCCCAGTCTCTTTGTG	GTTGGGCTGATTTCGGCCCAGT 0.80171 1	repeat_sense,igr_sense, S.02810001,S.02010028,S.09080003,S.95420001,S.01820011,S.37260001,S.72630001,S.55880001,S.03130001,S.11790001,S.00970044,S.01900008,S.06750004,S.36280001,S.00170381,S.59050001,S.01850026,S.18420003,S.00002163,S.00190108,S.01820021,S.00280064,S.143600001,S.30090001,S.00012286, 531
1999 222 scaffold_20050:357-455:1	GCAGCGAATTAGCATTCGCTGCCGAAACGGAGTTGTCTGCAGCGAATTTGTGATTCGCTGCCGAATTGTGTGTTGTGCAGCGAAACTCTGATTCGCTGC	GCAGCGAAACTCTGATTCGC 0.540254 1	repeat_sense,igr_sense, S.00021415,S.00101974,S.118400001,S.75670001,S.03340002,S.23220001,S.01370089,S.05760004,S.01960052,S.77030001, 835
2011 1761 scaffold_205:299623-299728:1	GGTCACCAATGGTGATCGAAGTGTGCCACATAAGTCGTCTAAAGGCAAATGAGCCCCAACATATTTGGATAGCTCTTGTAGCCCACTCCGGTCACCATTTGTGACT	CACTCCGGTCACCATTTGTG 0.12336 1	igr_sense, S.01480052,S.00110727,S.00660122, 21
2022 134 scaffold_20867:239-365:1	GTCTGACCCAAGTTTAAGTGGGTTTGTCTGCAACGCCAGATCCAAGAGCTTTGGGCTTCTTTTAACATCAAATCCAAGAGCCTTGGGTCTGGCTGCAACGCTGGACCCAAGATCCTTGGGTCTAGAC	GCTGGACCCAAGATCCTTGGGTCT 0.307313 1	repeat_sense,igr_sense, S.00860142,S.00010851,S.00161273,S.69540001,S.00031266,S.00010979,S.00011022,S.00160663,S.00031269,S.00160542,S.00021882,S.00002004,S.00050447,S.00110557,S.08160004,S.02550007,S.01520019, 585
2034 956 scaffold_211:263592-263736:1	TGTGGATATGACCTCGATCTTACCGAGTTAATTGCAGCGGCACCAAAATTGCTTGACCGCTTTTTATGATTGGCTTGTTTTAACTCTCAAGTGCACGAGTGTGCGATGTAGCAATTAACTCGGTAAGATCGAGGTCATATCCACA	TAACTCGGTAAGATCGAGGTC 0.818997 1	repeat_sense,igr_sense, S.01650002,S.01460027,S.00080156,S.00002036, 178
2039 146 scaffold_212:103070-103171:1	CAGTATTCCGACGGACGGATTTCGTTGGTGAGACCATCGGTAAAAATGTTGCTAACGATTTGCGTGCCTCACACCGACGAAATAAATCTGTCGGTAAAACTG	ACCGACGAAATAAATCTGTCGGTA 0.544246 1	repeat_sense,igr_sense, S.01490009,S.00150847,S.00180057, 500
2041 146 scaffold_2122:4317-4389:1	TTTCCGACGGTATTACCGACGAAATTTAATGCCACCGACAACAATTAATGTCCGTCGGTAATTCCGTCGGAAA	TCCGTCGGTAATTCCGTCGG 0.174081 1	repeat_sense,igr_sense, S.00070795,S.00180057, 4761
2045 222 scaffold_21362:399-510:1	TGCAGTTTTCGCTGCTGATGCAGAAATCGACAGCGACGTAGTTTTCGCTGCCGATGCAGAAATCGGCAGCGACGCAGTTTTCGCTGCTGATTCTGGACTGGGCAGCGATGCA	GATTCTGGACTGGGCAGCGA 0.258821 1	exon_sense,repeat_sense,cds_sense, S.01370090,S.36330001,S.189280001,S.38050001,S.00011535,S.159400001,S.19430002,S.125490001,S.05060001,S.127630001,S.173430001,S.01790022,S.153740001,S.175930001,S.00102448,S.02640002,S.91070001,S.23070001,S.03770001, 197
2065 82 scaffold_215:177836-177975:1	TAATTGAGCCCTTTGCCGTGACCCATGCACCACGTGGCGCTTGGGCACACCAGAGCGCCACCTAACGCTTGGGCGGCTCCAATGCGAGGGGCAAACCCAAGCGCCACCTGGCGCTTGGGTCTTGGTAAAAGACCTGATTG	ACCTGGCGCTTGGGTCTTGGTAAAA 0.573557 1	cds_antisense,exon_antisense, S.00060902,S.02150012,S.00180696,S.144950001,S.119750001,S.00081517,S.00081519,S.01680018,S.00400122, 66
2067 134 scaffold_21549:501-639:1	CTATGTCCAAGACTATTGGGTCTGGTATTGCAGTTAGACCCACTTAAACTTGGGTCATGCAAGTTTAATGTTATTATAAATATTATAAATATTACTCTTGGGTCGACGTTGTAGCCAAATCCAAGACTCTTGGGTATAG	GCCAAATCCAAGACTCTTGGG 0.493795 1	repeat_sense,igr_sense, S.00001970,S.00030779,S.00290326,S.00040656,S.00012026,S.01240004,S.00031592,S.00001969,S.00012138,S.01420037,S.00400332,S.00030068,S.00021148, 497
2070 146 scaffold_217:89659-89768:1	ACGGAATTACCGACGGAAAAATTCCGTCGGTAAGTTATACCGACGGACATAATTTCGTCTCAAAATCTGTCGGTATATACCGACGGAATCATTCCGTCGGTATATACCGT	TACCGACGGAATCATTCCGTCGGTA 1.17461 1	repeat_sense,igr_sense, S.00180215,S.00020762,S.01490009,S.69740001,S.00180057,S.17810001,S.00180661, 3880
2078 146 scaffold_221:132046-132144:1	GTTTTACCGATGGAAAAATTCCGTCGGTGTGTGATTAGACGTTCGTCGGTGATTTTTTTACCGATGTCATCACCGACGGATTACGTCCGTCGGCGATTC	CGACGGATTACGTCCGTCGG 0.353562 0	repeat_sense,igr_sense, S.00180215,S.01490009,S.00120787,S.00180661, 1147
2094 146 scaffold_228:139894-140002:1	ACGGAATTACCGACGGAATTTTTCTGTCGGTAATTTATACCGACGGACATAATTCCGTCTCAAAATCTGTCGGTAGATACCGACGGAATCATTCCATCGGTGATACCGT	CGACGGAATCATTCCATCGGT 0.15995 1	repeat_sense,igr_sense, S.00180215,S.01490009,S.00120217,S.00180057, 654
2114 146 scaffold_234:139293-139423:1	TTACCGACGGAATAAATCCGTCTTCAATTTCAACGGTAATTACTGATGGCCTATTTGTCGGTAATTATGGCATCGGTAGTAATTGTTTGCCAACCCTCTGTGAAATACCGACGGATTTTATCCGTCGGTAA	TACCGACGGATTTTATCCGTCGGT 0.565635 1	repeat_sense,igr_sense, S.00060853,S.01490009,S.00120217, 2521
2118 146 scaffold_235:31966-32066:1	AGGAAAGCTGACGGACGTAATCCGTCGGTTAAGACGTTGGTAAATAAATCACTGACGAATAGCTAATCACACACCGACGGAATATGTCCGTCGGTAAAACT	GACGGAATATGTCCGTCGGTA 0.0231572 1	repeat_sense,igr_sense, S.00180215,S.01490009,S.00120217,S.00120787,S.00180661, 2957
2124 146 scaffold_2378:7733-7841:1	ACGGAATTACCGATGGAATATTTCCGTCGGTAATTAATACCGACGGACATAATTCCGTCTCAAAATCGGTCGGTATATACCGACGGAATAATTCCGTCGGTACTTCCGT	TACCGACGGAATAATTCCGTCGGTA 1.45461 1	repeat_sense,igr_sense, S.00180215,S.01490009,S.42180002,S.00180057,S.00120787,S.00070257,S.00180661, 6034
2131 876 scaffold_2410:6714-6816:1	TTGGGTTCCGCTGCCCAGCCAGACCCAACCTTTTTTTAAAGTGTTTTGGGTCTCACTTAGCCAAACCCAACACTATTGGGTCATGCTGGGCAGCAGAACCCAA	GGTCATGCTGGGCAGCAGAA 0.0695538 1	igr_sense, S.00290165,S.00151048, 17
2137 146 scaffold_243:224062-224160:1	GTTTTATCGACGGACTAATTCCGTCGGTGACAGGAATGAACTCCGTCGGTGAAATAATTACCGACGGCCTCATCGACGGAACACGTCCGTCGGTATAAT	CGACGGAACACGTCCGTCGGTATA 0.352383 1	repeat_sense,igr_sense, S.00180215,S.01490009,S.00120787,S.00180661, 622
2141 146 scaffold_245:40079-40151:1	TTTCCGATGGTATTACCGACAGAAATTAATTGTTGTCCGTGGCATTAAATTCCGTCGGTAATACCGTCGGAAA	TCCGTCGGTAATACCGTCGG 0.555491 1	repeat_sense,igr_sense, S.01490009,S.00180057, 2556
2144 1793 scaffold_246:119792-119892:1	CCTTCTTCTTTCTTCTTTTCGGCTTGATGTTCTTTTCTTCTTCAGGTGGGCAGATCTGGAGATGGGTGTGGTTGTCCGGTCGGAGGGGAAAAAGGAAATGG	TGTCCGGTCGGAGGGGAAAAA 0.647275 1	igr_sense, S.00150626, 9
2145 1794 scaffold_2463:2291-2399:1	GCCATCATATCAGCTTTGGGGTTGGGCTCCTTTCATGGCCCTCACACCTTCTCTAAGGTGTCTTTGCCCGTTGTTATGGGGCGGTCTGATCTTGGGCTCATATCGTGGC	CGGTCTGATCTTGGGCTCATATC 0.455437 1	intron_sense, S.19020003,S.211760001,S.177090001,S.03950001,S.00440240,S.53100001,S.53390001,S.27500001,S.04270007,S.00191072,S.152380001,S.00400212,S.47080001,S.04470001,S.23490002,S.00030619,S.13670003,S.00071054,S.00160229,S.01370022,S.41140003,S.51730001,S.54400001,S.19000002,S.28490001, 310
2150 1795 scaffold_247:84490-84582:1	ACTTTTATTGGAGTTTCCGGATGCCATTTTTCATGTAGTGGATGTGGAATCCATAATCGATGAGGTGGAGGTCTGGCCGCTCCAGGCTAGAGT	GTGGAGGTCTGGCCGCTCCAGG 0.0872224 1	igr_sense, S.95900001,S.90870001,S.53110001,S.00030208,S.00190593,S.41010001,S.05620002,S.129690001,S.67300001,S.125490001,S.03330001,S.73560001,S.116390001,S.00030206,S.95900002,S.03330003,S.00030207,S.41010002,S.61600001,S.97250001,S.00121066,S.78150001,S.00180778,S.117590001,S.21340002,S.193400001,S.127970001,S.55230001,S.01620016,S.81920001,S.03330002,S.146170001,S.04150001,S.141870001, 195
2160 92 scaffold_250:20-120:1	GGTTAAAGGGGATCGCCAGATGGGATCTCAGGTTAGCCCAACCACACACAGAATTTTGGTTCTGGTTAAAGGGGATCGCCAGATGGGATCTCAGGTTAGCC	AAGGGGATCGCCAGATGGGATCTC 0.448075 1	igr_sense, S.03670005,S.207160001,S.01850027,S.33170001,S.83950001,S.106030001,S.01490019,S.117490001,S.01850025,S.09180003,S.00020544,S.12740001,S.00040796,S.00110287,S.15560001,S.00150303,S.08010002,S.00150942,S.01170094,S.00012659,S.48270001,S.25140001,S.02340013,S.192520001,S.06190001, 3482
2170 146 scaffold_256:28716-28800:1	CAATTTTTCCGATGGAATTACCGACGGACATTAATTGTTGTCGGTGGCATTAAATTCCATCGGTAATTCCGTCGGAAATTAATTG	TTCCATCGGTAATTCCGTCGG 0.742484 1	repeat_sense,igr_sense, S.00160991,S.00180057, 2426
2173 26 scaffold_258:17543-17636:1	GGAAAATGGTTTCCAGGAATTCATTTTCCTGGAAACAAACAAGGCATTGGCTGTGTTTGTTTTCCGGAAAGTGGTTTTCGGGAAACCACTTTCC	GGAAAGTGGTTTTCGGGAAACCA 0.83724 1	repeat_sense,igr_sense, S.54420001,S.00400204,S.00640008,S.00021211,S.96570001,S.01310076,S.39310001,S.00140268,S.00140558,S.00060910,S.125630001,S.156400001,S.02190002,S.00440132,S.00120394,S.00102275,S.05470002,S.43590001,S.203700001,S.00013069,S.00570033,S.17930001,S.36860001,S.01070046,S.00080174,S.00050775,S.00170085,S.02130011,S.162550001,S.201680001,S.115280001,S.01190012,S.02730008,S.4117…
2176 222 scaffold_264:2082-2188:1	GTTTGTAGTGAATTAACTTTCGCTGCCGAATTGGGTGTCCTTCAGCGAATCTGGGGTTTGCTGCTGAAATTGAGTTGTTTGCAGCGAATTAACATTCGCTGCCAAAT	TGCAGCGAATTAACATTCGCTGCC 0.552161 0	repeat_sense,igr_sense, S.00130406,S.75670001,S.03340002,S.01370089,S.05760004, 1713
2177 222 scaffold_264:2760-2866:1	GTTTGTAGTGAATTAACTTTCGCTGCCGAATTGGGTGTCCTTCAGCGAATCTGGGGTTTGCTGCTGAAATTGAGTTGTTTGCAGCGAATTAACATTCGCTGCCAAAT	TGCAGCGAATTAACATTCGCTGCC 0.509438 0	repeat_sense,igr_sense, S.00130406,S.75670001,S.03340002,S.01370089,S.05760004, 1713
2205 696 scaffold_28:1346825-1346952:1	GTCCCTGAGATGCCTTTGGTTATCTCTGATTCGGCCGAGAGCATTGAAAAAACATCCACTGCTATTAAGGTGCTGAAGGAAATTGGTGCTTATCCAGATGCCGAGAAGGCCAAGGATTCTCAAGCGAT	GAGAAGGCCAAGGATTCTCA 0.499182 1	exon_sense,cds_sense, S.00060682,S.00050462,S.00060538,S.00151244,S.00070937, 15
2212 134 scaffold_28:2646528-2646626:1	GGTCATGAGTCAGGACCCATTAGACTTGGATCCTGAACACGACCCATTATTATTGGTTCGTGGCACAGGACCCAAGCGAATTGGGTCCTGACAACGACC	AGGACCCAAGCGAATTGGGTCCT 0.306261 0	igr_sense, S.00161273,S.00191039,S.05130001,S.00021827,S.00021826,S.01500063,S.00021882,S.01330128,S.00050447,S.01310127, 468
2214 1810 scaffold_2800:6135-6240:1	GGCCGGCTGCCGATCTGCGTCAGGCGGCCGCGCACCATCGGATAGAGCAGATCTTCCACGCCATCCTTTGCCAGCATCGCCTGCAGCGGATCGCGCTGATCCGGCT	TCGCCTGCAGCGGATCGCGC 0.223033 1	cds_antisense,exon_antisense, S.33400001,S.28760002,S.22900003,S.18770002,S.28000003,S.208780002, 2
2215 568 scaffold_281:36291-36392:1	TCAAGTGTGAAGGCGGCTGGCGGCTGTGGCGGCAAACAGCTGGTGGCTGGCGGCTGGGCGGTTGGTGGCTGGGCGGTGACAGCTGGTGGCTGCCTTCCTTGA	CGGTGACAGCTGGTGGCTGCCT 0.387206 1	repeat_sense,igr_sense, S.00280036,S.08500003,S.01310125,S.02450008,S.36400001,S.214810001,S.00141495,S.00031584,S.19760001,S.59820001,S.02180013,S.00060536,S.145240001,S.00130543,S.06490005,S.00021487,S.01840006,S.105680001, 147
2223 822 scaffold_29:175449-175537:1	TTCAGCGAACAGTAGAGGCATGCCTCCACTGTTTAAAAAAAAAAAAACTGTTTAGTGAATAGTGGAGGCATGCTCCACTGTTCACTGAA	GGCATGCTCCACTGTTCACT 0.498808 1	repeat_sense,igr_sense, S.00041306,S.00070757,S.00050308,S.00141514,S.02560006,S.00280244, 284
2230 456 scaffold_29:2709947-2710094:1	GCGCCTAGGCCTAGCAACCATGTCAAACCCATGCGTTTTTTTTTTAATGCCAGACCTACGACACGTGGGTCTGGCAGTCATACTTGATCCAAACATGGTTGTCAAACCCAAGACGCTTGGGTCTGGCATGGGTGCTAGACCTAGGTGC	TGGGTCTGGCATGGGTGCTAGACC 0.309343 1	igr_sense, S.00090994,S.00011508,S.00120160, 172
2232 142 scaffold_29:3241238-3241343:1	GGGGTGATCATTTTCGATTCGGTTCGGTTTTTATAAAAAAAAATAACCAAACCGAAATTTTTTTTTTGAAAAAAAAACCGAATCCGAACCGAAACCGGGTCAAACC	CGAATCCGAACCGAAACCGGG 0.264245 1	repeat_sense,igr_sense, S.08530005,S.00070709,S.00050508,S.00012212,S.05220003,S.00061672,S.00130548, 794
2241 1814 scaffold_298:78917-79052:1	GAGAGTGCTGTTAGAATGGAGGGTGCCGTAGAGCATGCTGCAACCAAGGTCTAGGCCAATTACATGGCCAGTTTTCATGTTGCATGTCACGCCATCCCAAGTGCAGCAATCTGTACCCTCTTTCCACAGCACTTTC	ACCCTCTTTCCACAGCACTT 0.289656 1	cds_antisense,exon_antisense, S.14570002,S.02980008,S.00050010,S.00160885,S.00181009,S.02980001,S.00170351,S.01680005,S.00002166,S.01680002,S.00181011,S.14570001,S.02980005, 11
2255 1821 scaffold_318:36273-36394:1	TATTTACCGACGGACTTACCGACGGATAATCTCCGTCGGTATTACATAGAGATTTGCAACAAAATTACAAGCCATGCCATAATTACCGACGGATTGGTCGTCGGTAATGCCATCGGTAATTA	GTCGTCGGTAATGCCATCGG 0.374124 1	repeat_sense,igr_sense, S.00081240, 110
2257 134 scaffold_3181:1109-1208:1	GGTCCTGCGTCAGAACCCAAGGCTAATGGGTCCTGCGGAGGAACCAATTCTCACGGGTCCTGTGTCAGGACCCAATTCTCTTGGGTCCGGCGTTAGGACC	AGGACCCAATTCTCTTGGGTCCGG 1.11575 1	igr_sense, S.00070516,S.00110542,S.00031266,S.00160663,S.00160542,S.00012026,S.00061234,S.00570089,S.00002486,S.00181037,S.08160004, 859
2266 1825 scaffold_3281:5938-6037:1	TGACCGTTGTTGCCGGCGGCGATGATGACGTGGCCGTCAAGGCAGGCGAACACCTCCGAAGGCGATGCCACCGGATTGGAGTTGCCGGCGCGCTGCGGCA	TGGAGTTGCCGGCGCGCTGC 0.17627 1	cds_antisense,exon_antisense, S.180010001,S.32810002,S.00160435,S.00061486, 5
2268 166 ptc-MIR478h scaffold_331:79770-79860:1	TCCTTTTTAGGGACAAACGTCAATATTTTAGACGAGTCTCCTAATTTTTAGGGACTGGTGTCATTTTTAACGTGTCTCCTATTTTTAGGGA	TAACGTGTCTCCTATTTTTAGGGA 0	repeat_sense,igr_sense, S.00011881,S.00050412, 487
2271 1826 scaffold_3359:6523-6652:1	TCGCGTCGCCGTGGCAACCGGCACGATCACGATGCTGCCCGCGACCTTCGCGCTGGTGCGCGACGGCAGCGCCAAGAAAGGCGACGTGCTCGGCATCGCCCGCGTGGCGGCGATCATGGCCACCAAGCGA	CGCGTGGCGGCGATCATGGCCA 0.17548 0	igr_sense, S.29270001,S.23140001,S.145570001,S.20590001,S.104060001,S.67000001,S.161780001,S.22770002,S.13330001, 4
2282 1830 scaffold_351:97918-98037:1	CTAGGCACAACCCTTGGGATTGGGCTCGGGAGCACCACTTGAGCCCAAAAGATGTTGCGCTCGCGCTCAACATTGGGCTCGTGTTGTGCGCTTGAGCCCACAATAAGGTGTTGGGCTCGG	GCCCACAATAAGGTGTTGGG 0.436627 1	igr_sense, S.192000001,S.00140343, 12
2296 222 scaffold_365:38429-38538:1	GCGTCGCTGCTGATGCAGAAATCGGCAGCGAAAACTGCATTGCTGCCGATCATGAAATCGCCAGCGAAAACTGCATCGCTGCCGATGCAGAAATCGGCAGCGAAAACTGC	CTGCCGATGCAGAAATCGGCAGCGA 1.12797 0	repeat_sense,igr_sense, S.01370090,S.130820001,S.36330001,S.189280001,S.00120564,S.38050001,S.00141361,S.116450001,S.00440084,S.159400001,S.09490001,S.03340003,S.00120545,S.19430002,S.125490001,S.05060001,S.19430001,S.127630001,S.137690001,S.117680001,S.00061661,S.05490001,S.00190265,S.173430001,S.75670001,S.88930001,S.00002483,S.00140156,S.00081917,S.138940001,S.01790021,S.166330001,S.130330001,…
2297 240 scaffold_367:61031-61125:1	GTTCACTGAACAGTGGAGGCATGCCTCCACTGTTTTCAAAAATAAAAAAAAACTGTTCAGGGCACAGTGGAGGCATGCTCTACTGTTCATTGAAC	AGGCATGCTCTACTGTTCAT 1.07828 1	repeat_sense,igr_sense, S.00070757,S.00050308,S.00061764, 94
2313 222 scaffold_3805:1614-1720:1	GTTTTCGCTGTCGATGCAGAAATCGGCAGCGATGCAGTTTTCGCTGCCGATGCAGAAATCGGCAGCGATGCAGTTTTCGCTACCGATTCTGGACTGGGCAGCGATGC	CCGATTCTGGACTGGGCAGCGA 0.687369 1	repeat_sense,cds_antisense,exon_antisense, S.01370090,S.36330001,S.189280001,S.00011535,S.38050001,S.159400001,S.19430002,S.125490001,S.05060001,S.127630001,S.173430001,S.01790022,S.153740001,S.175930001,S.00102448,S.02640002,S.91070001,S.23070001,S.03770001, 278
2321 222 scaffold_392:51854-51965:1	ATGTTTGGTTGTCGATTTCTGAATCGGCAGCGACATGGTTTTGGCTCTGATTTTTTAATCGGCAGCGGTATAGTTTGGCTGCCGATTTCTGAATCGGCAGCGACGCAGACAT	GCTGCCGATTTCTGAATCGGCAGCGA 0.840707 1	igr_sense, S.00082028,S.01560026,S.00101543,S.36050001,S.00170258,S.01370090,S.03650001,S.130820001,S.189280001,S.00120564,S.38050001,S.116450001,S.00141361,S.00440084,S.00150247,S.159400001,S.55390001,S.03340003,S.00120545,S.00161165,S.19430002,S.00080848,S.127630001,S.19430001,S.41310001,S.137690001,S.117680001,S.05490001,S.00100515,S.00820098,S.00040925,S.00190265,S.00110530,S.173430001,S.2136…
2331 146 scaffold_40:1902335-1902439:1	GGAATTACCGATGAAATTTTTCCGTCGGTAATTTATACCGACGGAAATAAGTCCGTCTCCAAATCTGTCGGTATATACCGACGGAATCATTCCGTCGGTAAGTCC	TACCGACGGAATCATTCCGTCGGTAA 1.28712 1	repeat_sense,igr_sense, S.00180215,S.00020762,S.01490009,S.69740001,S.00120217,S.00180057,S.17810001,S.00180661, 3902
2336 468 scaffold_4022:4145-4251:1	GGTATTGTGCCAGACTCATGCGTCTGGGCCTAGCAACCATGCCAGACCCAAGTAACTAGGTCTGGTAACAATGTTAGACCCAAGCGCTTGAGCCTGGCAACCATGCC	CCAAGCGCTTGAGCCTGGCAA 0.246739 1	repeat_sense,igr_sense, S.00031266,S.54220001,S.00012834, 22
2339 544 scaffold_406:31485-31580:1	TCTACGTCCAACTCTAAGTTGGGTAAAGGCATGTCCGCACCCAACCTCATGTTAGGCCAGGGACGCGCTTGCGCCTAACTTTATGTTGGGCCTGGA	CGCCTAACTTTATGTTGGGC 0.457403 1	igr_sense, S.01780039,S.00071063, 10
2347 1844 scaffold_41:1918517-1918611:1	AGGCATTGGTGGAGGTACCGGTAGGCGGTGTTGGCTGCTAGAAGAAGAAGAAGAAGCAGTCAGCGTGGTTGGAGCTGCTGCTACTGTCGATGACT	AGCTGCTGCTACTGTCGATG 0.0795605 1	intron_sense, S.00161290,S.00080974,S.00160593,S.199280001,S.00030425,S.19850001,S.00030210,S.01250040,S.00021617,S.00021289,S.00880053,S.00110992,S.00060486,S.92970001,S.00011024,S.00180376,S.00280060,S.01180008,S.00110071,S.00290070,S.00061792,S.00030211,S.13360001,S.00012638,S.00060681,S.00060485, 11
2351 146 scaffold_41:2549121-2549222:1	CAGTATTCCAACGGACAGATTCCGTCGGTGAGGTCGTCGGGAAAAATGTTACCGACGGATTTCATGCCTTACACCGACGGAATTAATCCGTCGGTAAAATTG	ACCGACGGAATTAATCCGTCGGT 1.0625 1	repeat_sense,igr_sense, S.01490009,S.00120217, 3894
2353 66 scaffold_41:2737934-2738044:1	TGGTCGCGTCCAGGTTTAACATGGCGTTGGACGCGGGCGCGTCCAAACCCGACATGAGGTTAGACGCAGATGTGTCCAGGTCCAACGTGGGGTTGGGCGCGGACGCGTCCA	GGTCCAACGTGGGGTTGGGCGCGGACGC 0.99228 1	igr_sense, S.00180781,S.00141201,S.00011415,S.31680002,S.00050943,S.149530002,S.00110207,S.00041234,S.07970005,S.00141553,S.15540001,S.00021882,S.06720003,S.32560002,S.00860168,S.02150013,S.146010001,S.08150004,S.00040946, 258
2364 538 scaffold_4162:2581-2669:1	CGCCGGGTCTCAGCCGGGTTTACCCGGGTCGCCCGGGTTCCGGGTCGCCCGCCGGATCGACCGGGTTTCACCAGGCCAACTCCCGAGCG	GACCGGGTTTCACCAGGCCAACTCC 0.308835 0	exon_sense,repeat_sense,cds_sense, S.11510003,S.00161055,S.00030395,S.00290238,S.00090643,S.00071205,S.31750001,S.00181255,S.00141221,S.01400033,S.00130529,S.06440001,S.00570222,S.00170113, 216
2381 1849 scaffold_44:455326-455442:1	CTAGACCCAAGTAACTTGGGTCTAACGCCCCTGTCAAATCCAAGTTTCTTGGGTATGACATAACTGACCTAAGTTTCGTGAGTTTGGTGGTGCCAGACCCAAGTTCTTTGGGTATGG	GTGCCAGACCCAAGTTCTTT 0.721618 1	repeat_sense,igr_sense, S.00031035,S.01270079,S.00021019,S.00030821, 30
2392 222 scaffold_440:5628-5731:1	AATCGGCAGCGACGCAGTTTTCGCTGTCGATGCAGAAATCGGCAGCGATGCAGTTTTCGCTGCCGATTCTGGACTGGGCAGCGATGTAGTTTTCGCTGCCGATT	GGCAGCGATGTAGTTTTCGCTGC 0.57542 0	exon_sense,cds_sense, S.00180771,S.36050001,S.00170258,S.01370090,S.03650001,S.189280001,S.36330001,S.38050001,S.00290145,S.00102527,S.00150247,S.159400001,S.19430002,S.125490001,S.05060001,S.00150190,S.127630001,S.00110201,S.00400133,S.173430001,S.75670001,S.00020660,S.01790022,S.00011712,S.153740001,S.01560017,S.175930001,S.03340002,S.00160850,S.02640002,S.177010001,S.91070001,S.23070001,S.0377…
2399 666 scaffold_4440:3311-3464:1	AGAAATGAGAACAATCCAACGGTGGACGGAGTAGATGTAGCTCCGACAGCACCACTCTCTCTCTTTGGAAAAAGTTTCATCTTTTCTTGCTAGTTTCCGAGTGGTTTGTCGTAGCTTGATCTCCTTTGTTCACCGTTGGATCGTTACCATTTTT	CTTTGTTCACCGTTGGATCGT 0.445693 1	repeat_sense,igr_sense, S.00640071,S.185940001,S.00101518,S.19570001,S.00011042,S.195290001,S.00060978,S.62030001,S.122130001,S.182890001,S.71740001,S.186030001,S.86650001,S.218530001,S.131050001,S.130580001,S.108670001,S.32570001,S.177950001,S.174670001, 212
2403 104 scaffold_457:90843-90954:1	GGGATTGGTATCGAGACATGCTTAATACTTACCAATGTTGCTAACTTACCAATCTCCATGTTTCCAAAACCATGATGAAGGCAAGTATTAAGCAAGTCTCGATATGTATCCC	AAGTATTAAGCAAGTCTCGAT 0.0189639 1	repeat_sense,igr_sense, S.25230002,S.02240004,S.02750001,S.01370078,S.00180267,S.11840002,S.01650002,S.05550001,S.42190001,S.02110021,S.15470002,S.14800001,S.00970067,S.01490038,S.00030135,S.17540003,S.26110002,S.12800001,S.85040001,S.02780005,S.00020991,S.188310001,S.01560013,S.02940008,S.02240002,S.11250001,S.00770007,S.01570013,S.03400002,S.00120648,S.08280001,S.02270008,S.00110445,S.00050660,…
2404 1002 scaffold_457:90826-90971:1	AATATTTTACCAATGTTGGGATTGGTATCGAGACATGCTTAATACTTACCAATGTTGCTAACTTACCAATCTCCATGTTTCCAAAACCATGATGAAGGCAAGTATTAAGCAAGTCTCGATATGTATCCCAACATTGATAAACTGTT	TCTCGATATGTATCCCAACATTG 0.70305 1	repeat_sense,igr_sense, S.00011569,S.25230002,S.02240004,S.01370078,S.00180267,S.01650002,S.42190001,S.05550001,S.02110021,S.15470002,S.14800001,S.01490038,S.00030135,S.65560001,S.12800001,S.02780005,S.85040001,S.188310001,S.01560013,S.02940008,S.02240002,S.11250001,S.00770007,S.01570013,S.03400002,S.00120648,S.08280001,S.02270008,S.00110445,S.00050660,S.02990004,S.16710002,S.61020001,S.00110770,…
2406 666 scaffold_4576:1898-2051:1	AGAAATGAGAACAATCCAACGGTGGACGGAGTAGATGTAGCTCCGACAGCACCACTCTCTCTCTTTGGAAAAAGTTTCATCTTTTCTTGCTAGTTTCCGAGTGGTTTGTCGTAGCTTGATCTCCTTTGTTCACCGTTGGATCGTTACCATTTTT	CTTTGTTCACCGTTGGATCGT 0.445693 1	repeat_sense,igr_sense, S.00640071,S.86390001,S.185940001,S.80090002,S.00030275,S.00101518,S.19570001,S.00011042,S.195290001,S.00060978,S.62030001,S.122130001,S.182890001,S.71740001,S.186030001,S.86650001,S.72940001,S.218530001,S.102670001,S.90390001,S.131050001,S.130580001,S.32570001,S.00061376,S.177950001,S.174670001,S.02520002, 212
2418 146 scaffold_4826:3240-3310:1	AAATTTACCGACGGTATGAATCCGTCGGTATGTCACACTATCACCGATGGGATAAATCTGTCGGTATATTT	ACCGATGGGATAAATCTGTCGGTA 0.477175 0	repeat_sense,igr_sense, S.00440032,S.01490009,S.00070982,S.00180057, 108
2419 222 scaffold_485:40179-40290:1	GTGTTGTGCAGCGAAACTCTGATTCACTGCCGAAACTGTGTCAGCTGCAGCGAATTAGCATTCGCTGCCGAAACTGAGTCTTCTGCAGCGAATTAGCATTCGCTGCCGAAAC	CTGCAGCGAATTAGCATTCGCTGC 0.717212 1	repeat_sense,igr_sense, S.75670001,S.03340002,S.01370089,S.05760004,S.00161276,S.31900002, 1955
2424 1076 scaffold_4939:3427-3502:1	TGGGTCCTGTGTCAGGACCCAATTCTATTGATCCGGCATCAGGATCCAATGCTCTTGGGTCCTGCGTCAGGACGCA	CTTGGGTCCTGCGTCAGGAC 0.400925 1	igr_sense, S.00180131,S.00160542, 312
2425 748 ptc-MIR399c scaffold_495:24480-24596:1	AGTTGCATTACAGGGCAAGCTTCCATTGGCATGCAGCCACTAAGACACGCAATATCTAACACTTGATGCATTCCTGTAGAGTGCGGCGCCATGCCAAAGGAGATTTGCCCGGCAATT	TGCCAAAGGAGATTTGCCCGG 1	igr_sense, S.00121161,S.00190323, 20
2426 134 scaffold_4950:797-917:1	GCCGCCAGACCCAGGCTCTTGTGTCTGGCATGGCGCCAAACCCAATGCTCTTGGGTTAGGGACCCAAGGCTCTTAGGTTTGGCATTTCAGCCAGACCCAAAGCTCTTGGATCTAACATGGC	CAGACCCAAAGCTCTTGGAT 0.104183 1	repeat_sense,igr_sense, S.00011608,S.00120531,S.91390001,S.00190294,S.00070967,S.00410180,S.01570047, 271
2428 66 scaffold_500:6969-7061:1	CCATGCCCAACTCTATGTTGGGTGCGGAAGTGTCCTAATCCAGTTCGATGATTGGGCCCGGGCACGACCATGCCCAACTCTAAGTTGGGGTGG	CGACCATGCCCAACTCTAAGTTGGG 0.0986667 0	igr_sense, S.00021571,S.00110773,S.130660001,S.00141199,S.01700011,S.00131010,S.00120011,S.03810001,S.00131011,S.01930009,S.00110767,S.29990001,S.01780039,S.124430001,S.00880095,S.06720003,S.00100632,S.02400014,S.00110766,S.00011156,S.02680006,S.00030331,S.01480034,S.00110772, 76
2430 222 scaffold_5057:1416-1512:1	TGCTGCCGATTTCTGAATTGGCAGTGACACAATTTTTATTGTCGATTTATGAATCGACAGTGACGTAGTTTTGCTGCCAATTTCTGAATCGGTAGCG	GCTGCCAATTTCTGAATCGGTAG 0.737181 1	igr_sense, S.00082028,S.01560026,S.00061503,S.36050001,S.01370090,S.00170258,S.03650001,S.189280001,S.130820001,S.00081859,S.00120564,S.38050001,S.116450001,S.00141361,S.00440084,S.00150247,S.159400001,S.03340003,S.00120545,S.19430002,S.19430001,S.127630001,S.41310001,S.137690001,S.117680001,S.05490001,S.00820098,S.00040925,S.00190265,S.00110530,S.173430001,S.213620001,S.138940001,S.00081917,S.01…
2439 1860 scaffold_5156:2657-2746:1	GTCATGGACCCGGGATTCGGGTCGTGACAGGAACCTTGGAGGGGAACCTTGCCTATGTGCCGGTCATGGATCCGGGAATCGGGTCGTGAC	GGTCATGGATCCGGGAATCGGGT 0.575227 1	exon_sense,repeat_sense,cds_sense, S.04930002,S.08640003,S.36980001,S.00110086,S.00440008,S.01840015,S.00131210,S.05830001,S.164940001,S.00110083,S.33700002,S.19980002,S.01640048,S.167330001,S.06380006,S.87870001,S.00031004, 251
2443 66 scaffold_5228:705-781:1	GCGCGGACGCGTCTAGCCCAACTTGGGGGTGGGCGTGGACGCTTCCTAACTTGGGGTTGGGCATGGACACGTCCAGC	AACTTGGGGTTGGGCATGGAC 0.31936 1	igr_sense, S.12840002,S.00141201,S.00011415,S.00020366,S.00041234,S.01930009,S.00141553,S.00160663,S.15540001,S.00030997,S.01250005,S.06720003,S.00091536,S.00051296,S.00860168,S.02400014,S.02150013,S.146010001,S.00020365,S.01480034,S.00050516,S.00040946, 129
2447 104 scaffold_5252:1127-1238:1	GGGATTGGTATCGAGACATGCTTAATACTTACCAATGTTGCTAACTTACCAATCTCCATGTTTCCAAAACCATGATGAAGGCAAGTATTAAGCAAGTCTCGATATGTATCCC	AAGTATTAAGCAAGTCTCGAT 0.0150517 1	repeat_sense,igr_sense, S.25230002,S.02240004,S.02750001,S.01370078,S.00180267,S.11840002,S.01650002,S.42190001,S.05550001,S.02110021,S.15470002,S.14800001,S.01490038,S.00970067,S.00030135,S.17540003,S.26110002,S.12800001,S.85040001,S.02780005,S.00020991,S.188310001,S.01560013,S.02940008,S.02240002,S.11250001,S.00770007,S.03400002,S.01570013,S.00120648,S.08280001,S.02270008,S.00110445,S.00050660,…
2448 1002 scaffold_5252:1110-1255:1	AATATTTTACCAATGTTGGGATTGGTATCGAGACATGCTTAATACTTACCAATGTTGCTAACTTACCAATCTCCATGTTTCCAAAACCATGATGAAGGCAAGTATTAAGCAAGTCTCGATATGTATCCCAACATTGATAAACTGTT	TCTCGATATGTATCCCAACATTG 0.698112 1	repeat_sense,igr_sense, S.00011569,S.25230002,S.02240004,S.01370078,S.00180267,S.01650002,S.05550001,S.42190001,S.02110021,S.15470002,S.14800001,S.01490038,S.00030135,S.65560001,S.12800001,S.02780005,S.85040001,S.188310001,S.01560013,S.02940008,S.02240002,S.11250001,S.01570013,S.03400002,S.00120648,S.08280001,S.02270008,S.00110445,S.00050660,S.02990004,S.16710002,S.00110770,S.61020001,S.05320004,…
2452 68 scaffold_539:2789-2890:1	GTTTGATCCAACAGTTGGATCACACTCATAGTTCGTAAGTAGTTTCCGGAGACCTTTTTCCTTGAAACGGCCATAACTTTTGATCCGACCGTTGGATCGCGC	TTTGATCCGACCGTTGGATC 0.792803 1	repeat_sense,igr_sense, S.95900001,S.90870001,S.98380001,S.00860054,S.53110001,S.00030208,S.41010001,S.163320001,S.80080001,S.00190264,S.05620002,S.00030209,S.129690001,S.67300001,S.00131075,S.166180001,S.73560001,S.03330001,S.116390001,S.51300001,S.04610001,S.01950002,S.90870002,S.74470001,S.00030206,S.95900002,S.03330003,S.92420001,S.00030207,S.02070016,S.00880120,S.41010002,S.61600001,S.781500…
2454 1864 scaffold_5399:111-231:1	CAAGGTTGGGTCCATTCCTTAAGGAAGCCTAGGGAAGAATGATAATTCATCTGAGGGTGTTGTTCAAAGGATGTTGGGTCCATCTCTTGGGAGAGCCTTAGGGATAAGGGCCTGTCCCTTG	TTAGGGATAAGGGCCTGTCC 0.131442 1	igr_sense, S.02290011,S.00002668,S.00141328,S.00161134, 5
2471 66 scaffold_560:19801-19976:1	GAACGCACCATAGCCCAACGTGGAGTTGGGCATGGACGCGTCCCTGACCCAATATAGGGTTGGGCGCGGATGCACCATAGCCCAACATGGAGTTGGACACGGATGCGTCCCTAGCCCAACTTGGAGTTGGGCGCAGACACGTCCTAACCCAACTTGGAGTTGGGCACGGATGCGTC	AACCCAACTTGGAGTTGGGCACGG 0.116608 1	igr_sense, S.01970033,S.00180781,S.00141201,S.00011415,S.00011503,S.00050943,S.00041234,S.00160903,S.01970034,S.00021882,S.00860168,S.02400014,S.13850002,S.146010001,S.00090554,S.07420001,S.08150004,S.00040946, 105
2477 206 ptc-MIR171i scaffold_57:112751-112870:1	ACTATGATATTGGCCTGGTTCACTCAGATCACGACTTCAGAGCAAAGTGTCTTTCTTCTTCTTCTTCTTCTTCTTGTTTTATGTTCGTTTGATTTGATTGAGCCGTGCCAATATCTCAGT	TTGATTGAGCCGTGCCAATATC 0.46025 1	igr_sense, HASH(0xbb60434) S.00400008,S.00091078,S.00030827,S.01270071,S.00021331,S.00570207,S.00071054,S.00021334,S.00061864,S.44860001,S.00081776, 21
2487 222 scaffold_5750:34-134:1	TCGCTGCCGATTTTTTGATCGGTAGCGACGCAGTTTTGGCTGCCGATTTCTGGATTGAGGAGCCACGCAGTTTTTGCTGTCGATTTCTGCATCGGCAGCGA	TTGCTGTCGATTTCTGCATCGGCAGC 0.58049 0	igr_sense, S.00082028,S.01560026,S.00101038,S.36050001,S.00170258,S.00121238,S.03650001,S.130820001,S.00002643,S.00120564,S.00110880,S.00040577,S.00021848,S.00141361,S.116450001,S.00440084,S.00150247,S.03340003,S.00120545,S.19430001,S.41310001,S.137690001,S.117680001,S.05490001,S.01570004,S.00820098,S.00040925,S.00190265,S.00110530,S.213620001,S.00081917,S.138940001,S.00040996,S.01790021,S.000112…
2489 222 scaffold_5782:2561-2664:1	AATCAGCAGCGACGCAGTTTTCGCTGCCGATGCAGAAATCGGCAGCGACGCAGTTTTCGCTGCCGATTCTGGACTGGGCAGCGATGCAGTTTTCGCTGCCGATT	GGCAGCGATGCAGTTTTCGCTGCCGA 0.353573 1	repeat_sense,igr_sense, S.36050001,S.00030370,S.00170258,S.01370090,S.03650001,S.36330001,S.189280001,S.38050001,S.00290145,S.00150247,S.159400001,S.19430002,S.125490001,S.05060001,S.127630001,S.00820098,S.173430001,S.75670001,S.01790022,S.00700236,S.153740001,S.00002315,S.01560017,S.175930001,S.03340002,S.02640002,S.00160850,S.91070001,S.23070001,S.03770001,S.06280002,S.01370089,S.00080867,S.057…
2504 134 scaffold_6220:2397-2536:1	GGAGTGGCAGGAGCGCAGACCCAGTTCTCTTGGGTCTTGCAGCCCCACTTGGCCCAATACACTAGGAGCAGGCGTCTAAACCCAAGCTTAGGTTTGCCTGCAGTGCTAGACCCAAGAGCGTTGGGTCTGGCTGCAACTTC	AGACCCAAGAGCGTTGGGTCTGGC 0.773094 1	repeat_sense,igr_sense, S.00860142,S.00161273,S.69540001,S.00012490,S.00080839,S.00002485,S.00021827,S.00021826,S.00031269,S.00021882,S.00050447,S.11640002,S.00570089,S.00110557,S.08160004,S.01310127,S.01520019, 766
2505 914 scaffold_6230:1023-1115:1	ACTTTTTCTGGAGTTTCCGGATGCCCTTTTGCATGGAGTGGATGAGGAATCGATATTCGGTGAGGAGGACGTCTGGTCCCGCCAGGCTAGAGT	GGAGGACGTCTGGTCCCGCCAGG 0.222004 0	igr_sense, S.53110001,S.123550001,S.41010001,S.05620002,S.129690001,S.125490001,S.73560001,S.116390001,S.92420001,S.41010002,S.61600001,S.78150001,S.103190001,S.127970001,S.06060001,S.01620016,S.81920001,S.146170001,S.55410001, 256
2507 1878 scaffold_6291:433-516:1	ACCAATTGGATTTTGGGTCCTGCTCAGGCAAAACCCACAACCCCTCTGGGTCCGGCTGGTGCAGGACCCAACATCCCTTTTGGT	TGGTGCAGGACCCAACATCC 0.26851 1	igr_sense, S.00130426,S.00700038, 14
2520 92 scaffold_6409:1215-1315:1	GGTTAAAGGGGATCGCCAGATGGGATCTCAGGTTAGCCCAACCACACACAGGATTTTGGTTCTGGTTAAAGGGGATCGCCAGATGGGATCTCAGGTTAGCC	AAGGGGATCGCCAGATGGGATCTCA 0.462713 1	igr_sense, S.03670005,S.207160001,S.01850027,S.33170001,S.83950001,S.106030001,S.01490019,S.117490001,S.01850025,S.09180003,S.00020544,S.00030274,S.12740001,S.00040796,S.00110287,S.15560001,S.00150303,S.08010002,S.00150942,S.01170094,S.00012659,S.48270001,S.25140001,S.02340013,S.192520001,S.06190001, 3968
2525 222 scaffold_6435:762-868:1	GTTTTCGCTGCCGATGCAGAAATCGGCAGCGACGCAGTTTTCGCTGCCGATGCAGAAATCAGCAGCGATGCAGTATTCGCTGCCGATTCTGGACTGGGCAGCGATGC	CCGATTCTGGACTGGGCAGC 0.275845 1	exon_sense,repeat_sense,cds_sense, S.01370090,S.36330001,S.189280001,S.00011535,S.38050001,S.159400001,S.19430002,S.125490001,S.05060001,S.127630001,S.173430001,S.01790022,S.153740001,S.175930001,S.02640002,S.91070001,S.23070001,S.03770001, 205
2535 222 scaffold_6555:735-835:1	TTGCTGCCGATTTCTGAATCGGCAGCGACACACTTTTTGGCTGCCGAATTCTGAATCGGCAGCAGAAAAGTTTTGGCTGTCGATTTCTGAATCGGCAGCGA	GCTGTCGATTTCTGAATCGGCAGC 1.09515 1	igr_sense, S.00082028,S.01560026,S.36050001,S.00170258,S.03650001,S.130820001,S.00120564,S.00040577,S.00141361,S.116450001,S.00440084,S.00150247,S.03340003,S.00120545,S.19430002,S.19430001,S.41310001,S.137690001,S.117680001,S.05490001,S.00820098,S.00040925,S.00190265,S.00110530,S.213620001,S.00081917,S.138940001,S.00110352,S.01790021,S.166330001,S.130330001,S.00001984,S.01560017,S.175930001,S.000…
2538 134 scaffold_6589:1282-1380:1	GATGCCAGACCTAAGCAACTTGAGTCTAACATGGCTGCCTGACCCAGTTAATACGGGTTAGGCATGTTGTTGGACCCAAGTAAACTTGGGTCATGCATT	GGACCCAAGTAAACTTGGGTC 0.165488 1	repeat_sense,igr_sense, S.00110302,S.39080001,S.00050731,S.00050447, 251
2549 186 ptc-MIR172f scaffold_66:1988616-1988769:1	TTGCGGGTGCTGCATCACCAAGATTCACATGCAAATGCATGGCCGATGATATATGTTAGAAATTTTTTTTATATAAAAAAGATATCTTTCTTTCTTTCTGATCATCTGCCAAAGTTCTTTGGAAGTGAGAATCTTGATGATGCTGCATCGGCAA	GTGAGAATCTTGATGATGCTGCAT 0.848271 1	igr_sense, HASH(0xbe2e8fc) S.00050621,S.00081236,S.13650001,S.00290219,S.00180648,S.00030670,S.01310019,S.00010423,S.01340081,S.00012951,S.02540007,S.00160775,S.02540004,S.00141411,S.00050501,S.00110210,S.00121078,S.00070551,S.00280122,S.02080030,S.02080033,S.00070749,S.00020215,S.02540005,S.00070887,S.56560001,S.00160053,S.00090730,S.00570116,S.02610011,S.00011084,S.00031813,S.00080390,S.0015078…
2564 1893 scaffold_6896:1195-1334:1	GGCTGCGGCCCAGGCCGGCCTGATTGATGTCCGAGAGCAGGGCTGCCATTTCCGCCTTGCTAGGCAACTGCTTTTCCAGCTGCGTCACATATTGCTGCACCTGCTCACGTTGCTTCTTCAGGCCATCCAGGCTGACGGCC	TTCTTCAGGCCATCCAGGCT 0.317466 1	cds_antisense,exon_antisense, S.03120004,S.00130426,S.00060557,S.00010733,S.00290032,S.00700038,S.86020001,S.00031164,S.68960001,S.00031163,S.118910001,S.00010732,S.00190791, 6
2586 146 scaffold_7434:1143-1237:1	TTTACCGACGACTTAATTCCGTCGGTGATAGCCATGAAATCCGTCGGTGAAAGAAATACCGACGGCTTCACCGACGGAATCTATCCGTCGGTGAA	ACCGACGGAATCTATCCGTCGGTG 1.15382 1	repeat_sense,igr_sense, S.00060853,S.01490009,S.00120217,S.00050487, 2216
2588 614 scaffold_7444:1730-1866:1	TAGCCTTGGGTTTAGCGGCCAAGCCAAACCTAAAATAGCCTTGGGTCTGGCGGCCAAGAAGTTCAAAAGATGTTGGGTTTAGCTGGGTAACCGGATTCAATGCTAGTAGGTTCTGCTGGCAGCAGGACCCAACGCTA	CTGCTGGCAGCAGGACCCAA 0.0215292 1	igr_sense, S.00090227,S.00170474,S.00041110,S.00102528,S.00080215,S.08160004,S.00060632,S.00181266,S.00880054, 101
2597 92 scaffold_7629:1473-1573:1	GGTTAAAGGGGATCGCCAGATGGGATCTCAGGTTAGCCCAACCACACATAGGATTTTGGTTCTGGTTAAAGGGGATCGCCAGATGGGATCTCAGGTTAGCC	AAGGGGATCGCCAGATGGGATCTC 0.657079 1	igr_sense, S.03670005,S.207160001,S.01850027,S.33170001,S.83950001,S.106030001,S.01490019,S.117490001,S.01850025,S.09180003,S.00020544,S.12740001,S.00110287,S.00040796,S.15560001,S.00150303,S.08010002,S.00150942,S.01170094,S.00012659,S.48270001,S.25140001,S.02340013,S.192520001,S.06190001, 3482
2600 222 scaffold_766:8969-9068:1	TCGCTGTCGATTTTCGAATCGGCAGTGACGCAAGTTTGGCAGCCGATTTGTGAGTCAGTAACGATGCAGTTTTAGCTGCTGATTTCTGAATCGACAGTGA	GCTGCTGATTTCTGAATCGACAG 1.0701 1	igr_sense, S.00082028,S.01560026,S.01200056,S.01210044,S.36050001,S.00170258,S.03650001,S.130820001,S.00120564,S.116450001,S.00141361,S.00440084,S.00150247,S.02950001,S.03340003,S.00120545,S.19430001,S.41310001,S.00121041,S.137690001,S.117680001,S.05490001,S.00820098,S.00040925,S.00190265,S.00020051,S.00110530,S.213620001,S.138940001,S.00081917,S.01790021,S.166330001,S.130330001,S.01250027,S.0135…
2601 1906 scaffold_7675:1396-1509:1	CGGGTTGACTTGGGACTTGTTCGACCTGGTGGCTGGACCGGTCCGGATAAGACAAAAGACCGTGATGAGCAAAAATCCGGCAAAACCTGGTTGAACTGTGACCCGGGCAATTCG	GGTTGAACTGTGACCCGGGCAA 0.777937 1	repeat_sense,igr_sense, S.00180494,S.00102076,S.00120124,S.02400013,S.01630035,S.16120003, 24
2604 222 scaffold_77:405591-405693:1	TCTGCAGCGAATCAGGTGTTCACTGCCAAATTATAGTGTCCGCAGCGAATCAGTTTTCGCTGCCGAATTGTGGTGTCTGCAGCAAATCCGTTTTCGCTGTTGA	GCAGCAAATCCGTTTTCGCTG 0.176303 1	repeat_sense,igr_sense, S.36050001,S.00011979,S.00080250,S.173430001,S.187820001,S.00080247,S.00080245,S.01560017,S.00160850,S.05760004, 125
2606 222 scaffold_77:461899-461985:1	GGTTTGACAGTGTCGCTGTCGATTTAGAAATCAGCAGCCACAAACTGCGTCGCTGCCAATTCTAAAATCGGCAGCGAGAACTGCGCC	AAAATCGGCAGCGAGAACTGCG 0.751026 1	igr_sense, S.00082028,S.01560026,S.130820001,S.00120564,S.00140349,S.116450001,S.00141361,S.01960017,S.00440084,S.09490001,S.03340003,S.00120545,S.19430001,S.41310001,S.137690001,S.117680001,S.05490001,S.00040925,S.00190265,S.00110530,S.213620001,S.138940001,S.00081917,S.01790021,S.166330001,S.130330001,S.00001984,S.206610001,S.04400002,S.127670001,S.04400001,S.203110001,S.28330001,S.178200001,S.…
2608 222 scaffold_77:560036-560135:1	TCGCTGTCGATTTTCGAATCGGCAGTGACGCAAGTTTGGCAGCCGATTTGTGAGTCAGTAACGATGCAGTTTTAGCTGCTGATTTCTGAATCGACAGTGA	GCTGCTGATTTCTGAATCGACAG 1.0701 1	igr_sense, S.00082028,S.01560026,S.01200056,S.01210044,S.36050001,S.00170258,S.03650001,S.130820001,S.00120564,S.00141361,S.116450001,S.00440084,S.00150247,S.02950001,S.03340003,S.00120545,S.19430001,S.41310001,S.00121041,S.137690001,S.117680001,S.05490001,S.00820098,S.00040925,S.00190265,S.00020051,S.00110530,S.213620001,S.00081917,S.138940001,S.01790021,S.166330001,S.130330001,S.01250027,S.0135…
2613 222 scaffold_77:1063936-1064082:1	GTTCTGCAGCGAATTTGGGATTCGCTGTCAAATTCTGTGTTCTGCACCGAATTTGAGATTCGCTGTCAAAGTTGTATTGTCTGCAGCGAATTATAATTTTCTGCCGAAATTGAGTTGTTTGCAGCGAATTAGTATTCGCTGCTGAAT	TGCAGCGAATTAGTATTCGCTGC 0.791266 1	repeat_sense,igr_sense, S.36050001,S.00170258,S.01370090,S.189280001,S.159400001,S.125490001,S.05060001,S.00031804,S.173430001,S.75670001,S.01790022,S.153740001,S.01560017,S.03340002,S.00160850,S.91070001,S.23070001,S.01370089,S.05760004,S.00161276, 1974
2622 1910 scaffold_7799:704-825:1	CCCCGCCCGGCCCGGCGGGTCGACCTGGCTGACCCGGGGCTGGAACCGAGTCGGGTTGATGAAAAAACCGGTCAGGGATTTGGTCCGGTAAAACCCGGTCGATCCGATGGGTCAACCCGGGG	AACCCGGTCGATCCGATGGGTCAACCC 0.656458 1	repeat_sense,igr_sense, S.00110839,S.00160069,S.17580001,S.00191039,S.41620002,S.04680002,S.00660085,S.81520001,S.25330001,S.01500063,S.00160801,S.107490001,S.38120001,S.00021584,S.192760001,S.00020278,S.89720001,S.155320001,S.41620003,S.02400013,S.00100478,S.00051394,S.217080001,S.00970003,S.00160878, 56
2627 146 scaffold_7921:1300-1379:1	GTGTTTACCGAGTGGATCACCGACGAACTATTAAATATTATTATTTAAAATTAGTCCATCGGTGATTCCCTCGGCAACAT	TCCATCGGTGATTCCCTCGG 0.0888288 1	repeat_sense,igr_sense, S.00180057,S.00140774, 771
2628 134 scaffold_7979:710-796:1	TGCAGGACCCATTACCCTTGGGTCCTGACGCAAGACCCAAGAGAATTGGGACTCGACGCAAGACCCAAGAGAATTGGGTCCTCCGCA	CAAGACCCAAGAGAATTGGGTCCT 1.12863 1	igr_sense, S.00161273,S.00140262,S.00021460,S.00191039,S.00020287,S.00011035,S.00021827,S.00021826,S.01500063,S.00031269,S.00021882,S.01330128,S.00050447,S.00570089,S.00110557,S.00061484,S.08160004,S.01310127,S.01520019, 981
2629 134 scaffold_7979:710-796:1	TGCAGGACCCATTACCCTTGGGTCCTGACGCAAGACCCAAGAGAATTGGGACTCGACGCAAGACCCAAGAGAATTGGGTCCTCCGCA	ACCCAAGAGAATTGGGTCCT 0.529799 1	igr_sense, S.00161273,S.00021460,S.00191039,S.00020287,S.00021826,S.01500063,S.00031269,S.00021882,S.01330128,S.00061484,S.08160004, 568
2641 222 scaffold_82:768432-768575:1	TCTGCAGCGAATTAGAATTCGCTGCTGAAGTTGAATTGTTCTGCAGGGAATCAGTGATCACTGCCGAAAGTGTATTGACTACAGCGAAATTGTGATTCGCTGCCGAAATTGAGTTGCATGCAGCGAATTAGCATTCGCTGCTGA	TGCAGCGAATTAGCATTCGCTGC 1.09422 1	repeat_sense,igr_sense, S.75670001,S.03340002,S.01370089,S.05760004,S.00161276,S.31900002, 1895
2643 320 scaffold_82:1335643-1335743:1	GAAGCACTGGATGCAGAGGTTTATCGATCGGTTCGTGTTGTTCGTGTAAAACAAAAAAATCTTCAGGAAAAGATCGATGAACCGCTGCCTCCAGTGTCTTC	GATCGATGAACCGCTGCCTC 0.49667 1	igr_sense, S.02000004,S.00061514,S.08190001,S.00080822,S.02320004, 6
2644 48 scaffold_82:1335641-1335745:1	GGGAAGCACTGGATGCAGAGGTTTATCGATCGGTTCGTGTTGTTCGTGTAAAACAAAAAAATCTTCAGGAAAAGATCGATGAACCGCTGCCTCCAGTGTCTTCTC	AACCGCTGCCTCCAGTGTCT 0.509126 1	igr_sense, S.46030001,S.00860012,S.00102009,S.00061143,S.01200034, 5
2657 568 scaffold_850:17329-17437:1	TCAAGTGTGAAGGCGGCTGGCGGCTGTGGCGGCAAACAGCTAGTGGCTGGCGGCTGGCGGCTGGGCGGTTGGTGGCTGGGCGGTGACAGCTGGTGGCTGCCTTCCTTGA	CGGTGACAGCTGGTGGCTGCCT 0.316787 1	repeat_sense,cds_antisense,exon_antisense, S.00280036,S.08500003,S.01310125,S.02450008,S.87610001,S.36400001,S.214810001,S.00141495,S.00031584,S.19760001,S.59820001,S.02180013,S.00060536,S.145240001,S.00130543,S.06490005,S.00021487,S.01840006,S.105680001, 147
2665 146 scaffold_8699:1745-1828:1	TTACCAACGGAATCACCGACGAAAATGTTCCATCGGTGAATCTTTTGTCGGTAATTTTTTATCCGTCGGTAAATCCGTTGGTAA	TCCGTCGGTAAATCCGTTGGT 0.609971 1	repeat_sense,igr_sense, S.00070795,S.00180057, 2781
2667 1917 scaffold_87:170582-170697:1	TGGGTCTGGTTGGTGTCGCTAGACTCAATTGCCTTGCCCACCAGACTGAAGGATATGGGGTCTGGCTCCACAGCAAGACCTAATTGCATTTGAGTTTGGCTCCACCACCATACCCA	TTGAGTTTGGCTCCACCACCA 0.441604 1	repeat_sense,igr_sense, S.00002400,S.00030091,S.00130142,S.11790001,S.00020902,S.00102165,S.00012519,S.00150802,S.00051157,S.00090853,S.00002163,S.00012032,S.00031469,S.00010406,S.00011583, 23
2668 1918 scaffold_87:170574-170707:1	CCAAGGCATGGGTCTGGTTGGTGTCGCTAGACTCAATTGCCTTGCCCACCAGACTGAAGGATATGGGGTCTGGCTCCACAGCAAGACCTAATTGCATTTGAGTTTGGCTCCACCACCATACCCAATAGCTTTGG	TTGGCTCCACCACCATACCCA 0.503036 1	repeat_sense,igr_sense, S.00090118,S.00130138,S.00011827,S.00820062,S.00031858,S.00060710,S.00141383,S.00660117,S.00820060,S.00160052,S.00021407,S.00102165,S.02520004,S.03100006,S.00002582,S.00090620,S.00570089,S.00060144,S.02200021,S.00010071,S.00020379,S.00090394,S.00160821,S.00280167,S.00061343, 13
2683 1921 scaffold_88:454685-454804:1	ACCTTCCTTGTGGGATTGACCCCTTGCTTGCTCTATACTATCTTGTGTGTTTTAAGCTAGGGTAATTAATCTGAACTAAATAGTATAGAGCAAACAAGGGGTTGATCCCACGAGGAAGGT	AGCAAACAAGGGGTTGATCCCA 0.225013 1	repeat_sense,igr_sense, S.00080618,S.00012085,S.00180779,S.00040219,S.00131070,S.00121039,S.00160886,S.00130171,S.00141280, 665
2694 1922 scaffold_9025:1228-1322:1	GACCCGAGCACCCGGTGGCGCTTAGGGGTGCTTGGGGTGAGCCAAGCAGCTCCCGCCCATGTGCAATACCCGAGCACCACGTGGTGATGGCGGTC	TACCCGAGCACCACGTGGTGAT 0.0670932 1	exon_sense,cds_sense, S.203090001,S.00091341,S.00061174,S.02150012,S.00041234,S.145960001, 25
2702 146 scaffold_9175:700-804:1	AAAGTAAAGCCGACGGACGTAATCCGTCGATGATGACGTCGGTAAAAAAATCACCGACGAACTTCTAATCACACACCGACGGAATTTTTCCGTCGGTAAAACTTT	ACCGACGGAATTTTTCCGTCGGTAA 0.794621 0	repeat_sense,igr_sense, S.10750003,S.00070795,S.01490009,S.00060936,S.00110800,S.00120217, 3641
2706 514 scaffold_9238:428-540:1	GGTGTCGCCCGGGTCATGGGTCGACCAGGTTTGGTCGGGTCGTTGCCCCGACCGGTCTTTTGACAAACCCAAAACGATCCAGCTACCGGGTTGACCGAGTCCCGGGTCGACCC	CCGGGTTGACCGAGTCCCGGGT 0.521482 1	repeat_sense,igr_sense, S.16070002,S.00030395,S.00130792,S.00290238,S.00090643,S.31660001,S.06290002,S.00870025,S.00131061,S.00141221,S.00101697,S.06440001,S.00110049,S.00570222,S.00110479, 208
2715 564 scaffold_940:5693-5784:1	CGCCCCTGGTACTGTTATTAAACCTGGCCCGGCCCGGGACCCGGTCGACCCGGTGGCTGGACCGGTCCGGGTTTAATAAAAGACCGGCTGTG	CGGGTTTAATAAAAGACCGGC 0.747407 1	repeat_sense,igr_sense, S.00110839,S.00660085,S.25330001,S.00770033,S.01500063,S.107490001,S.38120001,S.00021584,S.192760001,S.155320001,S.00161272,S.141430001,S.217080001, 305
2716 1034 scaffold_940:15438-15581:1	TCGTGCTAAAAACAGAGGCATTAAGTTGCATATTGCAGTTGAGATGTACTACTGACTATAGCAGGGGGCTGTCCATGCCCTTGCTCCATTCTGATCCAACTAAATGCAACAATATGCAACTTAATGCCTCTGTTTTTAGCACGA	TGCAACTTAATGCCTCTGTT 0.685856 1	igr_sense, S.08950002,S.01230095,S.00700224,S.00013024,S.00130231,S.00101546,S.00013025,S.00040642, 5
2733 146 scaffold_97:1100200-1100303:1	CTGGTATACCGACAGACGTGTTCCGTAGGTGAGGCCGTCGGTAATTATTTCACCGACGGATTTCATTGTTGTCACCGACGGAATTAGTCCGTCGGTAAAGCTGG	ACCGACGGAATTAGTCCGTCGGTA 0.278078 1	repeat_sense,igr_sense, S.01490009,S.00120217,S.00120787,S.00180661, 3465
2755 134 LG_I:703215-703303:-1	GCGTCAGGACCTAAGGCTAACGGGTCCTATGTCAAGCCCCAAAGCTAATGGGTCCTTGTTAGGACTCAATTCTCTTGGGTCATGCACGC	AGGACTCAATTCTCTTGGGTC 0.494592 0	igr_sense, S.00131163,S.00021669,S.00160542, 366
2759 1928 LG_I:1911193-1911351:-1	GTGCTGCCCAGAAGACAATTTCTCTAGCAGCACTTCTCGAGAATCATCTTCCACCTCTACTATAAGGAAGCTCGGAATCCTTGGAAGTAAAGACACAAGCTGTGGACATTTCCTGATCTCAAGTGTTGTTAAACAGGGAAGTTGACAGTTGGGCAGGAC	AGGGAAGTTGACAGTTGGGCA 0.260218 1	cds_antisense,exon_antisense, S.00010243,S.00040192,S.00090007,S.00100501,S.00660228, 5
2764 146 LG_I:3147176-3147327:-1	CCGCTTTAAATTACCGACGGAAAATATCCGTCGTTACATCGGTCGGTGAATGTATGAAATACCGACGGATTAATTCCGTCTGTACATTCGTCGGTACTGGTGGAAGCTACTGTTAAATAGCGACGGATTAATTCCGTCGGTAATTCTGTCGG	CGACGGATTAATTCCGTCGGTA 0.822568 1	repeat_sense,igr_sense, S.00180215,S.00070795,S.01490009,S.00120217,S.00021513,S.00180057,S.00180661, 3426
2772 134 LG_I:5931383-5931475:-1	GACGGATTCAATAGCATTCGGTCTGGCGGTTAAGAAGTTCAAAAGTTGTTGGGTTTGGCTGGGCAGCCAGATCCAGTGCTATTGGGTCCTGTT	CAGCCAGATCCAGTGCTATTGGG 1.14282 1	igr_sense, S.00070358,S.08910001,S.00130345,S.00700257,S.00020553,S.00050604,S.00050522,S.00181240,S.00570089,S.00030399,S.00011354,S.01480045, 52
2773 552 ptc-MIR166a LG_I:6097055-6097207:-1	TTGAGGGGAATGTTGTCTGGCTCGAGGTCACTAATGGGATCTATGATTTTATCTCAATTGATTGATTTTCTTTTAAATTCTAGTAAATTGAATTGAGAGATATCATGATCAACTTATATTTAATGATGTCGGACCAGGCTTCATTCCCCCCAA	TCGGACCAGGCTTCATTCCCC 0.305616 1	igr_sense, HASH(0xc144474) S.00091498,S.00660257,S.00180270,S.00160591,S.63260001,S.00061699,S.00012698,S.02360003,S.00011350, 20
2777 1936 LG_I:8030241-8030326:-1	GGTCTAAATGCATGTGGGTCTGGCAAGACGCCAGACCCAAATATTTTTGGATTTGACTATGTGCCAAGCCCAAGTGCATGTAGGTC	TGCCAAGCCCAAGTGCATGT 0.505693 1	repeat_sense,igr_sense, S.00130215, 21
2787 134 LG_I:11539721-11539819:-1	TTAGACCCAAGTCTCTTGGGTCTAGTTGGGTTCGACGGTCATGTCAGATCTAATAGCTTTAGACCTGACAGATGCTAGATCCAAGTCTCTTGGGTCTAG	GATCCAAGTCTCTTGGGTCT 0.366423 1	repeat_sense,igr_sense, S.00031718,S.00160542,S.00081038,S.00091145, 260
2789 834 LG_I:12110603-12110690:-1	GGGCTCAGCTATGTGTTGAGCCCAAGTACATGTGAGCCTAATGAGATGCGAGACCCAACGTCCTTGGGCTCAGCTATGCGTTGAGCCT	GGCTCAGCTATGCGTTGAGC 0.538725 1	igr_sense, S.05070001,S.00860054,S.21990001,S.24390001,S.04320002,S.02220010,S.11170002,S.54720001,S.03690006,S.03440006,S.04060001,S.199260001,S.08340001,S.80890001,S.00161018, 57
2794 1940 LG_I:13210425-13210548:-1	TTCAGTGGTGTGGAGCTAGATTAGCCATGTAAATGTAGCATTTCTTATTTTACAAACATTATATATGAGTTTGCCTACCACAAGAATGCTTTTACATGGCTAATCTAGTACCAGCACCAGTGAA	CTAATCTAGTACCAGCACCAGT 0.507179 1	intron_antisense, S.00101048,S.00101015,S.00640153,S.00131284,S.00660128,S.204950001,S.00440072,S.00040221,S.00190940,S.00041095,S.00081985,S.00012744,S.00130911,S.00160423,S.00001982,S.00081215,S.01800014, 15
2795 146 LG_I:13258175-13258273:-1	GTTTTACCGACGGATTAATTCCGTCGGTGACAGCATTGAAATCCGTCGGTAAAAACAATACCGACGAAATTACCGACGGATCACGTCCGTCGGTATAAC	CGACGGATCACGTCCGTCGGTATA 0.350259 0	repeat_sense,igr_sense, S.00180215,S.00120787,S.00180661,S.29060002, 611
2801 966 LG_I:14609196-14609320:-1	GTTTTATAGGTGCTGGATCTTCTACCACTAATCATTAACTTCTTGAACTCTGGATAAGGGAACATTAAGGTGAATGTGTAATCACCCTTGGTGATTGGTGATAGAAGATCCAGCACCTGTAAAAC	TGGTGATAGAAGATCCAGCAC 0.246088 1	igr_sense, S.00020031,S.00031782,S.23810001,S.00031901,S.00011923,S.00011852,S.00640061,S.00111322,S.00700064,S.00060117,S.01450005,S.00021268,S.00010166, 15
2809 1944 LG_I:17430989-17431112:-1	TTAACTCATCACTAGTCAATGCATTTCTACTAGCTTTTCTTCTGAGGAATTCTTTATATAACAGGAAATGTCAACTGAAAGCTTGCATGTGCTAGCAGTGATGCATTGACTGGTGATGAGTTAA	TGATGCATTGACTGGTGATG 0.649848 1	igr_sense, S.02010010,S.00040253,S.00012933,S.00111252,S.00180657, 11
2810 186 ptc-MIR172d LG_I:17443397-17443567:-1	GCGGATGCGGCATCATCAAGATTCACAAGCTTTAAGGCTTGAGTGAGAGGGGTGGCATACGGTCACCTCCTTTAGCAAGCTTTAAGGCTTGAGTGAGAGGGGTGGCATACGGTCACCTCCTTTAGTCCAAAGGGTCCTTTTTTATGGGAATCTTGATGATGCTGCATCGGC	GGAATCTTGATGATGCTGCAT 1	igr_sense, HASH(0xc18e048) S.00040483,S.00080615,S.01340081,S.00160775,S.00040433,S.00050501,S.00280122,S.02080030,S.02080033,S.00070887,S.00090730,S.00570116,S.00080390,S.84740001,S.00091546,S.00160669,S.00150906,S.00050856, 42
2811 1945 LG_I:17847680-17847779:-1	GTGGTTGGGTCTGGCATTGGCCATACCCAATGCACCAAGATCTTGACACACTGTCAAGCCCAATTATAGCTGGGTTTGGCTAGCGTCAGACCCAACGCAC	GGCTAGCGTCAGACCCAACG 0.0561076 1	igr_sense, S.09070003, 17
2812 444 LG_I:18062212-18062342:-1	GTAAGCTGCAGCTGAATCTGATGGTGAAGCTGCTGAATCTGCAACCCAGGTGGTATCTTGACATGCAAGATTAACACAGCCATCATCACACACAATGGCAACATCACCATCAGATACAACTGCAGCTGTAC	CATCAGATACAACTGCAGCT 0.296968 1	cds_antisense,exon_antisense, S.00070383,S.00180765,S.00700245,S.00090937,S.01460030,S.00012988,S.01880013,S.00190224,S.00290062,S.00120891,S.06610006,S.00141204,S.02730005,S.00071298,S.01930020,S.00660276,S.00100161,S.00190219,S.173280001,S.00190217,S.00060536,S.08230001,S.01490026,S.00080464,S.00013036,S.00102017,S.00011650,S.00090351,S.00160431, 16
2813 1946 LG_I:18537220-18537350:-1	GGTCTGAACGGCAGTGAGGCGCTGCCAGCTAACTAGTTGATATCTGTTTCTAGTTTGACAACTAAAGTGTTGGGTCCTTTAGATTGCTGTCCAACTGTCCTCTGGTAGTTTTTGCCTGCTGTTTCTTGGCC	CTGGTAGTTTTTGCCTGCTG 0.428958 1	igr_sense, S.00031125,S.00060733,S.00120373, 5
2814 1947 LG_I:18720042-18720146:-1	TATGATGCCATCATTGCCTTCAAGCAGATGTTAGAAGAAGGTTTCCAGCCAAATGAGGTGACTTTCTTATCTGTACTATCTGCTTGTCGCCATGCTGGCATGATA	TCTGCTTGTCGCCATGCTGG 0.283086 1	exon_sense,repeat_sense,cds_sense, S.00160038,S.00081937,S.00081936, 8
2816 1948 LG_I:19355485-19355584:-1	ACGATGGGTCTGGCAACTCGTCAGACCCACAAGCATCTAGGCTCAATGCTTGCTGAGCCCAGGAATGATGGGTTTGACAACTCGCCACACCCACAAACGT	GGTTTGACAACTCGCCACACC 0.510455 0	igr_sense, S.00100019,S.00012490,S.00102290, 29
2818 66 LG_I:19878965-19879063:-1	GTTTGTTGGGTCCGGCATAGCCGCTTAAGGATCTTGGGTCTGACGGCCAGGTCAGACCCAACTAACTTGGATCTGGCGGCCATGCCAGACCCAACTGAC	TGGCGGCCATGCCAGACCCAACTG 0.207209 1	repeat_sense,igr_sense, S.00150893,S.00061718,S.00120531,S.00011653,S.00031269,S.02050002,S.00050447,S.01640030,S.00090569,S.00130483,S.00160837,S.00040946, 184
2819 1108 ptc-MIR398b LG_I:19895229-19895311:-1	GGGTTCCGACAGGAGCGGCCTTGGGTCACATGTGGCGGCATCCAATGTACTTCATGTGTTCTCAGGTCGCCCCTGCCGGGCTT	TGTGTTCTCAGGTCGCCCCTG 1	igr_sense, S.00012220,S.00090971, 5
2829 134 LG_I:22796781-22796874:-1	GCAGAACCCAATAGCGTTGGGTCCTGTGGAAGCAGAACCCATCAGACAGCTTTAGGTCCTGCCCCAAGCAGGACCCATCAGTGTTGGGTCCTGC	AGCAGGACCCATCAGTGTTGGGTC 1.07165 1	igr_sense, S.00860142,S.00190126,S.00191039,S.69540001,S.00190148,S.05130001,S.00131288,S.00160542,S.00190132,S.00021882,S.00100988,S.00570089,S.00161338,S.00061287,S.00060965, 117
2836 50 LG_I:24459097-24459243:-1	GAAAAAACCGAACCGAACCCAAACCGGAAAAAAACCGAGCAAAACCGGAAAAAACCGAGCCAAACAGGTTTGAACCTGTTTTTGTCCTAAAAAACCGAACCGAAACCAGCCGGTTTGAACCGGTTTTGGTTCGGTTTCAGTTTTTTT	AACCGGTTTTGGTTCGGTTT 0.351937 1	repeat_sense,igr_sense, S.38330002,S.00051317,S.00140224,S.00061294,S.00051047, 1048
2839 1956 LG_I:25104956-25105080:-1	GGGTCGACCCGGGACCTGGTCGATCCGAGGTTGGAACTGGGCCGGGTTGAAGAAAAAACAGGAGAAAGAAAAACCCGGTATGACCCGACTGACCCAGCGGGTTGACCTGGAGACCCGGTTGACCC	CGGGTTGACCTGGAGACCCGGTTGA 0.0230598 1	repeat_sense,igr_sense, S.00110839,S.00110899,S.00060759,S.01560014,S.00130097,S.01070035,S.155320001,S.00121173,S.31860002,S.00160878, 213
2843 134 LG_I:26174293-26174382:-1	CTGACACGAGACCTATGAGAATCGGGTCTGCCGCAGGACCTATCCGCCTTAGATCCTGACGCAGGACCCAATTCTCTTGGGTCCGGACAG	AGGACCCAATTCTCTTGGGTCCG 0.492185 1	igr_sense, S.00070516,S.00110542,S.00031266,S.00160663,S.00160542,S.00012026,S.00570089,S.00002486,S.08160004, 847
2850 66 LG_I:26587003-26587103:-1	GCATCCGCGCCCAACATCATGTTGGGCCAGGACGTATCCGTGCCTATCTTCAAGTTGGGCCATGACACGTCTGTGCCCAATCCAATGTTGGGTCAGGATGT	GTGCCCAATCCAATGTTGGGTC 0.373263 1	igr_sense, S.02810001,S.00021571,S.00130771,S.00030407,S.00110057,S.25400002,S.00141199,S.00131010,S.00131011,S.00100632,S.00170381,S.02400014,S.00011156,S.00002401,S.01480034, 46
2856 1965 LG_I:27872993-27873093:-1	GGTTATAGTGTACCCCAAGACTTATCAACATTGTTCATGTCAATACAACACTACAACAATCATATGAACAATGTTGTTGAGTCTTGGGGTACAATAAAACC	GTTGTTGAGTCTTGGGGTACA 0.091786 1	igr_sense, S.00160847, 5
2860 66 LG_I:28791676-28791769:-1	CCGAGCCTAATAACCTGGTTGGGTGTGGACGTGTCCAGGTCCACCTCCATGTTGGACCTAGATGCATTCACGCTCAACCCCATGTTAGGTCTGG	CACGCTCAACCCCATGTTAGGTCT 0.0668211 1	igr_sense, S.00021571,S.00130771,S.00030407,S.25400002,S.130660001,S.00141199,S.00110489,S.00131010,S.00131011,S.00820028,S.00030997,S.00100632,S.00181067,S.02400014,S.07060002,S.02680006,S.00002401, 49
2868 1970 LG_I:31166494-31166582:-1	GCTTATAAGCTTGACCTTCCAAGCCCATGCTGGCCTAGCCTTGTTTTTTCGGTCATGCATGATTGGGCTAGAATGCCAAGCTTAGACGC	TGGGCTAGAATGCCAAGCTTA 0.15874 1	igr_sense, S.00100254,S.00170157,S.00012273, 6
2877 1188 LG_II:1257603-1257751:-1	ATGGATGAGATTAGCTGGGGACATAAACGCATAAGGATCGAAGTGGTGCAAGAGAAAAATCTGAAGAACAAAGCAGTAAAAGAATTTGCAGAAAACTTGCTACTTTTGCGTATCTTTATGCGTTTTTGTCCCTCGCAAATCTCATTCAT	GCGTTTTTGTCCCTCGCAAATCTCA 0.12074 1	igr_sense, S.00060112,S.01240047,S.17460001,S.00010641,S.06220002,S.00010802,S.00151133,S.00002680,S.06220001,S.00190007,S.00160081,S.00190008,S.129270001,S.00040513,S.01800042,S.00180055,S.01250064,S.02630014,S.105640001,S.00010640,S.08430002,S.00700020,S.00130898,S.00102538,S.00090015,S.00030996, 31
2878 1176 LG_II:1265093-1265204:-1	AAACTAATATAATCTCTCTGCAGAATGCTGCAAAGCAACATCGTCTAGATCTGAAACATAAGATCAAGCAGAAGTTGGTTTGCTGCACTCTGCTGGGAGATTAGATTAGTTT	TTTGCTGCACTCTGCTGGGAGATT 0.178353 1	igr_sense, S.00130918,S.00010641,S.00151133,S.02980008,S.01230084,S.02630013,S.00100300,S.00010640,S.00140576,S.23920001,S.00080606, 8
2879 1176 LG_II:1274626-1274737:-1	AAACTAATATAATCTCTCTGCAGAATGCTGCAAAGCAACATCGTCTAGATCTAAAACATAAGATCAAGCCGAAGTTGGTTTGCTGCACTCTGCTGGGAGATTAGATTAGTTT	TTTGCTGCACTCTGCTGGGAGATT 0.191187 1	igr_sense, S.00130918,S.00010641,S.00151133,S.02980008,S.01230084,S.02630013,S.00100300,S.00010640,S.00140576,S.23920001,S.00080606, 8
2881 688 LG_II:1954493-1954597:-1	CGGGTTCGCCCGGGTCATGGGTCGAGTCACCCGGGTTTTGGGCGGGCTGTTGCCCCAGCCGATCTTTTATTAAACCCAGACCGGTCCAGCCACCGGGTTGACCTG	GACCGGTCCAGCCACCGGGT 0.0816671 0	repeat_sense,igr_sense, S.23680004,S.00160502,S.16070002,S.06290002,S.00190795,S.00160986,S.00002546,S.00110049,S.00110479, 464
2892 1978 LG_II:8344312-8344427:-1	TGGATCTCTGACTGCGGTCACCGGTGGTGGTTCTAAGGCTGAATTTACAAGTAAAAACTGGCTGCCTAATATTGCCTTGGATCTGAAACACCTGGGGACTGCACTCAGGTTCTCCA	ACCTGGGGACTGCACTCAGG 0.13925 1	cds_antisense,exon_antisense, S.08530005,S.00021044,S.00090815,S.00050585,S.00012485, 4
2898 1028 LG_II:10184507-10184605:-1	AGGACACATGGTGAGGGTGGTGGGAGGGTTCATGTGCATGTAGAGCTGTGGGGAGAGTTTCAGTGCTCTGAGCTCTTGCACCTCCTTCAGTAACCTCCT	TGAGCTCTTGCACCTCCTTCAGTAA 0.521668 1	cds_antisense,exon_antisense, S.00061065,S.00030970,S.00030189,S.00860139,S.00010920,S.00040719,S.00010272,S.00061745,S.00120802,S.00120239,S.00130558,S.00110918,S.01710010,S.00120113,S.00030979,S.00141274,S.00021260,S.00041326,S.00170411,S.00190634,S.01970024,S.00190986,S.00190814,S.00081812,S.00400143,S.00071248,S.00190601,S.00120112,S.00141272,S.00030925,S.00140857,S.00010927,S.00161167,S.0004…
2899 1028 LG_II:10184507-10184605:-1	AGGACACATGGTGAGGGTGGTGGGAGGGTTCATGTGCATGTAGAGCTGTGGGGAGAGTTTCAGTGCTCTGAGCTCTTGCACCTCCTTCAGTAACCTCCT	CTGAGCTCTTGCACCTCCTTCA 0.284054 1	cds_antisense,exon_antisense, S.00030189,S.00860139,S.00010272,S.00410129,S.00110918,S.00180881,S.00011394,S.01710010,S.00021260,S.00071177,S.00060263,S.12510001,S.00170411,S.00190634,S.00190986,S.00400143,S.00081812,S.00071248,S.00190601,S.00030925,S.00140857,S.00051154,S.00290072,S.01070042,S.00071159,S.00860153,S.00080596,S.216630001,S.00150560,S.00030535,S.00020505, 10
2915 1988 LG_II:13476928-13477027:-1	CTGTTGGGTTTGGAGTTGCAGCCAGACCCAACGCTCTTGGGCTTGGTGTTGCAACAAGACCTAAGAACGTTGGGTGTGGCTGAAACTTTGGGCTCAAGAG	TGGCTGAAACTTTGGGCTCA 0.19014 1	repeat_sense,igr_sense, S.00181279,S.00100796,S.03530004,S.00050105,S.00440124,S.02810011,S.02810013,S.15310001,S.02810007,S.145410001,S.00020341,S.10560001,S.00440131,S.00190884,S.00040072,S.00051328, 6
2917 592 LG_II:13668153-13668275:-1	TTGGGGGGAATGAAGCCTGGTCCGACGACCCTAACACATGATCTAAGATATTAGATCTAAAGATAGAACACTTGATCAGACTGATCAAGAAAGAGTCCTCGAGCCAGACAACATTCCCCTCAA	CTCGAGCCAGACAACATTCCC 0.0187702 1	igr_sense, S.00012957, 12
2933 134 LG_II:16027339-16027446:-1	GAGTTACCAGACCCAAGCACTTTGGGTCTAGCAACCATATGCGATGCTAGACCCAAACGCGCGGGTCTGCATGGCAACTATACCCAATTTGCTGGGGTCTGGTAAGGC	ACCCAATTTGCTGGGGTCTGG 0.800253 1	repeat_sense,igr_sense, S.00190127,S.69540001,S.00030309,S.00041267,S.00121233,S.00031269,S.00180678,S.00190128,S.00640013,S.00041191,S.01520019, 19
2935 1996 ptc-MIR408 LG_II:16909434-16909537:-1	GAGACAGATGAAGACGGGGAACAGGCAGAGCATGGATGGAGCTACTAACAGAAGTACTTGTTTTGGCTCTACCCATGCACTGCCTCTTCCCTGGCTTGTGGCTC	ATGCACTGCCTCTTCCCTGGC 1	igr_sense, HASH(0xc2bc740) S.00020932,S.01420002,S.00011206,S.01660027,S.01460004,S.00002467,S.00170004,S.00180241,S.00290092,S.00110094,S.14050003,S.114030001,S.00400109,S.00191007,S.00020931,S.00041186,S.00180337,S.00101770,S.00131222,S.00061752,S.00020277, 6
2937 598 ptc-MIR395a LG_II:17043469-17043694:-1	GGTCACCCTGAGTTCCTCCTAGCTTCTTCAGTACCCGTGGAAAGCTAATGCTACAATTATCTTGAGCTGGTAAGACTGGCAGGTGTCAGATGTGGATGTGTTAAAGGTAATATTATTGATTATTTACGGCGCCATTCAAGTATTTGTTCTACTGTTAGAGGATTTAATCAAGTATATGTGGTATTACTCCTGATTTGCTGAAGGGTTTGGAGGAACTCTAGGTGCT	CTGAAGGGTTTGGAGGAACTC 1	igr_sense, HASH(0xc2cb99c) S.00400185,S.00081489,S.00100739,S.00120150,S.00061764,S.00160450,S.00180033,S.00011636,S.02110014,S.00280081, 26
2940 222 LG_II:18212164-18212343:-1	TTTTTGGCTGCTGATTTCTAAATCGGCAGCGATGCAGTTTTGCTGCCAATTTCTGAATCGACAGCGAAAAAGTTTTTGGCTACCGATTTCTGAATCGGCAGCGACGCAGTTTTGATGTCGATTTATGAATCGACAGCAGAAGAGTTTTTGGTTGCCGATTTCTGAATCAGCAGCGAAAAA	TGCCGATTTCTGAATCAGCAGCGAA 0.569894 1	igr_sense, S.00082028,S.01560026,S.36050001,S.01370090,S.00170258,S.03650001,S.36330001,S.189280001,S.130820001,S.00120900,S.00120564,S.00141361,S.116450001,S.00440084,S.00150247,S.159400001,S.55390001,S.00091357,S.01470086,S.03340003,S.00120545,S.19430002,S.127630001,S.19430001,S.41310001,S.00121041,S.137690001,S.117680001,S.05490001,S.00030725,S.00100515,S.00820098,S.00040925,S.00190265,S.00110…
2941 222 LG_II:18212237-18212307:-1	GTTTTGCTGCCAATTTCTGAATCGACAGCGAAAAAGTTTTTGGCTACCGATTTCTGAATCGGCAGCGACGC	GCTACCGATTTCTGAATCGGCAGC 0.13239 1	igr_sense, S.00082028,S.01560026,S.36050001,S.01370090,S.00170258,S.03650001,S.130820001,S.00120564,S.38050001,S.116450001,S.00141361,S.00440084,S.00150247,S.159400001,S.03340003,S.00120545,S.19430002,S.127630001,S.19430001,S.41310001,S.137690001,S.117680001,S.05490001,S.00100515,S.00820098,S.00040925,S.02530001,S.00190265,S.00110530,S.173430001,S.213620001,S.00081917,S.138940001,S.01790021,S.166…
2963 2004 LG_II:22028305-22028448:-1	TATAGATTATGGGTGATGATGAAGCTTCTCCACGAGTTTGTTAAATCACTTCACATTACAATGAAAAGATGTACTGGGAAACTAGCTAGTGTGGAGTGCCATTATGAAGTCATGGAGTGGCATCATCGCCACCCATACTCTATG	GCATCATCGCCACCCATACT 0.207538 1	igr_sense, S.00110181,S.00110279,S.00090869, 4
2977 1122 LG_III:2258584-2258701:-1	CACGCAAACTGGTCCGGACACCCACGTTAATCTTAAAAAAAATTATAATATTTGATTCGAATTGTTACTAAATTTCTTTTTTTTTAGTTTAACGTGGGTGTCCGGGTCAGCTTGCGCG	TTAACGTGGGTGTCCGGGTCAG 1.29061 1	repeat_sense,igr_sense, S.00160502,S.140680001,S.00080648,S.00050892,S.00700058,S.00090664, 3080
2978 1122 LG_III:2268069-2268186:-1	CACGCAAACTGGTCCGGACACCCACGTTAATCTTAAAAAAAATTATAATATTTGATTCGAATTGTTACTAAATTTCTTTTTTTTTAGTTTAACGTGGGTGTCCGGGTCAGCTTGCGCG	TTAACGTGGGTGTCCGGGTCAG 1.29061 1	repeat_sense,igr_sense, S.00160502,S.140680001,S.00080648,S.00050892,S.00700058,S.00090664, 3080
2981 146 LG_III:3019844-3019943:-1	AGTTTTACCGACGGATTAATTCCGTCGGTGTAAGTCATACCATCCGTCGGTACAATTATCATCGACGGTCTCACCGACGGAATCCATCCGTCGGTATACT	CGACGGAATCCATCCGTCGGTA 1.06114 1	repeat_sense,igr_sense, S.01490009,S.00120217,S.198270001,S.00120787,S.00180661, 705
2983 222 LG_III:3101384-3101516:-1	GTCGCTGCCGATTTCTGAATCGGCAGCAGCACAGTTTTTGCCGATTTCTTGGCAGCGACACAGTACTTAGCTGCCGATTTCAGATTTGGTAGCAGCAAAGCTTTTGGCTGTTGATTTCTGAATCGGTAGCGAC	GCTGTTGATTTCTGAATCGG 0.400639 1	igr_sense, S.00082028,S.01560026,S.36050001,S.00170258,S.03650001,S.130820001,S.00120564,S.00141361,S.116450001,S.00440084,S.00150247,S.03340003,S.00120545,S.19430001,S.41310001,S.137690001,S.117680001,S.00110273,S.05490001,S.00820098,S.00040925,S.00190265,S.00110530,S.213620001,S.00081917,S.138940001,S.01790021,S.00060817,S.166330001,S.130330001,S.00001984,S.01560017,S.00041437,S.00110598,S.2066…
2984 2009 LG_III:3548885-3549018:-1	AATTTATAGACACTATGAAAAGCCAACTTCGAAGTTAGTGGTGAGTCAAACCGCAATCTAAAGACAGCGACACGCTCATTTGTTGGCATCTCATCACCAACTTCAAAGTTGGTTTTTCATGGTGTTTATAAATT	AAAGTTGGTTTTTCATGGTG 0.599805 1	igr_sense, S.00091532,S.00190455,S.00090348,S.00102188,S.00102147,S.00120821,S.00080349,S.00440275, 29
2985 468 LG_III:5227093-5227199:-1	GGTATTGTGCCAGACTCATGCGTCTGGGCCTAGCAACCATGCCAGACCCAAGTAACTAGGTCTGGTAACAATGTTAGACCCAAGCGCTTGAGCCTGGCAACCATGCC	CCAAGCGCTTGAGCCTGGCAA 0.246739 1	repeat_sense,igr_sense, S.00031266,S.54220001,S.00012834, 22
2986 468 LG_III:5228772-5228878:-1	GGTATTGTGCCAGACTCATGCGTCTGGGCCTAGCAACCATGCCAGACCCAAGTAACTAGGTCTGGTAACAATGTTAGACCCAAGCGCTTGAGCCTGGCAACCATGCC	CCAAGCGCTTGAGCCTGGCAA 0.246739 1	repeat_sense,igr_sense, S.00031266,S.54220001,S.00012834, 22
2991 66 LG_III:5925056-5925141:-1	GGCATGGACATGTTCAGACCCAACCTGGAGTTGGCCGCAGTCGCGTCTAGGCCCAAAGTGGGGTTGGGTGTGGACGCGTCCAGGTC	GGGTTGGGTGTGGACGCGTCCAG 0.43325 1	igr_sense, S.00100032,S.00180781,S.00130771,S.00141201,S.00011415,S.25400002,S.130660001,S.00141199,S.00131010,S.00041234,S.00131011,S.01930009,S.00141553,S.15540001,S.00030997,S.01780039,S.124430001,S.00021882,S.00880095,S.06720003,S.00100632,S.00181067,S.02150013,S.02400014,S.07060002,S.01270072,S.06140006,S.146010001,S.00011156,S.02680006,S.00002401,S.01480034,S.00040946, 279
3005 748 ptc-MIR399l LG_III:11510167-11510268:-1	AGTTAAATGGCTTCTCTTCTTTGGCAGGTGATGGTATAGATTACAACTTATAGCTTTAATCTAGTATTCAGTTACCCGCCAAAGGAGAGTTGCCCTCTAACT	CGCCAAAGGAGAGTTGCCCTC 1	igr_sense, S.00081674,S.01250080,S.00121161, 8
3007 66 LG_III:11976860-11976961:-1	TGTGGTTGGGCACGGACGCGTTCAGACCCAACATAAGGGTGGTTGTGGACGCGTCCAGCCCCAACCTCAAGTTGGACATGGACGCGTCCAGCCCCAACCTCA	CATGGACGCGTCCAGCCCCAACCT 0.978058 1	exon_sense,cds_sense, S.00180781,S.16980004,S.00130771,S.00141201,S.00030407,S.00011415,S.25400002,S.130660001,S.00141199,S.00131010,S.00041234,S.00131011,S.01930009,S.88930001,S.00141553,S.15540001,S.00030997,S.01780039,S.00021882,S.06720003,S.00180404,S.00100632,S.00190198,S.00181067,S.02150013,S.07060002,S.145040001,S.01270072,S.06140006,S.146010001,S.00130468,S.00011156,S.00002401,S.00040946,…
3014 2019 LG_III:14140769-14140849:-1	TGGGCTCTGGTTACCAAGCTCGAGCCCAATATACAACTAAGGACCAAGGAAAATGAGCTCGGGCATGGTAGCCAAAGCTCA	GCTCGGGCATGGTAGCCAAA 1.04528 1	igr_sense, S.00161106,S.00061199,S.00060868,S.00081472,S.00160523,S.00141002, 25
3015 292 LG_III:14406859-14406960:-1	GTCATGCTATTCCACGGCTTTCTTGAACTTCTTAAGTTATATGTATAGCTAGCAGCACCTCTAGGCTCTAGGAAGTTCAAGAAAGCTGTGGAAAAACATGGC	AGTTCAAGAAAGCTGTGGAA 0.712745 1	igr_sense, S.00030448,S.00012856,S.00181134, 40
3018 2020 LG_III:16181299-16181441:-1	TAAGTGGTGGCGATGATGGCATTCCATCAGTTAATAACAGCACTCCACAGCAGTCAATACCACAATCCATTTGTCTCACTGTTAATGATGGTGCCATTAATGAAGTGCCATAAATTGATGGAATGGCTCCATCATCACCCTTG	TGGAATGGCTCCATCATCAC 0.132814 1	intron_sense, S.02310007,S.00161113,S.198440001, 7
3022 2023 LG_III:17503732-17503870:-1	GCCAAGCCAATGTAGGCAGCTCGTTTACTTATGTTATAATAGTTGGTAAGATTATATTATGATTTAGGTTGCCTTTCATTTGCCTCTCTTGGTCCAAGATTATAGTAGGAAGTAAACGAGCTGCCTGCACTGGCTCGGC	GTAAACGAGCTGCCTGCACT 0.924752 1	igr_sense, S.00031722,S.00020674,S.00120532,S.00050948,S.00160291, 2
3032 146 LG_IV:3339189-3339293:-1	GGAATTACCGACGGAAATATTCCTTCGGTAATTTATACCGACGGACATAAGTCCGTCTCAAAATCTGTCGGTATTTACCGACGGAATCATTCCGTCGGTAATTCC	TACCGACGGAATCATTCCGTCGGTAATT 0.948568 1	repeat_sense,igr_sense, S.00180215,S.00070795,S.00020762,S.01490009,S.69740001,S.00120217,S.00180057,S.17810001,S.00180661, 4317
3033 748 ptc-MIR399k LG_IV:3404790-3404882:-1	GGAGCATTGCTGAGCAAATTTCCTTTGGCAGATACCATAAGTAACAAGAGCTTATGTTGTTCATTTGCCAAAGGAGATTTGCTCACCAATTCC	TGCCAAAGGAGATTTGCTCAC 1	igr_sense, S.00081674,S.00131248,S.00121161,S.00190966,S.00060666,S.00190323, 14
3035 748 ptc-MIR399f LG_IV:3453461-3453554:-1	GAATAACAGGGCTTTATCCTCCTTTGGCAAACAGAACATGGAAATAAATGCCTGCATATTTCTGTTTTGCCAAAGGAGAATTGCCCTGCCATTC	TGCCAAAGGAGAATTGCCCTG 1	igr_sense, S.00081691,S.01250080,S.00121161,S.00130828,S.00090375,S.00081692,S.04650002, 19
3055 166 ptc-MIR478o LG_IV:8172728-8172818:-1	TCCTTTTTAGGAATAAACGTTAATATTTTAGACGAGTCTCCTAAATTTTAGGGACTGATGTCATTTTTAACGTGTCTCCTATTTTTAGGGA	TAACGTGTCTCCTATTTTTAGGGA 0	repeat_sense,igr_sense, S.00011881,S.00050412, 487
3061 222 LG_IV:9689369-9689478:-1	GTTGCGCAGCGAAATTCTGTTTCGCTGCCGCAACTGAACCTGCTGCAGCGAATTAATATTCGCTGCCGATTTGTGTGTTGCGCAGCGAAATTCTGTTTCGCTGCCGCAAC	GCAGCGAAATTCTGTTTCGCTG 0.88273 1	repeat_sense,igr_sense, S.00070106,S.00010569,S.118400001,S.75670001,S.03340002,S.00120796,S.00640227,S.152670001,S.23220001,S.01370089,S.05760004, 690
3066 222 LG_IV:9917974-9918060:-1	GGTTTTACAGTATCGCTGCCGATTCAGAAATCAGCAGCCACAAACTATGTCGCTGCCGATTTAGAAATCGGCAGCGAGAACTGTGCC	GAAATCGGCAGCGAGAACTG 0.25137 1	igr_sense, S.00082028,S.01560026,S.130820001,S.00120564,S.00140349,S.00141361,S.116450001,S.00440084,S.09490001,S.03340003,S.00120545,S.19430001,S.41310001,S.137690001,S.117680001,S.05490001,S.00040925,S.00190265,S.00110530,S.213620001,S.00081917,S.138940001,S.01790021,S.166330001,S.130330001,S.00081899,S.00001984,S.206610001,S.00012606,S.04400002,S.127670001,S.04400001,S.203110001,S.28330001,S.1…
3072 66 LG_IV:10378535-10378643:-1	TAACATGTTGGACCTCAACGTGTCCACGCCCAACCCCATGTTGAGTCTGGATGCAATCGCGGCCACCTCCATGTTGGGTCTGGACGCGTCCCTGCCCAACCCCATGTTG	TGGGTCTGGACGCGTCCCTGCCCAACC 0.443165 0	exon_sense,cds_sense, S.00180781,S.00130771,S.00141201,S.00030407,S.25400002,S.130660001,S.00141199,S.00131010,S.00041234,S.00131011,S.01930009,S.00141553,S.00030997,S.124430001,S.06720003,S.00100632,S.00181067,S.02150013,S.07060002,S.01270072,S.06140006,S.146010001,S.00290339,S.00011156,S.00290244,S.02680006,S.00002401,S.01480034,S.00040946, 158
3079 222 LG_IV:12353874-12353983:-1	ATTCGGCAGCGAACACTTGATTCGCTGCGGACAACACAATTCAGCAGAAAATACCTGATTCGCTACAGACAACACAAATTCGGCAGCGAACACCTGATTCGCTGTGGAAT	GCAGCGAACACCTGATTCGCTG 0.144898 1	repeat_sense,igr_sense, S.118400001,S.00820029,S.23220001,S.00141399,S.01960052,S.77030001, 910
3082 2036 LG_IV:12782743-12782906:-1	GTGATAGATGTGATGAGTCCAGGATGATTGAACAATGAATGAAATGAGTTTTTTTTATATTAGGAGGTCCCAAGTTATCAACTAAAAACCTGTTACATTTCAATATTCAACTAATTAATACTTCATTCATTGTTCAATTATCTTGGACTCATTACATCTCTCTC	TTATCTTGGACTCATTACATC 0.389019 1	repeat_sense,igr_sense, S.19020003,S.65500001,S.53390001,S.04270007,S.23490002,S.00040186,S.13670003,S.00110470,S.41140003,S.01310025,S.00030348,S.19000002,S.00191034,S.00130017, 32
3098 2045 LG_IX:35142-35229:-1	CATGAGCAGCAGCAGCAGGAGGCTTGAGCCGGCAGAGATTGAGTACTGTTGCGACTGTAGTAGGCCTCCGCAGCAGCTTCTGCCAGTG	AGGCCTCCGCAGCAGCTTCTGC 0.184073 1	igr_sense, S.00030308,S.00091319,S.00090787,S.00110918,S.00080306,S.00012090,S.00070606,S.00021388,S.00061474,S.00011073,S.00150706,S.00160042,S.00061162,S.00110906,S.00080842,S.87400001,S.00151146,S.00061874,S.00140355,S.00091250,S.00060601,S.13170001,S.00012460, 9
3099 134 LG_IX:408351-408433:-1	AGTTCGACCCAATATCATTGGGTCTGGCAAGCAAAACAATTGGGTTTCATTGCTAGCCAAACCCAATAGCCTTGGGTCTGGCT	AGCCAAACCCAATAGCCTTGGGTCT 0.604901 0	igr_sense, S.00180028,S.00031462,S.00120658,S.69540001,S.00120531,S.00161344,S.00180520,S.00011150,S.00031269,S.00180049,S.00180238,S.00050447,S.02900001,S.00021390,S.00051172,S.00570089,S.00110557,S.08160004,S.00040864,S.00880054, 658
3110 186 LG_IX:8453667-8453807:-1	TCTATATTGGCCGATGCGGCAGCATCAAGATTCACAAACTTTAAGGCTTGAGTTGGGGTGGTACACGGTCACCTCCTTTACTCGAAAGGTTCCTTAATTTCTGATGGGAATCTTGATGATGCTGCATCGGCAAATATATGA	GAATCTTGATGATGCTGCATCGGC 0.65239 1	igr_sense, HASH(0xc6b9e58) S.00020996,S.00110256,S.00102281,S.29500001,S.04200002,S.00010172,S.01340081,S.00012951,S.00160775,S.00150440,S.02080013,S.00080449,S.00031774,S.00050501,S.00280122,S.02080030,S.00180636,S.02080033,S.00070887,S.00130686,S.00051332,S.00090730,S.00570116,S.00190769,S.00111238,S.00080390,S.00091546,S.00010033,S.00160669,S.00150906,S.00050856,S.00102280, 53
3111 186 ptc-MIR172e LG_IX:8453672-8453803:-1	TATTGGCCGATGCGGCAGCATCAAGATTCACAAACTTTAAGGCTTGAGTTGGGGTGGTACACGGTCACCTCCTTTACTCGAAAGGTTCCTTAATTTCTGATGGGAATCTTGATGATGCTGCATCGGCAAATA	GGAATCTTGATGATGCTGCAT 1	igr_sense, HASH(0xc6cc16c) S.00040483,S.00080615,S.01340081,S.00160775,S.00040433,S.00050501,S.00280122,S.02080030,S.02080033,S.00070887,S.00090730,S.00570116,S.00080390,S.84740001,S.00091546,S.00160669,S.00150906,S.00050856, 42
3116 456 LG_IX:10086097-10086188:-1	TTGGGTCTGGTAGCTCGCTAGACCTAGATGTACTTGGGCTTAGCACGTAGCTAAACTCAAGATGATGGGTCTGAAAGCTTGCCAGACACTAA	TGGGTCTGAAAGCTTGCCAGAC 0.190813 1	igr_sense, S.00081078,S.00012157,S.00012490,S.01170065,S.00002496,S.33040001,S.11640002,S.00012156,S.00400141,S.00011473,S.01170066, 81
3120 514 LG_IX:12011855-12011979:-1	AGGTTGCTCGGGTCATTGGTCGATCCGTTGGGTCAAACAGGTTTTGCTAGGTTTTTGCATTTGCTATTCTTTTGCCTAACCAGGAACGGTCCAGCCACCGGGTTGACCGGGTCCCGAGTCGACCT	CCGGGTTGACCGGGTCCCGAGT 0.00272288 1	repeat_sense,igr_sense, S.16070002,S.00030395,S.00130792,S.00290238,S.00090643,S.06290002,S.00870025,S.00131061,S.00141221,S.00110134,S.92410001,S.00100522,S.06440001,S.00110049,S.00570222,S.00110479, 206
3127 552 ptc-MIR166p LG_V:824216-824356:-1	GGTTGAGAGGAACGCTGTCTGGGTCGAGGTCATGGAGGCCATGATTATACATAAATGGCATTATCTGATGACAGCCCAGATAATCGATGCACCTGTCTTGAACCTAAATGATTCTCGGACCAGGCTCCATTCCTTCCAACC	TCGGACCAGGCTCCATTCCTT 1	igr_sense, HASH(0xc6e97b0) S.00660257,S.31830001,S.00070443,S.04390002,S.39220001,S.00970023,S.00070441,S.00011350,S.216080001, 19
3128 552 ptc-MIR166d LG_V:824461-824561:-1	TGAGTTGAGGGGAATGTTGGCTGGCTCGAAGCTTAAGCAAAGAGTTTTCTCTCAAGAAACAACTGTTAAGGCTTCGGACCAGGCTTCATTCCCCTCAACCA	TCGGACCAGGCTTCATTCCCC 1	igr_sense, HASH(0xc6d8f24) S.00091498,S.00660257,S.00180270,S.00160591,S.63260001,S.00061699,S.00012698,S.02360003,S.00011350, 20
3129 2055 LG_V:1457589-1457731:-1	ATAAATTTTCTTCGTCCAATCACGTGGGAGTTGGGACTTGATATTTATAAACATGTGGATATATTTATGTATGATTCGATGTGTGTAAATCTTAATAAAGCAGTCTCCACCTGTTTCCATGGGATTGGACGAAGAAAATTTAT	TTTCCATGGGATTGGACGAA 0.411503 1	igr_sense, S.00050357,S.00131268,S.00150490,S.00120688,S.00002201,S.00131275, 5
3131 26 LG_V:1572677-1572814:-1	AAGTTGGTCAACGGAAAACACTTTCCGGTCAACGGAAAACACTTTCCAGTCAAAGAAAAATTTGGTTTGGTTTCCAGAAAAATGTTTTCCCTTTTGACGGTGTTTGTTTTCCGGAAAGTGGTTTCCGGGAAACCACTT	TTTCCGGAAAGTGGTTTCCGG 0.062654 1	repeat_sense,igr_sense, S.114800001,S.00640008,S.96570001,S.70910001,S.39310001,S.194020001,S.02190002,S.00120394,S.05470002,S.00031534,S.203700001,S.17930001,S.02130011,S.162550001,S.84550001,S.02730008,S.00091520,S.78670001,S.00030682,S.00071078,S.00031254,S.44520001,S.01470064,S.98990001,S.02790005,S.00070689,S.139930001,S.02320022,S.116470001, 1218
3143 798 LG_V:4434542-4434633:-1	AAGAGAGGAAACTAATGTAATCTCCCTCTTTTACCTTCCTCTAATCTTGATGATGAACCTAAGAGTGGGAGATTAGATTAGTTTCCTCTCTT	GGAGATTAGATTAGTTTCCTC 0.719269 1	igr_sense, S.00010641,S.00151133,S.02630013,S.00071224,S.02630014,S.105640001,S.00010640,S.00060911, 27
3144 376 LG_V:4741359-4741497:-1	TAATGACATTGAGAAAGGTTACCAACGGTGAACCAAGTGTGTCACAATTGTCGTCCAAATATAGCATTTGGCTCACTTGCCATTAGCGGCAAGTGTAGCCCACTAAGATCACCATTGGTGACCTTTCTTGGTGTCATTG	ATTGGTGACCTTTCTTGGTG 0.535562 1	igr_sense, S.00020529,S.00101963,S.00110727,S.00111280,S.00080512,S.00091383, 94
3145 2061 LG_V:4741359-4741497:-1	TAATGACATTGAGAAAGGTTACCAACGGTGAACCAAGTGTGTCACAATTGTCGTCCAAATATAGCATTTGGCTCACTTGCCATTAGCGGCAAGTGTAGCCCACTAAGATCACCATTGGTGACCTTTCTTGGTGTCATTG	TCACCATTGGTGACCTTTCTT 0.539627 1	igr_sense, S.00102420,S.00110594,S.00070684,S.00110727,S.00050258,S.00110598,S.00150651,S.00140173,S.00190341, 106
3147 2062 LG_V:5256216-5256333:-1	TACCACCACACAAGGTTGTCAATTTTGTTCTGGTTGATGTTTCATTTTTTTATTGGACAATATATTTCAATTCCAGAATTATTAACCAGAACAAAATTGACAACCTTGGGTGGTGGTA	ATTGACAACCTTGGGTGGTG 0.879188 1	repeat_sense,igr_sense, S.00110525,S.00091033, 9
3150 2064 LG_V:5412619-5412733:-1	GGAAGGTTACCAACAGTGACCGGACTGGGTTATATTTGACGCTCAAAGATGGCAAGTGGCTTATTTGTTTTTGGTGACAAGTATAACCTACTCCAGTCACTGTTGGTGACATTCC	ACCTACTCCAGTCACTGTTG 0.691158 1	igr_sense, S.31570001,S.01240074, 18
3168 146 LG_V:10474734-10474820:-1	GTTTTACCGACGGATTAATTCCGTCGGTGACAGCAATGAAATCCGTCGGTGAAAATCATACCGACGGAACACGTCCGTCGGTAAAAC	CGACGGAACACGTCCGTCGGTA 0.726986 1	repeat_sense,igr_sense, S.00180215,S.01490009,S.00120787,S.00180661, 602
3169 146 LG_V:10710558-10710690:-1	TTACCGACGGAACATATCCGTCGTTACATCGGTCGGTGAATGTATGAAATACCGACGGAATATCTCCGTCTGTAAATTCGTCGGTACTGGTGGAAGCTACTGTTAAATGGCGACGGATTAATTCCGTCGGTAA	CGACGGATTAATTCCGTCGGT 0.711742 1	repeat_sense,igr_sense, S.00180215,S.01490009,S.00120217,S.00180057,S.00180661, 3198
3173 2072 LG_V:11862311-11862435:-1	CAGGTTTACTGTACCACGTCTTGGGCATTGATTGGAGCGATGCCTTGGTTGCCCGCATCTGTAGCATTTATCTGAATGTGGTCGAGCATATGGATTCCTTAGTGCCTCAGGTGGTATGGTCCCTG	TAGTGCCTCAGGTGGTATGGT 0.0292274 1	igr_sense, S.00061592,S.00180080, 2
3185 2077 LG_V:13762044-13762164:-1	ACTACTACTAAGGTGCATGGGCTCAGGCATTGTAGCCAAAACCTATACTGAGCATGCACTCCAGCACCCCTATGGGTTGGGGTTGCCACACTTGAGCCTAACGTGCTTTGGTCCAAGTAGT	TGAGCCTAACGTGCTTTGGT 0.688364 0	igr_sense, S.00081472, 7
3190 552 ptc-MIR166e LG_V:15276184-15276282:-1	TGTTGAGGGGATTGTCGTCTGGTTCGATGTCATTCATGAGAAGCTCAAACATAAACGTAATATTGAATGATTTCGGACCAGGCTTCATTCCCCCCAACA	TCGGACCAGGCTTCATTCCCC 1	igr_sense, HASH(0xc745608) S.00091498,S.00660257,S.00180270,S.00160591,S.63260001,S.00061699,S.00012698,S.02360003,S.00011350, 20
3195 146 LG_V:16234190-16234313:-1	GTAATTGCCGACGACATTACCGACGGAAAATCCGTCGGTAATTATGGCATGGCTTGTAATTTTATTGCAACTCTCTGTGTAATACCGACGGATATTATCCGTCGGTGATGCCGTCGGTAATTAT	TCCGTCGGTGATGCCGTCGGTA 0.851276 1	repeat_sense,igr_sense, S.30260002,S.00180873,S.117350001,S.00180057,S.204190001,S.00410004, 2680
3196 146 LG_V:16234464-16234550:-1	GTTTTACCGACGGACTCATTCCGTCGGTGACAGCAATGACATCCGTCGGTGAAAATAATACCGACGGAACACGTCCGTCGGTATAAC	CGACGGAACACGTCCGTCGGTATA 0.257092 1	repeat_sense,igr_sense, S.00180215,S.01490009,S.00120787,S.00180661, 622
3209 206 LG_VI:4125841-4125939:-1	AGAAAGCGATGTTGGTGAGGTTCAATCCGAAGACGGATTTACACGTGAAAGTAATTGTAAAATACGATCTCAGATTGAGCCGCGCCAATATCACTTTCT	GATTGAGCCGCGCCAATATCACTT 0.350037 1	igr_sense, HASH(0xc757220) S.00071054,S.153950001,S.00020794, 21
3210 206 ptc-MIR171c LG_VI:4125841-4125939:-1	AGAAAGCGATGTTGGTGAGGTTCAATCCGAAGACGGATTTACACGTGAAAGTAATTGTAAAATACGATCTCAGATTGAGCCGCGCCAATATCACTTTCT	AGATTGAGCCGCGCCAATATC 1	igr_sense, HASH(0xc75e570) S.00400008,S.00030827,S.01270071,S.00021331,S.00570207,S.00071054,S.00021334,S.153950001,S.44860001, 19
3211 134 LG_VI:4835077-4835178:-1	GATAAAGCCAGAGCCAAGAGACTAAGGTCTGGGAGGCAATGCCACACTAAGAGACCTGGGCTCGCGGACAATCCAGACCCAAGTCTCTTGGGTCTGGCGGTC	GACCCAAGTCTCTTGGGTCTGGCG 0.198974 1	igr_sense, S.00161273,S.00031718,S.00012490,S.00021669,S.00011508,S.00160663,S.00160542,S.00050731,S.00141156,S.00012026,S.00120817,S.00050447,S.00570089,S.00002486,S.00090338,S.00030821,S.01520019, 976
3217 146 LG_VI:8588783-8588856:-1	TTACCGATGGAATTACCGACGGAATAATTAAAAAATATTAATATTCAATTATCCGTCGGTAAATCCGTTGGTAA	TCCGTCGGTAAATCCGTTGGT 1.19176 1	repeat_sense,igr_sense, S.00070795,S.00180057, 2781
3232 2 LG_VI:16186614-16186718:-1	GGACCGGCCCGATAGGTTGACCCGGTGATTGGACTGTTCGGGTTTGTTAAAAGGCAGGCTGGTGTAACAACTCGACAAAACCTGGTCGACCCGGCGGGTGGACCC	CAAAACCTGGTCGACCCGGCGGGT 0.10812 1	repeat_sense,igr_sense, S.00110839,S.00160069,S.17580001,S.00191039,S.01230034,S.84600001,S.41620002,S.48310001,S.04680002,S.00660085,S.81520001,S.00012641,S.25330001,S.00770033,S.04140006,S.02050003,S.00160801,S.107490001,S.38120001,S.00021584,S.00030047,S.192760001,S.01070016,S.89720001,S.155320001,S.41620003,S.00161272,S.02400013,S.73010001,S.00100478,S.191800001,S.00011796,S.56900001,S.000805…
3239 146 LG_VII:265936-266041:-1	TCGGTATATACCAGCGGAATTACGGACGGAAAAAATTCCGTCGGTAATGGTGACCTCAAATTACCGATAGAAGTATTCCGTCGGTAATGCCGTTGGTATTAAGCGA	ATTCCGTCGGTAATGCCGTTGGT 0.737003 1	repeat_sense,igr_sense, S.00070795,S.03790008,S.00180057,S.42540001, 1837
3246 552 ptc-MIR166q LG_VII:3394990-3395133:-1	GTTGAGAGGAATGTTGTCTGGCTCGAGGTCATTGAGGCCATGATTATACAGACATGGCATTACCTGATGACAGCCGAGAAAATTCAAAGTCTGTGTGTATCTTGTACCTCGATGATTCTCGGACCAGGCTTCATTCCTTCCAAC	TCGGACCAGGCTTCATTCCTT 1	exon_sense,cds_sense, HASH(0xc7aa6fc) S.00091498,S.00660257,S.00180270,S.63260001,S.00061699,S.00012698,S.02360003,S.00011350, 19
3247 552 LG_VII:3394990-3395133:-1	GTTGAGAGGAATGTTGTCTGGCTCGAGGTCATTGAGGCCATGATTATACAGACATGGCATTACCTGATGACAGCCGAGAAAATTCAAAGTCTGTGTGTATCTTGTACCTCGATGATTCTCGGACCAGGCTTCATTCCTTCCAAC	CTCGGACCAGGCTTCATTCC 0.418989 1	exon_sense,cds_sense, HASH(0xc7b3b9c) S.00091498,S.00660257,S.00180270,S.63260001,S.00061699,S.00040879,S.00012698,S.00021738,S.02360003,S.00091057,S.00011350, 19
3248 552 ptc-MIR166f LG_VII:3395235-3395337:-1	GTGTGTTGAGGGGAATGTTGGCTGGCTCGAAGCTTAAGCAAAGAGTTTCCTAACATGAAACAACTGTTAAGGCTTCGGACCAGGCTTCATTCCCCTCAAACAT	TCGGACCAGGCTTCATTCCCC 1	igr_sense, HASH(0xc7b9a90) S.00091498,S.00660257,S.00180270,S.00160591,S.63260001,S.00061699,S.00012698,S.02360003,S.00011350, 20
3254 134 LG_VII:5990024-5990104:-1	TAAGACCCAAGAACCTTGGGTCATGACGCAGTACCTAAGAGAATTGGGTCTGAAGGCAGGACCCAAGCGAAATGGGTCTTG	CAGGACCCAAGCGAAATGGGTCT 0.380826 0	igr_sense, S.00170173,S.45990001,S.00021827,S.00021826,S.00050447,S.00410160, 264
3255 152 LG_VII:6392994-6393129:-1	AACCAAACCGAAACCGGTCAGTTTGAACCGGTTTTTGCTCTAAAATAACCGAACCAAAACCGGTCGGTTTGAACAAGTTTTTGTTCTAAAATAACCGAACCGAAACCGGTCGGTTTGAACCGGTTTCGTTTTGGTT	ACCGGTCGGTTTGAACCGGTTT 0.0322418 1	repeat_sense,igr_sense, S.00040690,S.00170153,S.05220003,S.00141178, 1999
3256 2100 LG_VII:6490111-6490274:-1	CATGCTTTTCCACGGCTTTCTTGAACTTGGCACTCAAGAGACATGAGAGTAAAGGGCTAGGCTTTCTTTTCTATTCCTTTCGTTCTTTGAAATTTTCCTGTTCAAAGAATCCATACATATCAGTCTCTTTAGTACAAAGCTCAAGAAAGCCGTGGGAAAATATG	CTCAAGAAAGCCGTGGGAAA 0.682715 1	igr_sense, S.00060662, 7
3259 2101 LG_VII:8219447-8219588:-1	AGAATGATCATCCTCTATTGGGCACGCTCAAGGGAATGAGCATCCTCACTTGGTACGCCCAAAAGAATGACAACATCCTCCATTGGGAACACCCAAAGGAATGACCATCCTTCCTTGGCATGCCCAAGGGGATGACCATCCT	GCATGCCCAAGGGGATGACC 0.555395 1	igr_sense, S.93110001, 32
3260 848 LG_VII:8219692-8219824:-1	GTGCGTTGGGCTTGGCAATGTTCCAAGCCCCGAGATGTTAGGTCTGACGCTAGCCAGACTCAGAGACGATTGGGCTTAATAGTACGCCAAGCCCCAAGACGCTGGGCTTGGTAATGTGCCAAGCCCCAGGCAC	TGGGCTTGGTAATGTGCCAAGC 0.951251 0	igr_sense, S.01580018,S.00120531,S.00030938,S.01580019,S.03490001,S.00010958, 120
3262 2103 LG_VII:9096008-9096104:-1	TGGGCCTCTGGGCTAGTCTGTTTGCTGTTTAATTTCTTTTCTCTATATATTAAAAAAAATAAAAATTAAACAACAAGCAGAGGAGTCCAGAGGACCA	ACAAGCAGAGGAGTCCAGAG 0.334027 1	igr_sense, S.00051339,S.00131223,S.01230042,S.00130053,S.00161190,S.00021832, 4
3263 82 LG_VII:9248549-9248656:-1	GCACACCCATGCGCCAGGTGGCGCTAGGGTCTGCCTTTCGCATTGGAGCCTCCTCAGCGCCAGGTGGCGCTCGGGTGTACCCAAGTGCCAAGTGGCGCTTGGTTGTGC	ACCCAAGTGCCAAGTGGCGCTTGG 1.12332 1	igr_sense, S.00060902,S.00091341,S.02150012,S.00041234,S.00141553,S.144950001,S.01500064,S.01480033,S.00100910, 108
3289 2118 LG_VIII:4150581-4150670:-1	TGACGGATTCGGAGAACAGCTGTCGGTGTTGATGGTGGCTGTGGGCAGAGGACATTTCAGAATTTGGGGAGCTGGACTCTGGAGCAGTGG	TTGGGGAGCTGGACTCTGGA 0.378666 0	cds_antisense,exon_antisense, S.00080619,S.00010080,S.46350001,S.58000001,S.00090295, 6
3292 514 LG_VIII:5552606-5552730:-1	CGGGTCTCGCCCGGGTTTGCCCGAGTCGCCCGGGTCATGGGTCGACCGTGTCGTTGCACCGGCCGGTCTTTTGGCAAACCCGAATCGGTCCAGCTACCGGGTTCCGGGTTGACCCATCGGACCTG	ACCGGGTTCCGGGTTGACCC 0.228298 1	repeat_sense,igr_sense, S.04930005,S.00280268,S.16070002,S.00030395,S.00640167,S.00090643,S.06290002,S.00190795,S.00141221,S.00110134,S.00160986,S.06440001,S.00160908,S.00110049,S.00570222,S.00110479, 279
3298 2121 LG_VIII:6746343-6746424:-1	AGATTCGGATTCTGGGAGTGACAGCGAGGCTTCTGTTTTCGAGACAGATAGTGGGTCGTCGTCTGTGACAGGGTCGGAGTCT	TCGTCGTCTGTGACAGGGTCG 0.172372 0	exon_sense,cds_sense, S.00081652,S.171900001,S.00061262,S.00070957,S.01520054, 3
3299 174 ptc-MIR475d LG_VIII:8026870-8026971:-1	TAACATCCTGATCAATGGCCATTGTAAGAGTAGAAGGATCCATGAAGCAAAACATTGACTCCTGATATTCCACTCTTACAGAGTCCATTGATTAAGATGTTA	TTACAGAGTCCATTGATTAAG 1	igr_sense, S.03980005,S.24000001,S.00090956,S.01250075,S.00150846,S.01240090,S.00180329,S.00062011,S.00131192,S.00130309,S.00170244,S.20170001,S.00290222,S.00640083,S.00031241,S.01200065,S.00190210,S.15500003,S.00040809,S.00061748,S.00130327,S.00090288,S.00061747,S.10640002,S.00070222,S.00160204,S.00130311,S.00700094, 32
3305 2127 LG_VIII:9369742-9369840:-1	TTCGAGTTTATCACTTGAATGTTGACCGAATATGGATGAAAAGTTGTTTTCTGTTTCCTTTCCTCCACATTCGGTCAATGTTCCAGTGATGAGCATGAA	TCGGTCAATGTTCCAGTGATGAGCA 0.885438 1	igr_sense, S.01820008,S.01820009,S.00160420,S.01780010,S.81190001,S.00101260,S.89590001,S.00061039,S.01210008,S.00061723,S.00002646,S.01780023,S.00081379,S.01780026,S.00050806,S.00100932,S.140690001,S.01820006,S.01780002,S.00071309,S.00110271, 15
3306 2128 LG_VIII:9369749-9369833:-1	TTATCACTTGAATGTTGACCGAATATGGATGAAAAGTTGTTTTCTGTTTCCTTTCCTCCACATTCGGTCAATGTTCCAGTGATGA	TCCACATTCGGTCAATGTTC 0.927751 1	igr_sense, S.00030869,S.01820008,S.01820009,S.01780010,S.00110805,S.81190001,S.89590001,S.01780023,S.01780026,S.00100932,S.140690001,S.01820006,S.01780002,S.00110271,S.00110804, 11
3310 2132 LG_VIII:10010526-10010672:-1	TGCTCTCCACTGTTCATATGTAGCAGAACAGTGGAGACATAGAGAAGTGCAGAAAAAGAAAAGGAAGGGGAAAGGGAAGAGGCGGCGGCCCTGGGCGGTGGTGAGGGAGCTGCGGTCCACTGTTCTGCTACGTGAACAGTGGAGACA	TTCTGCTACGTGAACAGTGG 0.651186 1	igr_sense, S.13260001,S.00012065, 80
3313 552 ptc-MIR166g LG_VIII:11091588-11091683:-1	AGTTGAGGGGAATGCTGTCTGGTTCGAGACCATTCACCTGAAGAGCACGCATTCATCTTTTGAGTGATCTCGGACCAGGCTTCATTCCCCCCAACT	TCGGACCAGGCTTCATTCCCC 1	igr_sense, HASH(0xc849474) S.00091498,S.00660257,S.00180270,S.00160591,S.63260001,S.00061699,S.00012698,S.02360003,S.00011350, 20
3315 2135 LG_VIII:11309409-11309525:-1	AGATTACGACAGTAGCTTAATTTTTTCTTACTGATAATTCTCACTTGCACTAGTAGTACTCTCTGGTGGTGCTTGTGGTGGCATCAGTGAAGCAGGATTCTGCTGCTGTGGTGGTCT	AGGATTCTGCTGCTGTGGTG 0.30848 1	cds_antisense,exon_antisense, S.00020527,S.117630001,S.00060647,S.00150849,S.00190938,S.00011885,S.01640070,S.00030892,S.00150305,S.00002538,S.00002676,S.02730002,S.00081544,S.00130635,S.00410212, 7
3316 134 LG_VIII:11454644-11454773:-1	GTTGCATGACCCAAAAATAAACTTGGGTTCTGCCATGTACACGACCCAAATAACCTTGGGTCCTGGATAGCCTGGCCCAAGACGAACTCCAGGCTTGGCAGGACCCAAAATAGCCTTGGGTCATGGCCGC	CAGGACCCAAAATAGCCTTGGGTC 0.956588 1	igr_sense, S.00160500,S.101550001,S.00061850,S.01570002,S.00002485,S.00030335,S.00041116,S.01500064,S.00570089,S.00860029,S.00040468,S.00070433, 307
3318 2136 LG_VIII:12265505-12265640:-1	TACTACAGCTTCCCATCACTTCCATAAATCTTTGAAAACTAGAAGATTCTATTTTACTGCAGCTTCCCACTACTTTCATTTTACTGCAGCTTTTCCAGTTTTCAAAGATTTATGAAAGTGATGGGAAGCTGCAGTA	TGAAAGTGATGGGAAGCTGCA 0.389969 1	igr_sense, S.00140055,S.00880010,S.00150022,S.00101990,S.00141111,S.00002564, 17
3324 174 ptc-MIR475b LG_VIII:13883551-13883680:-1	ATAACATCTTGATCAATGGCCATTGTAAGAGTAGAAGGATCCATGAAGCAATAACTCTCTTTGCTGAAATGTGCGACCAAATAGACTCTTGATATTTCATTCTTACAGTGCCCATTGATTAAGATGTTAT	TCTTACAGTGCCCATTGATTAAG 0.354034 1	igr_sense, S.03980005,S.24000001,S.19640001,S.01250075,S.01240090,S.00062011,S.00131192,S.00130309,S.20170001,S.00640083,S.01200065,S.00110033,S.00130325,S.00190210,S.00002232,S.00070793,S.00110216,S.150680001,S.00040809,S.00061748,S.00031307,S.00130327,S.00400048,S.00061747,S.10640002,S.00080015,S.00160204,S.00290361,S.00160333,S.00130311,S.00130326,S.00031516,S.81910001,S.00170405, 31
3325 174 LG_VIII:13883552-13883679:-1	TAACATCTTGATCAATGGCCATTGTAAGAGTAGAAGGATCCATGAAGCAATAACTCTCTTTGCTGAAATGTGCGACCAAATAGACTCTTGATATTTCATTCTTACAGTGCCCATTGATTAAGATGTTA	CATTCTTACAGTGCCCATTGAT 0.922626 1	igr_sense, S.00121260,S.19640001,S.00151042,S.00131192,S.00130309,S.00080485,S.00290222,S.00002249,S.00110033,S.00130325,S.00120396,S.00002232,S.00031307,S.00130327,S.00400048,S.00150395,S.00080015,S.00130311,S.00130326,S.00170405,S.81910001,S.00120395, 20
3327 222 LG_VIII:14115732-14115841:-1	GTTGCGCAGCGAAATTCTGTTTCGCTGACGCAACTGAACCTCCTGCAGCGATTTGATATTCGCTGCCGAATTGTGTGTTGCGCAGCGAAATTCTGTTTCGCTGCCGCAAC	GCAGCGAAATTCTGTTTCGCTG 1.02412 1	repeat_sense,igr_sense, S.00070106,S.00010569,S.118400001,S.75670001,S.03340002,S.00120796,S.00640227,S.152670001,S.23220001,S.01370089,S.05760004, 690
3336 222 LG_VIII:14790079-14790190:-1	GTGTTGTGCAGCGAAACTCTGATTCACTGCCGAAACTGAGTCTTCTGCAGCGAATTAGCATTCGCTGCCGAAACTGAGTCTTCTGCAGCGAATTAGCATTCGCTGCCGAAAC	CTGCAGCGAATTAGCATTCGCTGC 0.149924 1	repeat_sense,igr_sense, S.75670001,S.03340002,S.01370089,S.05760004,S.00161276,S.31900002, 1955
3337 222 LG_VIII:14869258-14869361:-1	CATTGCTGTCGATTTCTGAATCGGCAGCGACACAATTTTTGGCTTTCGATTTTTTAATCGACAGCGGCATTGTTTGGTTGCCGATTTTGGAATCGGCAGCGATG	TGCCGATTTTGGAATCGGCAGCGA 0.903405 1	igr_sense, S.00082028,S.01560026,S.132550001,S.36050001,S.01370090,S.00170258,S.03650001,S.101300001,S.36330001,S.130820001,S.189280001,S.123280001,S.00120564,S.38050001,S.00031628,S.116450001,S.00141361,S.88750002,S.01960017,S.00440084,S.00051112,S.159400001,S.09490001,S.03340003,S.123280002,S.00120545,S.19430002,S.125490001,S.05060001,S.19430001,S.127630001,S.05760001,S.41310001,S.137690001,S.1…
3353 774 LG_X:748913-749022:-1	CGTTTCGCATGTGCAGCAAACAGAACGGAGCCGCCAGTGTGCGTTGTCACCGAGCCATGAATTGGTCGATTCCGGTTGCCAGCTCCGGACTGTGAGCGTCGTGTGAACCG	GCTCCGGACTGTGAGCGTCGTG 0.190222 1	repeat_sense,igr_sense, S.00100508,S.00030625,S.00120609,S.00021622,S.00050752,S.00030422,S.00030646,S.00030204,S.00011864,S.00120632,S.00180118,S.00060190,S.00070860,S.00570153,S.01490042,S.00002108,S.00030017,S.00021689,S.00010433,S.00180451,S.00030001,S.00180111,S.00570229,S.00180787,S.00030634,S.00050657,S.00061020,S.00021678,S.00050709,S.00051362,S.00180208,S.00161016,S.00061378,S.00062001,S…
3354 92 LG_X:753361-753463:-1	TGGTTAAAGGGGATCGCCAAATGGGATCTCAAGTTAGCCCAACCATATAGAGGATTTTGGTTCTGGTTAAAGGGGATCGCCAGATGGGATCTCATGTTAGCCA	GGGATCGCCAGATGGGATCTC 0.15448 1	igr_sense, S.03670005,S.207160001,S.01850027,S.33170001,S.83950001,S.106030001,S.01490019,S.117490001,S.01850025,S.09180003,S.00020544,S.12740001,S.00040796,S.00110287,S.15560001,S.08010002,S.00150942,S.01170094,S.00012659,S.25140001,S.02340013,S.192520001,S.06190001, 3138
3357 134 LG_X:1140749-1140860:-1	CTAAAACCCAATTCTCTTGGGTCGTGACGCAGGACCCATTACCCTTAAGTCCTGCCGCGGGACCTAAAAGAATTGGGTCCTGATGCATGACCCAATTCTCTTGGGTTCTTGG	ATGACCCAATTCTCTTGGGT 0.430673 0	igr_sense, S.00860136,S.00160542,S.00002486, 346
3369 82 LG_X:3524607-3524744:-1	GAGTTTTCCCAAGCGCCACGTGGCGCTGGGGCTGCCATAGCCAATCGAGCCTTTTGCCAAGACCCAAGCGCCAGGTGGCGCTGGTTCTGCCCCTCGTACTGGAGCCGCCCAAGTGTCAGGTGGCGCTCGGGTCTGCTC	CCCAAGTGTCAGGTGGCGCTCGG 0.625776 1	igr_sense, S.00060902,S.45990001,S.00041234,S.00141553,S.144950001,S.00010837,S.01500064,S.01480033, 43
3370 2148 LG_X:3524614-3524737:-1	CCCAAGCGCCACGTGGCGCTGGGGCTGCCATAGCCAATCGAGCCTTTTGCCAAGACCCAAGCGCCAGGTGGCGCTGGTTCTGCCCCTCGTACTGGAGCCGCCCAAGTGTCAGGTGGCGCTCGGG	AGCCGCCCAAGTGTCAGGTG 0.48581 1	igr_sense, S.00041234,S.00090581,S.01480033,S.00400215,S.27890002, 13
3372 222 LG_X:3865892-3865986:-1	GCTGCTGATTTTTGAATCGGCAGTGATGCAGTTTCGGCTGCCGATTTCTTAATCGGCAGCGCCGTATTTTTGCTGCTGATTTCTGAATCGGCAGC	TTGCTGCTGATTTCTGAATCGGCA 0.450004 1	igr_sense, S.00082028,S.01560026,S.00101543,S.36050001,S.00170258,S.03650001,S.130820001,S.00120564,S.116450001,S.00141361,S.00190234,S.00440084,S.00150247,S.55390001,S.03340003,S.00120545,S.19430002,S.00080848,S.19430001,S.41310001,S.137690001,S.117680001,S.05490001,S.00190231,S.00820098,S.00040925,S.00190265,S.00020051,S.00110530,S.00190204,S.213620001,S.138940001,S.00081917,S.01790021,S.000608…
3374 790 LG_X:4087335-4087463:-1	ATTGACAACGTACCGACGGACTTAAGTCCGTCGGTGTGGCCGTCGGTGACCTGGTGGCATTTCCAGTAATTATTTTCGAACTCTCTATGAAATGCTGACGGACTTAAGGCCGTCGGTGTGGCTGTCGGT	GGACTTAAGGCCGTCGGTGT 0.993909 1	repeat_sense,igr_sense, S.00100689,S.22610003,S.23680003, 196
3378 134 LG_X:4490939-4491078:-1	CTATACCCAAGAGTCTCGGGTTTGGTTGCAACGCCTGACCTAAGAGTGATATTTATAATATTAATAATAACATTAAACTTGCATGACCCAAGTTTAAATGGGTCTAGCTGCAATACCAGACCCAATAGTCTTGGATGTGG	CCAGACCCAATAGTCTTGGA 0.373981 1	repeat_sense,igr_sense, S.00180028,S.00131294,S.00031561,S.00061523,S.00120531,S.00011486,S.78630001,S.00180520,S.00011150,S.00031269,S.00180238,S.02900001,S.00021390,S.00051172,S.00110557,S.00180029, 462
3379 2152 LG_X:5477214-5477349:-1	TCTGTTCTTTTTTGTATCTGTAGCACGAGCAGGTATAAACTGTCAGGAGGGTCGGGTACAAAGGGGTTAGATACAGCGGAGTATTTGATTGAGAACAGCAAGTGCACTTGTGTTGCAGTGCAGAAAAGAGGACAGA	GTGTTGCAGTGCAGAAAAGA 0.397034 1	exon_sense,cds_sense, S.158400001,S.72970001,S.00130706,S.00060179,S.00031675,S.00081992,S.00012613,S.19580001,S.00031661,S.00031674,S.00012612, 6
3384 2157 LG_X:5988067-5988161:-1	TGACCATATCCCAGCAACACAGTTTTCCAACATCTCCTATTTTCTGATATAAAAATTGGTAGCTGTTGGGAAATGGTGTTGCTAGGATACGGTCA	TGGGAAATGGTGTTGCTAGG 0.110462 1	igr_sense, S.01620009,S.03350004,S.02490006,S.00021249,S.01690001,S.00010676,S.02940002,S.00081918,S.01300005,S.120510001,S.00040764,S.01470095,S.01880011,S.02140013, 12
3385 146 LG_X:6424763-6424863:-1	GGTAAAGCCGACGGACGTATTCCGTCGGTGATGACGTCGGTAAAAAAATCACCGACGAACTTCTAATCACACACCGACAGAATTTTTCCGTCGGTAAAACT	ACCGACAGAATTTTTCCGTCGGTA 0.333656 1	repeat_sense,igr_sense, S.01490009,S.00570236,S.00120217,S.00031654,S.00180661,S.24060001, 1812
3391 134 LG_X:8715080-8715145:-1	GCTAGACCTAAAAGTCTTGGGTGTGGTTCTGTCTGCAACTTCAGGCCCAAGACTGTTGGGTCTGGC	GCCCAAGACTGTTGGGTCTG 0.536736 1	repeat_sense,igr_sense, S.00012490,S.01480069,S.01480066,S.01820021, 78
3392 2161 LG_X:9369441-9369566:-1	TGTTCGGGGCCGTGAGCCCTTCGAACAGCCTGCATCAAAGACATTGGCCTGAGAACAGTAGCCCGACCTTGTATTGGGCTCGCAAGTCCAGTGACCAGGTTGCTCGAAGGGCTCAACACCTGGGCA	GGTTGCTCGAAGGGCTCAAC 0.143146 1	igr_sense, S.00012228,S.00100547,S.00071289, 5
3395 66 LG_X:10218480-10218608:-1	GAGATTGGGCGTGGACGCCTCCACACCCACCTTGGCTGTGGGCATGGCTGTGTGGCCCAACCCGAAGTTGGGCATGGACGCGTCCAAACCCAACTTAGAGTTGGGCGTGGAAGCGTCCATGCCCACCTC	TGGGCGTGGAAGCGTCCATGCCCACC 0.178477 1	igr_sense, S.00130771,S.00141201,S.00030407,S.00011415,S.25400002,S.24070002,S.130660001,S.00141199,S.00131010,S.00041234,S.00180471,S.00131011,S.01930009,S.00141553,S.00030997,S.06720003,S.00880095,S.00100632,S.29250002,S.00061250,S.00091184,S.00181067,S.02400014,S.02150013,S.07060002,S.01270072,S.146010001,S.00041379,S.01480034,S.00040946, 94
3397 66 LG_X:10218504-10218616:-1	CCCATCTTGAGATTGGGCGTGGACGCCTCCACACCCACCTTGGCTGTGGGCATGGCTGTGTGGCCCAACCCGAAGTTGGGCATGGACGCGTCCAAACCCAACTTAGAGTTGGG	CATGGACGCGTCCAAACCCAACT 0.61716 1	igr_sense, S.00130771,S.00141201,S.00011415,S.25400002,S.130660001,S.00091018,S.00141199,S.00131010,S.00060744,S.00041234,S.00180583,S.00131011,S.01930009,S.00141553,S.15540001,S.00030997,S.00180576,S.01780039,S.00021882,S.00011425,S.06720003,S.00100632,S.00181067,S.02150013,S.02400014,S.07060002,S.01270072,S.06140006,S.146010001,S.00130468,S.00011156,S.00002401,S.01480034,S.00040946, 158
3402 1124 ptc-MIR403b LG_X:13974075-13974169:-1	CATATCTCTAGTTTGTTCGTGGATCTGACGCCATCACAACCGTTCATTTCACGACCATCCAATGGCGTTAGATTCACGCACAAACTCGCGATCTG	TTAGATTCACGCACAAACTCG 1	igr_sense, S.02000019,S.00120630, 9
3403 2166 LG_X:15702375-15702459:-1	TGGGGAGGCAGAACCATGGGCATGACCGTGTGTAGCATGTGTATGAACATGTACATGACCTTCATGCTCTTCAGCTGTCTCTTCA	TCATGCTCTTCAGCTGTCTC 0.0901853 0	cds_antisense,exon_antisense, S.00160138,S.00440213,S.00030332,S.00011110,S.00070763,S.00101787,S.00101831,S.00101652,S.00061742,S.00011141,S.00440214,S.21970001,S.00111159,S.00031054,S.00410038, 4
3406 6 LG_X:17230168-17230275:-1	AACCGGGTCAAACCGGTTTGGCTCGGTTTTCTCGGTTTTTTCCGGACCGGTTTTGGTTCGGTTCTGTTTTTTAGGGTAAAAACCGGTTCAAACCGGTTTGGCTCGGTT	AAAACCGGTTCAAACCGGTT 0.124597 1	repeat_sense,igr_sense, S.38330002,S.184680001,S.11550002,S.00040149,S.00040147,S.07900005, 1655
3407 344 LG_X:17264032-17264123:-1	ACTAGAGGAGGCATCCAAAGGGATCGCATTGATCCCGAGTGTCCCTGGCCATAATTTTGGATCATGCTATCCCTTTGGATTCCTCCTTTGGT	ATGCTATCCCTTTGGATTCCTCC 0.382975 1	igr_sense, S.00410010,S.42440001,S.00070482,S.00030125,S.01420080,S.04890001,S.02210002,S.00170431,S.00410013,S.00010445,S.00091074,S.02210001,S.00030121,S.00030126,S.00040116,S.00970007, 22
3409 186 ptc-MIR172g LG_X:17745684-17745819:-1	TTGCCTATGGAGCATCATCAAGATTCACAAGCTTTATTAGGGCTAGTGTGTGGTGATGATGGTGGCTTTTGGTGGTCCCTTTTTTTCAATCCAATAGCCCTTTGAATTGGGAATCTTGATGATGCTGCAGCGGCAA	GGGAATCTTGATGATGCTGCAGC 0.694368 1	igr_sense, HASH(0xcb78530) S.00040483,S.01330025,S.00040111,S.00080615,S.00141177,S.00101101,S.00010172,S.00012951,S.00110607,S.02540007,S.00160775,S.02540004,S.00040433,S.00031774,S.00050501,S.00070551,S.00280122,S.00021845,S.02540005,S.00040097,S.00070887,S.56560001,S.01250033,S.00170085,S.00041107,S.00080390,S.00150782,S.84740001,S.00091546,S.00160669,S.00012732,S.115130001,S.00101865,S.000110…
3410 186 LG_X:17745684-17745819:-1	TTGCCTATGGAGCATCATCAAGATTCACAAGCTTTATTAGGGCTAGTGTGTGGTGATGATGGTGGCTTTTGGTGGTCCCTTTTTTTCAATCCAATAGCCCTTTGAATTGGGAATCTTGATGATGCTGCAGCGGCAA	TGGGAATCTTGATGATGCTG 0.118519 1	igr_sense, HASH(0xcb8585c) S.29500001,S.01310019,S.00050161,S.00010423,S.00012951,S.00121070,S.00160775,S.00050501,S.00070551,S.00280122,S.00090078,S.00070887,S.00111238,S.00080390,S.00150782,S.84740001,S.00091546,S.00101865,S.00090763, 23
3412 186 ptc-MIR172c LG_X:19299612-19299722:-1	GGTGCAGCATCATCAAGATTCACATTCAAACAGATGTACGGCAGCTAGCTAGCTAGATAGATAGACAGCAATGTATTTCTTTGAAGGTGAGAATCTTGATGATGCTGCATC	GTGAGAATCTTGATGATGCTGCAT 0.447435 1	igr_sense, HASH(0xcbb4e7c) S.00050621,S.00081236,S.13650001,S.00290219,S.00180648,S.00030670,S.01310019,S.00010423,S.01340081,S.00012951,S.02540007,S.00160775,S.02540004,S.00141411,S.00050501,S.00110210,S.00121078,S.00070551,S.00280122,S.02080030,S.02080033,S.00070749,S.00020215,S.02540005,S.00070887,S.56560001,S.00160053,S.00090730,S.00570116,S.02610011,S.00011084,S.00031813,S.00080390,S.0015078…
3416 206 ptc-MIR171b LG_XI:286899-286997:-1	ATATATAACGAGATATTGGTGCGGTTCAATCAGATAGTAATGCTCCATAAGCATAGAGCTCTATTGTTTGATTGAGCCGTGCCAATATCACGTATATGT	TTGAGCCGTGCCAATATCACG 1	igr_sense, HASH(0xcb8e464) S.00400008,S.00030827,S.00081558,S.01270071,S.17000001,S.00021331,S.00570207,S.00071054,S.00021334,S.00020794,S.44860001, 20
3418 146 LG_XI:1582870-1582968:-1	GTTTTACCGACGGATTAATTCCGTCGGTGACAGCAATGAAATCCGTCGGTGAAAACAATATCGACGGACTCACCAACGGATCACGTCCGTCGGTATAAC	ACGGATCACGTCCGTCGGTATA 0.449705 0	repeat_sense,igr_sense, S.00180215,S.00120787,S.00180661,S.29060002, 308
3426 2173 LG_XI:3174033-3174135:-1	GTAATATCTCGGAGGAGGAGCTAGGGTTGTATCTTACAGAATGCTGCATGCCAGCAGCAAGATTTGCATATGGGGGCCTTGGTGATGGAGTCGGAGATATTGC	GGCCTTGGTGATGGAGTCGGAGA 0.33444 0	igr_sense, S.28860002,S.28150001,S.00141374,S.00031241,S.09620003,S.00010401,S.00140721,S.35620001,S.00160130,S.00100130,S.00181267,S.00051494,S.00071175,S.00130424,S.129880001,S.00090921,S.08200001,S.80020001,S.00050909,S.00050022,S.00021776,S.01230033,S.33370001,S.00190863,S.19790001,S.00700039, 5
3427 2174 LG_XI:4286208-4286308:-1	TTCACTGCGTGAACAGTAGGCGTGAATTATAATTCACGTCCTACTGTTCACATGAACAGCGAGCGTGAATTATAATTCACGCCCACTGCTCATGTAGTGGA	AATTCACGCCCACTGCTCATGTA 0.215567 1	igr_sense, S.00080812,S.124930001,S.00020197,S.00190694,S.03370004,S.00121208, 96
3430 570 LG_XI:4817806-4817881:-1	TTTTTCTTCTTTACAAAGCTTACTATCTAAAGTCTCTGACGAGACTTTCTATCTTAAGCATTGTAAAGAGGGGGAG	TAAGCATTGTAAAGAGGGGG 0.30597 1	repeat_sense,igr_sense, S.212600001,S.136970001,S.83950001,S.01490019,S.117490001,S.08010002,S.10550002, 826
3437 222 LG_XI:6015238-6015412:-1	TCGCAGCCGATTTCTGAATCGGCAGCGACACAGTTCTTTACTGTCGATTACTAGATCAATAATGACACAGTTTGTGGCTGCTGATTTTTGGATAGGCAGTGACGTAGTACTTAGCTATCGATTTTAGAATTGACAGTGATACAGTTCGGGTTGCCGATTTTTGAATCGGCAGCGA	TGCCGATTTTTGAATCGGCAGC 0.535135 1	igr_sense, S.00082028,S.01560026,S.36050001,S.00170258,S.03650001,S.130820001,S.189280001,S.00120564,S.00141361,S.116450001,S.00440084,S.00150247,S.03340003,S.00120545,S.19430002,S.19430001,S.127630001,S.41310001,S.137690001,S.117680001,S.05490001,S.00820098,S.00040925,S.00190265,S.00110530,S.213620001,S.138940001,S.00081917,S.01790021,S.166330001,S.130330001,S.153740001,S.00001984,S.01560017,S.1…
3452 2177 LG_XI:6580497-6580639:-1	CTTAATGGGCTCAGTCTCCCAACCAAAGAGTGACAGGTTGCGCCATCCTATGTCGTCTCCGTCCATATACCCGTGTAATTTGCGGCGTGGGTCTAGTGTCCCCACCAACTCTTCCAGGGTTGGAGAAACTCGGCCCCATTGAG	CCAGGGTTGGAGAAACTCGGCCCC 0.5497 1	repeat_sense,igr_sense, S.19260001,S.18370001,S.14870002,S.07110003,S.86670001,S.00970037,S.00100220,S.00120105,S.00001985,S.18950001,S.00120921,S.00141300,S.00050777,S.01700043,S.00440103,S.06290001,S.14820002,S.00170375,S.00030417, 45
3454 134 LG_XI:6962537-6962639:-1	ACATGTCAGACCTATATTACATGGACTTGGTTGACTGCCAAGTTCGCGCACTTTAGACTTGGTTGTCCACCAAGTCCAAGCGTCTTGGGTCTGCCAAACATGT	ACCAAGTCCAAGCGTCTTGGGTCTG 1.35564 0	repeat_sense,igr_sense, S.01400005,S.00011508,S.00002545,S.00150326,S.01240004,S.00050447,S.00660156,S.11640002,S.00190033,S.00120453,S.00020087, 340
3455 510 LG_XI:7455826-7455909:-1	CTGTTATTAAACCCGGCCCGGCCTGGTGGGTCGAATCGGGACCCGGTCAACCCGGTGGCTGGACCGGTCCGGGTTTAATAAAAG	GGACCGGTCCGGGTTTAATAA 0.345324 1	repeat_sense,igr_sense, S.00110839,S.197820001,S.00191039,S.00440127,S.48310001,S.00051510,S.00660085,S.25330001,S.00090643,S.01500063,S.00160801,S.107490001,S.38120001,S.00021584,S.192760001,S.155320001,S.02400011,S.00870025,S.00161272,S.00190795,S.191800001,S.00141221,S.141430001,S.217080001,S.00110049,S.00570222,S.00110479, 756
3463 92 LG_XI:9651533-9651627:-1	GGTTAAAGGGGATCACCATATGGGATCTCAGATTGACCGATCCACAAAACAGATTTTGGTTAAAGGAGATCGCCATAAGGGATCTCAAGTTAACC	GGAGATCGCCATAAGGGATCTC 0.757245 1	igr_sense, S.03670005,S.207160001,S.33170001,S.106030001,S.01490019,S.117490001,S.09180003,S.00020544,S.08010002,S.00150942,S.192520001, 1335
3465 2178 LG_XI:10178206-10178300:-1	GAAAGGGGGTGGGGGGGGGGGGGGGGCTTTATTGACCAATCCCTTGGGATTATCATTTGATATTTGCTGTTCCCATGCTTTCACCGTATCCTTTT	TGCTGTTCCCATGCTTTCACC 0.0742833 0	igr_sense, S.00040677,S.00031829,S.00100925,S.00160563,S.00120663,S.00150825,S.01400043,S.00101625,S.00440028,S.00101979,S.00100598,S.00010927,S.00080504,S.00130053,S.00061792,S.216940001,S.00180925,S.00060436,S.00150698, 5
3466 146 LG_XI:10291075-10291159:-1	CAATTAATTTCCGACGGTATTACCGACAGAATTTAATGCCACCGACAACAATTAATGTCCGTCGGTAATACCGTCGGAAATATTG	TCCGTCGGTAATACCGTCGG 0.450367 1	repeat_sense,igr_sense, S.01490009,S.00180057, 2556
3469 146 LG_XI:10919937-10920010:-1	TTCTTCTGTAATTCAGTCGGCAATATACCGATGGAATACTTTGATCGGTATATGCCGACGGAATTGCAGACGGA	TGCCGACGGAATTGCAGACG 0.0987983 1	repeat_sense,igr_sense, S.197590001,S.01490010,S.00040713,S.00180788, 118
3471 2179 LG_XI:11183179-11183292:-1	TTGTCTTCTGTTCCAGCTGCGTGCCTTCCTTGCCTTCATCTTGTGATTCATTCAAGCTAATATCTCCTGCTGCAGATCTAAGGCACGAGGAAGGCTCAGCAGGATCAGAAACAG	GAGGAAGGCTCAGCAGGATCAGA 0.606644 1	cds_antisense,exon_antisense, S.00010857,S.00081378,S.00570234,S.40170001,S.00010369,S.00071261,S.107570001,S.00011456,S.09540001,S.00020257,S.00150517,S.00111150,S.04430002,S.31580001,S.00110874,S.131700001,S.00091351,S.00051637,S.00100875,S.107890001,S.00440108,S.00060296,S.00181238,S.04430004, 9
3472 26 LG_XI:11966996-11967135:-1	TTTCCAGGAAAACACTTTCCTGGAAACCAAGCCAAATTTTCCTTTGACTGGAAAGTGTTTTCCGTTGACCAACTTTTCTAATGGCAAACAAACAAAAGAAAGTTTGGAAAGTGGTTTCCTGGAAAGTGAATTCCGGGAAA	TGGTTTCCTGGAAAGTGAATTCCG 0.526479 1	intron_antisense,repeat_sense, S.54420001,S.00160556,S.00280155,S.00640008,S.00111207,S.52360001,S.00150079,S.96570001,S.135080001,S.39310001,S.07000002,S.00090180,S.00031564,S.07320002,S.02560014,S.00040702,S.00080250,S.125630001,S.156400001,S.00120394,S.29730001,S.00100289,S.00130115,S.00700009,S.00061171,S.00170399,S.120190001,S.00150809,S.00080247,S.00080245,S.125500001,S.17520001,S.00700259,…
3475 182 LG_XI:14132667-14132757:-1	TGGACTTGGCTAACTGCTAAGTCTAAATGTATTGGGTCTAACATGTTTGCGAGACCTATGTTGTCTTGGACTTGGCTGACTGCCAAGTTTA	TTGGACTTGGCTGACTGCCAAGT 0.258128 0	repeat_sense,igr_sense, S.00030784,S.00120531,S.00011508,S.00770057,S.02930006,S.01240004,S.00002384, 419
3478 2 LG_XII:159914-160024:-1	GCCCGGCGGGTCAACGCGGTGGCTGGACCGGTCCGGGTAAGACAAAAGACTAAGGTAAGAAAAAACTCAGAAAAACCCGGTAGACTCGCCGGGTTGACCCGTGACGCGGGC	GACTCGCCGGGTTGACCCGT 0.0725086 0	repeat_sense,igr_sense, S.01560014,S.00021694,S.00102076,S.56900001,S.00102262,S.28540001,S.09220002, 26
3479 2183 LG_XII:523923-524011:-1	TCCAGATACTCTCCAAATCTCATTGTAGGAAAGAAAGATGGCACCTACATGTATATGGCCAACAGTGAGATTAGGAGAGTGTTCATGGA	ACAGTGAGATTAGGAGAGTG 1.36667 1	intron_antisense, S.00011963,S.00031316,S.00660138,S.00030399,S.00012695,S.00011354,S.00190942, 6
3485 2186 LG_XII:2504989-2505105:-1	ATTTTTGGGTGGAGTTATTAGCTCTCCATCAAGTGTTAATGGCACAGTACTTTTCTCTCTTTAAAGATGAAGGGCCGTTAACAACTGATGGAGTGTTAATAGCCCCAGCCTAAAGAT	GAGTGTTAATAGCCCCAGCCT 0.824052 1	intron_sense, S.00021671,S.00030182,S.01400032, 4
3487 552 ptc-MIR166i LG_XII:2546077-2546177:-1	GTCTTTTGAGGGGAATGTTGTTTGGTTCAAGGCCTGGCCACCCCATGTCTTGGAATTTAAAATATCATGTCCTCGGACCAGGCTTCATTCCCCTCAATTAC	TCGGACCAGGCTTCATTCCCC 1	igr_sense, HASH(0xcd1aec0) S.00091498,S.00660257,S.00180270,S.00160591,S.63260001,S.00061699,S.00012698,S.02360003,S.00011350, 20
3491 2 LG_XII:3828851-3828958:-1	TGGACCAGCCCGGCAGGTCGACTAGGTGGCTAGACCGGTCCTGGTTTGTTAAAAGACCGGTTGATGCAACAACGCGGCAAAACCTGGTCGATCCGGCGGGTCGACCCA	AAACCTGGTCGATCCGGCGGGTCGA 0.513383 1	repeat_sense,igr_sense, S.00110839,S.00160069,S.17580001,S.00191039,S.04930005,S.84600001,S.41620002,S.48310001,S.04680002,S.00660085,S.81520001,S.00012641,S.04140006,S.107490001,S.00021584,S.89720001,S.155320001,S.41620003,S.00161272,S.00190795,S.02400013,S.00100478,S.191800001,S.56900001,S.00102262,S.217080001,S.28540001,S.00970003,S.00061034,S.22320002, 150
3492 596 ptc-MIR159a LG_XII:4201672-4201845:-1	GGGAGTGGAGCTCCTTGAAGTCCAATAGAGGTTCTTGCTGGGTAGATTAAGCTGCTAAGCTATGGATCCACAGTCCTATCTATCAACTGAAGGATAGGTTTGCGGCTTGCATATCTCAGGAGCTTTATTGCCTAATGTTAGATCCCTTTTTGGATTGAAGGGAGCTCTAAACCC	TTTGGATTGAAGGGAGCTCTAA 0.0817482 1	igr_sense, HASH(0xcd57a08) S.25020001,S.00012728,S.00190811,S.01500068,S.00161335,S.00400064,S.02230005,S.01340043,S.10860002,S.00111000,S.01500065,S.00860143,S.00091462,S.00060432,S.00011133,S.00010186,S.00031751,S.01520062,S.53350002,S.00160377, 31
3495 30 LG_XII:4592108-4592273:-1	GGAAAGTGGTTTCCCGGAAACCACTTTCCGGAAAACAAACACAGCCAAAAGGGAAAACACTTTCCTGAAAACCAAGTCAAATTTTCCTTTTGACTGGAAAGTGTTTTCCGTTAACCAGAAAGTGTTTTTCTTTGACCGGAAAGTGTTTTCCGTTGACCACCTTTCC	TTGACCGGAAAGTGTTTTCCGTTGACC 0.217185 1	repeat_sense,igr_sense, S.54420001,S.96570001,S.01310076,S.70910001,S.136930001,S.39310001,S.00031564,S.07320002,S.07420002,S.23000001,S.194020001,S.00190883,S.01290059,S.00060910,S.02190002,S.00120394,S.05470002,S.43590001,S.00021215,S.138590001,S.123720001,S.203700001,S.00013069,S.00570033,S.17930001,S.120190001,S.200990001,S.36860001,S.128880001,S.125500001,S.173970001,S.00190066,S.00040596,S.…
3496 134 LG_XII:4820484-4820611:-1	TTGCTAGACTCATGTCTCTTGGGCTCAGCATGTAGCTGAACCTAAAGATGTTGGGTCTAACATCTTACTAGACTCGCATCTCAATGAGCTCGACACATAGCTGAAACCAAGGATATTGGGTCTAGCAG	CCAAGGATATTGGGTCTAGC 0.568976 1	igr_sense, S.00012490,S.00640063,S.00570089,S.08160004, 211
3497 2189 LG_XII:5069012-5069130:-1	CTTTCTGAAAGGGACACAGGTCAGGATATGTCATTTGCAGATGCTAAGATATTTCGATTTGGAGATGGAGGCTGTGAGGATAGATTAAGTGACATTTCTGATGGTGCTCTTTCAGTGGG	TTTCTGATGGTGCTCTTTCA 0.559729 1	exon_sense,cds_sense, S.00060370,S.00101242,S.00021906,S.02180012,S.00660066,S.00002424,S.00041371,S.00660067, 11
3498 596 ptc-MIR319e LG_XII:5108562-5108755:-1	TGGAGGGGCTGAGGTGCTCCTTTTAGTCCAATACGGAGGGCTGAGAAGCGGCTAGAGCTGCCATCTCATGCATTTAGGCAATGCTTAACATTTGACGAAGAGAGGTTAAGCTTGGCCACTTGCATGGTGTGGGAGCAACTCCTTCCGCATGCTTTGCTCGCCCATTGGACTGAAGGGAGCTCCTGGTTTTACCA	TTGGACTGAAGGGAGCTCCTGGT 0.0451842 1	igr_sense, HASH(0xcdd3dc0) S.01500068,S.02230005,S.00070837,S.00050584,S.10860002,S.01500065,S.00051315,S.00121020,S.00040308,S.00860143,S.00150231,S.00091462,S.00110429,S.00011133,S.00010186,S.00031751,S.00080256, 24
3499 596 LG_XII:5108563-5108754:-1	GGAGGGGCTGAGGTGCTCCTTTTAGTCCAATACGGAGGGCTGAGAAGCGGCTAGAGCTGCCATCTCATGCATTTAGGCAATGCTTAACATTTGACGAAGAGAGGTTAAGCTTGGCCACTTGCATGGTGTGGGAGCAACTCCTTCCGCATGCTTTGCTCGCCCATTGGACTGAAGGGAGCTCCTGGTTTTACC	CATTGGACTGAAGGGAGCTCC 0.0759037 1	igr_sense, HASH(0xcddba6c) S.01500068,S.02230005,S.01500065,S.00121020,S.00040308,S.00110274,S.00150231,S.00091462,S.11400001,S.00011133,S.00110429,S.00010186,S.00031751, 15
3500 48 LG_XII:5191461-5191563:-1	GGAAGCGCTGGATGCAGAGGTTTATCGATCGGTTCATGTTTTTCGTGCTAAACAAAAAATTGGCCAGGAAGAGATCGATGAACCGCTGCCTCCAGTGTCTTCC	AACCGCTGCCTCCAGTGTCT 0.416269 1	igr_sense, S.46030001,S.00860012,S.00102009,S.00061143,S.01200034, 5
3501 320 LG_XII:5191461-5191563:-1	GGAAGCGCTGGATGCAGAGGTTTATCGATCGGTTCATGTTTTTCGTGCTAAACAAAAAATTGGCCAGGAAGAGATCGATGAACCGCTGCCTCCAGTGTCTTCC	ATCGATGAACCGCTGCCTCC 0.601333 1	igr_sense, S.02000004, 6
3508 222 LG_XII:6100431-6100531:-1	TCGTTGCCGATTTCTGAATCGGCAGTGGCACAGTTTTTGGCTGCCGATTTTTGAATCGACAGCTATGCAGTTTTTGCTGCCAATTTCTGAATCGGCAGCGG	TTGCTGCCAATTTCTGAATCGGCAGC 1.12266 1	igr_sense, S.00082028,S.01560026,S.36050001,S.00170258,S.01370090,S.03650001,S.01290046,S.189280001,S.130820001,S.00081859,S.00041310,S.00120564,S.38050001,S.00141361,S.116450001,S.00440084,S.00150247,S.159400001,S.03340003,S.00120545,S.19430002,S.00020892,S.127630001,S.19430001,S.41310001,S.00121041,S.137690001,S.117680001,S.05490001,S.00181027,S.00820098,S.00040925,S.00190265,S.00110530,S.00130…
3509 222 LG_XII:6135266-6135395:-1	TTTTTGGCTGTCGATTTTTGAATCGGCAGCGACATAATTTTTAGCTGCCGACAGCGGCACAGTTGGCTGTCGATTTCTAAATCAACAGCGACGCAGTTGTGCTGCCGATTTCTGAATCGATAGCAAAAAA	GCTGCCGATTTCTGAATCGATAGC 0.340551 1	igr_sense, S.00082028,S.01560026,S.36050001,S.01370090,S.00170258,S.03650001,S.189280001,S.36330001,S.130820001,S.00120564,S.00141361,S.116450001,S.00440084,S.00150247,S.159400001,S.03340003,S.00120545,S.19430002,S.127630001,S.19430001,S.41310001,S.137690001,S.117680001,S.05490001,S.00820098,S.00040925,S.00190265,S.00110530,S.173430001,S.213620001,S.138940001,S.00081917,S.01790021,S.166330001,S.1…
3510 222 LG_XII:6142319-6142448:-1	TTTTTGGCTGTCGATTTTTGAATCGGCAGCGACATAATTTTTAGCTGCCGACAGCGGCACAGTTGGCTGTCGATTTCTAAATCAACAGCGACGCAGTTGTGCTGCCGATTTCTGAATCGATAGCAAAAAA	GCTGCCGATTTCTGAATCGATAGC 0.340551 1	igr_sense, S.00082028,S.01560026,S.36050001,S.01370090,S.00170258,S.03650001,S.189280001,S.36330001,S.130820001,S.00120564,S.116450001,S.00141361,S.00440084,S.00150247,S.159400001,S.03340003,S.00120545,S.19430002,S.127630001,S.19430001,S.41310001,S.137690001,S.117680001,S.05490001,S.00820098,S.00040925,S.00190265,S.00110530,S.173430001,S.213620001,S.138940001,S.00081917,S.01790021,S.166330001,S.1…
3518 2195 LG_XII:6996847-6996951:-1	GTTGCAGCCAAACCCAAGGTTCTTGGGCCTGACGTTTCAACCACACTCAACGCTCTTTAGTCTGGCTGCAACTCCAAGCCCAAGAGCCTTGGATGTGGCTGCAAC	CCCAAGAGCCTTGGATGTGGCT 0.539475 1	repeat_sense,igr_sense, S.17130001,S.00031734,S.00011150,S.00011508,S.00020227,S.00180358,S.00180238,S.00050447,S.02900001,S.00021390,S.00051172,S.00020218, 566
3519 2196 LG_XII:6996860-6996971:-1	CCAACGCTCTTGGGTTTGTTGTTGCAGCCAAACCCAAGGTTCTTGGGCCTGACGTTTCAACCACACTCAACGCTCTTTAGTCTGGCTGCAACTCCAAGCCCAAGAGCCTTGG	CTGCAACTCCAAGCCCAAGAG 0.565093 1	repeat_sense,igr_sense, S.00081039,S.00060780,S.00071272,S.00970051,S.00140780,S.00160047,S.00002549,S.00051172,S.00031005,S.00091512,S.00160848,S.00141509,S.00010903, 46
3522 222 LG_XII:7085045-7085154:-1	GTTGCGCAGCGAAATTCTTTTTCGCTGCCGCAACTGAACCTCCTGCAGCGAATTGATATTCGCTGCCGATTTGTGTGTTGCGCAGCGAAATTCTGTTTCGCTGCCGCAAC	GCAGCGAAATTCTGTTTCGCTG 0.977122 0	repeat_sense,igr_sense, S.00070106,S.00010569,S.118400001,S.75670001,S.03340002,S.00120796,S.00640227,S.152670001,S.23220001,S.01370089,S.05760004, 690
3527 222 LG_XII:7369958-7370055:-1	GTCAACAGGGGCTGGGCGTGCTGACGAATCAACACGTCACATTTGGAAGTTGTTTCGTTGATGATTTCCCAGTCGGCACCGACTCAGTTTTCGTTGGC	GTCGGCACCGACTCAGTTTTCGT 0.298864 1	igr_sense, S.36050001,S.01370090,S.00170258,S.03650001,S.189280001,S.36330001,S.38050001,S.00150247,S.159400001,S.19430002,S.125490001,S.92750001,S.05060001,S.127630001,S.02530001,S.173430001,S.75670001,S.01790022,S.153740001,S.00140051,S.01560017,S.175930001,S.02640002,S.00160850,S.91070001,S.23070001,S.03770001,S.00061517, 1458
3528 222 LG_XII:7416544-7416666:-1	GCAGTCGCCACCGACTCAGTTTTTGTTGCCTTTTTTAAGTCAACAGGGGCTGCGAGCACTTCCGAATCCACGCGTCTCCTTTGGATGGTTTTTAGGTGATGATTTCTGAGTCGGCAGCGACTC	GATTTCTGAGTCGGCAGCGACT 0.0834692 1	repeat_sense,igr_sense, S.00082028,S.01560026,S.36050001,S.00170258,S.03650001,S.130820001,S.00120564,S.38050001,S.00141361,S.116450001,S.00440084,S.00150247,S.159400001,S.55390001,S.03340003,S.00120545,S.19430002,S.92750001,S.19430001,S.127630001,S.41310001,S.137690001,S.117680001,S.05490001,S.00820098,S.00040925,S.02530001,S.00190265,S.00110530,S.173430001,S.213620001,S.00081917,S.138940001,S.0…
3530 92 LG_XII:7496181-7496278:-1	GGTTAAAGGGGATCACCGGATGGGATCTCAAGTTAACCCAACTATATAGATTTTGGTTCTGGTTAAAGGAGATCGCCATATGGGATCTCAGGATAGCC	AAGGAGATCGCCATATGGGATCTC 0.889906 1	igr_sense, S.03420005,S.03670005,S.207160001,S.33170001,S.83950001,S.106030001,S.01490019,S.117490001,S.01200093,S.09180003,S.00020544,S.12740001,S.08010002,S.00101988,S.00150942,S.02340013,S.192520001, 2362
3531 92 LG_XII:7501184-7501281:-1	GGTTAAAGGGGATCACCGGATGGGATCTCAAGTTAACCCAACTATATAGATTTTGGTTCTGGTTAAAGGAGATCGCCATATGGGATCTCAGGATAGCC	AAGGAGATCGCCATATGGGATCTC 0.889906 1	igr_sense, S.03420005,S.03670005,S.207160001,S.33170001,S.83950001,S.106030001,S.01490019,S.117490001,S.01200093,S.09180003,S.00020544,S.12740001,S.08010002,S.00101988,S.00150942,S.02340013,S.192520001, 2362
3532 166 ptc-MIR478b LG_XII:7706239-7706330:-1	TCCCTTTTAGGGTTAAAACGTCAACATTTTAGACGAGTCTCCTATTTTTAGGGACTGGTGTTATTTTTTGACGTGTCTTCTATTTTTAGGGA	TGACGTGTCTTCTATTTTTAGGGA 0	intron_antisense,repeat_sense, S.00091417,S.00051359,S.01550032,S.00280106,S.00031438, 382
3538 146 LG_XII:8429093-8429165:-1	TTTCCGACGGAATTACCGACGGACATTAATTGTTGTCGGTGGCATTAAATTCCGTCGGTAATACCGTCGGAAA	TCCGTCGGTAATACCGTCGG 1.16974 1	repeat_sense,igr_sense, S.01490009,S.00180057, 2556
3552 700 LG_XII:12249534-12249651:-1	ATGGTTGGAGAAGCTCCCAATCTCCCTCAGAGGCTTCCAATATCTCAGTTTATAGTAATTGCTTCAAATAATGAGAATGTTGGATGCCTTTGGGTGAGATTGAGAGCTTACTCCCCAT	TGAGATTGAGAGCTTACTCC 0.139532 1	igr_sense, S.01180046,S.00080466, 5
3553 2202 LG_XII:12249538-12249645:-1	GGAGAAGCTCCCAATCTCCCTCAGAGGCTTCCAATATCTCAGTTTATAGTAATTGCTTCAAATAATGAGAATGTTGGATGCCTTTGGGTGAGATTGAGAGCTTACTCC	GATGCCTTTGGGTGAGATTGAGAG 0.348927 1	igr_sense, S.00011870,S.00570231,S.00010854,S.00150078,S.01180063,S.00070919,S.00020879,S.00090915,S.00140114,S.00031054, 15
3558 748 ptc-MIR399h LG_XII:13155212-13155343:-1	AAACCAGTTGCAGGGCACCTCTCTTCCTTGGCAGACAGTACTAATGGTGCCTATAGCTTCAAGCTGAGAGGGTATGCGAGAATCTTGATCCCAATATAGGCTTGCCAAAGGAGAGTTTCCCTGTGACCGTTT	TGCCAAAGGAGAGTTTCCCTG 1	igr_sense, S.00021060,S.01250080,S.00121161,S.00130828,S.00131049,S.00190323,S.00060279, 15
3559 748 ptc-MIR399i LG_XII:13159713-13159813:-1	CAGTTGTAGGGTACCTCTTACTTGGCAAGCAATGGTGATTGTTGCAAACATTGCAGAATTTGATCTCGGTGTCTTGCCAAAGGAGAGTTGCCCTATGACTG	TGCCAAAGGAGAGTTGCCCTA 1	intron_antisense, S.01250080,S.00121161,S.00102010, 17
3571 384 LG_XIII:3635707-3635871:-1	TCAAGTAAGGTCAAATTCGGATTTTGGTGTAAAATATGCAATAGTCCAGGTTTATGGCAACAATCATAATTCTCAATCCGACTGTTGGATTTGAAGTTATGCTCAATAGAGTAAAACTAGACAGCAAAGAATTTTACACCAAAATCCGAATTTGACCTTGTTTGG	CCAAAATCCGAATTTGACCTT 0.425587 1	repeat_sense,igr_sense, S.00570187,S.00160565,S.00060527,S.00081000,S.01590027,S.00101355,S.02190001,S.01690005,S.00030341,S.00080356,S.01600007,S.00180088, 1063
3588 2214 LG_XIII:7355765-7355850:-1	GTCCTTTCCTCTGACGTGTGGTTGGCCACAAGCTCTAGAAGAAAAGGACGACATGCTCATGGCCACCCACACATCAGGGGAAGGAC	CACCCACACATCAGGGGAAG 0.0436085 1	igr_sense, S.00440155,S.00051129,S.00111181,S.00160783,S.00040754,S.00050060, 4
3592 146 LG_XIII:9189936-9190041:-1	TCGGTAGTTACCGACTGAATTACGGACGGAAAAGTGTCCGTCGGTAATTTCGACCTCAAATTACCGACATAAATATTCCGTCGGTAAATCCGTTGGTATTTAGCGA	ATTCCGTCGGTAAATCCGTTGGT 0.443616 1	repeat_sense,igr_sense, S.00070795,S.00180057, 3129
3594 754 LG_XIII:9992147-9992226:-1	ATATGTGGGCTAGGCCCGGCCCGGCTAACTGGGTCGAGCTCAGACCCAGAAAAGGATGGGCTGATCTCGGCCCAACATGT	ATGGGCTGATCTCGGCCCAACAT 0.382927 1	igr_sense, S.00102086,S.02810001,S.00021311,S.00400036,S.00191023,S.09080003,S.73860001,S.00031725,S.95420001,S.72630001,S.00080261,S.03130001,S.00970044,S.01490021,S.00021310,S.04320001,S.36280001,S.00170381,S.59050001,S.06940003,S.01850026,S.41260001,S.00570115,S.01820021,S.00191019,S.16740001,S.143600001,S.30090001,S.00012286, 477
3605 66 LG_XIII:12340624-12340745:-1	GCCTGGACGCGTCCACCCCCAACCCCAAGCTGGGGATGGCCATATCCACCCCAACCTCCAGTTGGGCTGGACGCGTCCACGCACACACCCCAAGTTTGGCTTGGGCCTGGACGAGTCCACGC	TTGGGCCTGGACGAGTCCAC 0.881352 1	igr_sense, S.00130771,S.00141201,S.25400002,S.130660001,S.00141199,S.00131010,S.00041234,S.00131011,S.01930009,S.00141553,S.00030997,S.01780039,S.06720003,S.00880095,S.00100632,S.00181067,S.02150013,S.02400014,S.07060002,S.06140006,S.146010001,S.00011156,S.00002401,S.01480034,S.00040946,S.00140347, 72
3613 2 LG_XIV:3124738-3124837:-1	TCGGCCCGGCGGGTCGACACGGGGCTGGAACCAGGTCGGGTTTAAGAAAAAATCAGCTTGGGATTTGGCCCAGCAAAACCCGGTCGACTCGGAGGGTTGA	AAACCCGGTCGACTCGGAGGGT 0.641724 1	repeat_sense,igr_sense, S.00110839,S.00160069,S.00191039,S.84600001,S.41620002,S.48310001,S.04680002,S.00660085,S.81520001,S.00012641,S.25330001,S.04140006,S.00160801,S.107490001,S.38120001,S.00021584,S.00030047,S.192760001,S.89720001,S.155320001,S.41620003,S.00161272,S.02400013,S.00100478,S.191800001,S.56900001,S.00102262,S.217080001,S.28540001,S.00970003,S.00061034,S.00040035, 213
3617 168 ptc-MIR480b LG_XIV:3748269-3748403:-1	TATGTTTGGGGTTGATCCTTGTTTAGTTATAATAGACCCACACCTGACTGCTTAGAATTATTTGTTATCGCCTATCCGACTACATTATTGACGTTGAAAAACAGAGAACTACTACATCATTGATGTTGAACCATA	ACTACTACATCATTGATGTTGAAC 0	igr_sense, S.02020031,S.02230014,S.00050788,S.00011076,S.00100881,S.00090055,S.02020006,S.00012852,S.02100024,S.02020032,S.00070164,S.00071257,S.00070551,S.02020035,S.00820012,S.00012849,S.01170075,S.44340001,S.00011988,S.00160790,S.02230015, 61
3625 366 LG_XIV:5612268-5612439:-1	CGGGCCAGTTTGCGCGCACTTCGACTGATCCCACGGGCCCTGAAGTTAGGCCTTGAATTTGCTCCTTAGAGATCACCAGTTCGAGTCTCACAAATCTCAAGACCACTGGAAACTTACATGGTCGTTAACTTCAGGATCGTGGAATTAGTCGAGATGCGTGCAAGCTGACCCG	ATTAGTCGAGATGCGTGCAAGCTGA 0.427894 1	repeat_sense,igr_sense, S.00102518,S.53690001,S.184680001,S.00180417,S.00030820,S.00161142,S.01520011,S.00031423,S.00400030,S.00190371,S.00120388,S.00070213, 2321
3626 366 LG_XIV:5619114-5619285:-1	CGGGCCAGTTTGCGCGCACTTCGACTGATCCCACGGGCCCTGAAGTTAGGCCTTGAATTTGCTCCTTAGAGATCACCAGTTCGAGTCTCACAAATCTCAAGACCACTGGAAACTTACATGGTCGTTAACTTCAGGATCGTGGAATTAGTCGAGATGCGTGCAAGCTGACCCG	ATTAGTCGAGATGCGTGCAAGCTGA 0.427894 1	repeat_sense,igr_sense, S.00102518,S.53690001,S.184680001,S.00180417,S.00030820,S.00161142,S.01520011,S.00031423,S.00400030,S.00120388,S.00190371,S.00070213, 2321
3629 2230 LG_XIV:5981240-5981331:-1	ACATTTCTATAGACTCGGGCTACCATGCCCAAGCCCAACTTCTACCAAGATACATGAGCTAGAGTATGATAGCCCGAGTCCATACTAGATGT	GTATGATAGCCCGAGTCCATA 0.0974069 1	igr_sense, S.00080483,S.00080359,S.00140837, 5
3641 2236 LG_XIV:8931873-8931964:-1	ATAGGTCTGGTAAGTTGTCAGACCCAGTATATTTGGGTTCAATCATGAGTTGAGCCCAGGGTATCATAGGTCTGATGAATTGCCAGACTTAT	AGGTCTGATGAATTGCCAGA 0.290995 1	igr_sense, S.00030438,S.00021798,S.00030649,S.00091102, 13
3648 2239 LG_XIV:9856631-9856756:-1	CCGGTTTGGTCCGGTTTCTGGTTCAAAACCGAAACCATCAAGCAAGGCAACTATTTATACCATAAATTTTTGTTAATTGTTTAGTGGGTCTGGTTCGGTTTTGAACCAGAAACCGGACGAAACCGG	GGTTTTGAACCAGAAACCGG 0.860849 1	repeat_sense,igr_sense, S.00140243,S.00010427, 58
3649 66 LG_XIV:9981527-9981629:-1	TGGACGTGTCCAGGTCCAACATGGGGTTAAGCGAGTTGGACATGGTCACATCTAAACCCGACCGCGTCCAAACAAAATGTGGGGTTGGGCGTGGACACGTCCA	GGGTTGGGCGTGGACACGTC 0.431226 1	exon_sense,cds_sense, S.00180781,S.00141201,S.00011415,S.00041234,S.00131011,S.00141553,S.15540001,S.00021882,S.06720003,S.00100632,S.02400014,S.02150013,S.146010001,S.00290339,S.00011156,S.00040946, 153
3654 66 LG_XIV:10002792-10002951:-1	GTTGGGCGTGGACGCGTCCAGGTCTAACGTGGGGTTGGGCATTGTCGCGTTTAGACCTAATGTGGGGTTGGGCGTGGACGCGTCTAGGTACAACATGGGGTTGGTCGGGGACGCGTCTAGACCCAACATGGGGTTGGGCGTGGACGTGTCCAGGTCCAAC	GGGTTGGGCGTGGACGTGTCCAGGT 0.228704 1	cds_antisense,exon_antisense, S.00100032,S.00180781,S.00130771,S.00141201,S.00011415,S.25400002,S.00050943,S.00141199,S.00131010,S.00041234,S.00131011,S.01930009,S.15540001,S.00030997,S.00021882,S.00880095,S.06720003,S.00100632,S.00181067,S.02400014,S.07060002,S.01270072,S.06140006,S.00820005,S.146010001,S.00011156,S.00002401,S.00010424,S.01480034,S.08150004,S.00040946, 262
3658 66 LG_XIV:10002847-10002962:-1	ACCGATGTGGGGTTGGGCGTGGACGCGTCCAGGTCTAACGTGGGGTTGGGCATTGTCGCGTTTAGACCTAATGTGGGGTTGGGCGTGGACGCGTCTAGGTACAACATGGGGTTGGT	ACGCGTCTAGGTACAACATGG 0.552948 1	cds_antisense,exon_antisense, S.00141201,S.15540001,S.00021882, 42
3659 66 LG_XIV:10002858-10002951:-1	GTTGGGCGTGGACGCGTCCAGGTCTAACGTGGGGTTGGGCATTGTCGCGTTTAGACCTAATGTGGGGTTGGGCGTGGACGCGTCTAGGTACAAC	GGGTTGGGCGTGGACGCGTCTAGGT 0.723045 1	cds_antisense,exon_antisense, S.00180781,S.00130771,S.00141201,S.00011415,S.25400002,S.00050943,S.00141199,S.00131010,S.00041234,S.01930009,S.00141553,S.15540001,S.00030997,S.01780039,S.00021882,S.00880095,S.06720003,S.00100632,S.00181067,S.02150013,S.02400014,S.07060002,S.01270072,S.06140006,S.146010001,S.00011156,S.58060003,S.00002401,S.01480034,S.00040946, 352
3665 66 LG_XIV:10897449-10897543:-1	CCCACGCCTAGCTCTAGGTTGGGCCATAACGCGTCTGCACCCCACTCAACGTTGGGCCAAGACGCGTCCACGCCCAATCTCCTGTTGGGTCAGGG	CGCCCAATCTCCTGTTGGGTC 0.35693 1	igr_sense, S.00021571,S.00030407,S.00141199,S.00131010,S.00031134,S.00131011,S.00160065,S.00160778,S.00280127,S.00290339,S.00051638,S.00020023, 18
3666 66 LG_XIV:10897454-10897538:-1	GCCTAGCTCTAGGTTGGGCCATAACGCGTCTGCACCCCACTCAACGTTGGGCCAAGACGCGTCCACGCCCAATCTCCTGTTGGGT	AGACGCGTCCACGCCCAATCTC 0.155964 0	igr_sense, S.00130771,S.00030407,S.25400002,S.130660001,S.00141199,S.00131010,S.00041234,S.00131011,S.01930009,S.01780039,S.00880095,S.06720003,S.00181067,S.02400014,S.07060002,S.01270072,S.06140006,S.00011156,S.00002401,S.01480034,S.00040946, 110
3667 2242 LG_XIV:11383415-11383525:-1	TTTACCCAAGTTTAAGTGGGTTTGACTGCATCACTAGGCTCAAGAGCTTTGAATATCAAACCCAAAAGCCTTGGGTCCAGCTGCAACCTGAACCCATCAGAGTTGGGTGAG	CCTGAACCCATCAGAGTTGGG 0.0672761 1	repeat_sense,igr_sense, S.00100246,S.00160774,S.00011825,S.01330128,S.05150008,S.00011550,S.129810001, 30
3676 222 LG_XIV:11902494-11902599:-1	GTTTGGCTGTCGATTTCTGAATCGGCAACGACGCAGTTTTTGCTGTCGGTTTTTTTATCGACAGCAACGCAGTTTTTACTGCCGATTTCTGAATTGGCAGCAATGC	ACTGCCGATTTCTGAATTGGCAGCAA 1.28692 1	igr_sense, S.00082028,S.01560026,S.36050001,S.00170258,S.03650001,S.130820001,S.00120564,S.00101331,S.00141361,S.116450001,S.00031178,S.00440084,S.00150247,S.03340003,S.00120545,S.00161165,S.19430002,S.19430001,S.41310001,S.137690001,S.117680001,S.05490001,S.00820098,S.00040925,S.00190265,S.00110530,S.213620001,S.138940001,S.00081917,S.33700002,S.01790021,S.166330001,S.130330001,S.01770012,S.0135…
3677 222 LG_XIV:11902494-11902599:-1	GTTTGGCTGTCGATTTCTGAATCGGCAACGACGCAGTTTTTGCTGTCGGTTTTTTTATCGACAGCAACGCAGTTTTTACTGCCGATTTCTGAATTGGCAGCAATGC	CTGCCGATTTCTGAATTGGCA 1.21259 1	igr_sense, S.00082028,S.01560026,S.36050001,S.00170258,S.03650001,S.130820001,S.00120564,S.116450001,S.00141361,S.00440084,S.00150247,S.03340003,S.00120545,S.19430002,S.19430001,S.41310001,S.137690001,S.117680001,S.05490001,S.00820098,S.00040925,S.00190265,S.00110530,S.213620001,S.138940001,S.00081917,S.01790021,S.166330001,S.130330001,S.01770012,S.01350057,S.153740001,S.00001984,S.01560017,S.175…
3678 222 LG_XIV:11902548-11902651:-1	GAATCAGCAGCGACATAGTTTTGGCTCCGATTTTTGAATCAACAACGATATAGTTTGGCTGTCGATTTCTGAATCGGCAACGACGCAGTTTTTGCTGTCGGTTT	ATCGGCAACGACGCAGTTTTTGCTG 0.0036232 1	igr_sense, S.00070167,S.02660005,S.36050001,S.00170258,S.01370090,S.03650001,S.36330001,S.189280001,S.38050001,S.00150247,S.159400001,S.19430002,S.125490001,S.05060001,S.127630001,S.00820098,S.02530001,S.173430001,S.75670001,S.00121244,S.01790022,S.153740001,S.01560017,S.175930001,S.02640002,S.00160850,S.91070001,S.23070001,S.00020898,S.03770001,S.00030978, 812
3682 222 LG_XIV:11935200-11935332:-1	GGCTGTTGATTTCTGAATCGGTAACGACACAGTTTTTGGCTGCTGTCTCTGAATTGGCAGCGCCACAGTTTTTGGCTGTCGATTTTTGATTCGGAAGCTACCTAGTTGGCTACCGATTTCTGAATCGGCAGTT	GCTACCGATTTCTGAATCGGCAG 0.526866 1	igr_sense, S.00082028,S.01560026,S.36050001,S.00170258,S.03650001,S.130820001,S.00120564,S.00141361,S.116450001,S.00440084,S.00150247,S.03340003,S.00120545,S.19430002,S.19430001,S.41310001,S.137690001,S.117680001,S.05490001,S.00100515,S.00820098,S.00040925,S.02530001,S.00190265,S.00110530,S.213620001,S.138940001,S.00081917,S.01790021,S.166330001,S.00080261,S.130330001,S.00001984,S.01560017,S.1759…
3696 222 LG_XIV:12375108-12375254:-1	ACTATCGCTACCGATTTCTGAATCGGCAACGACATAATTTTTCATTGCTGATTTCTGAATTGGCAGCGACGCAGTTTGGCTGCTGATTTCTGAATCAGCAGCGACACAATTTTTCATTGCCGATTTCTGAATCGGTAGCAACATAGT	TGCCGATTTCTGAATCGGTAGCAA 0.801672 1	igr_sense, S.00082028,S.01560026,S.36050001,S.03650001,S.01310118,S.130820001,S.00002149,S.00120564,S.02010021,S.00141361,S.116450001,S.00440084,S.00150247,S.03340003,S.00120545,S.00161165,S.00180449,S.19430002,S.00080939,S.41310001,S.137690001,S.117680001,S.05490001,S.00820098,S.00040925,S.00190265,S.07620002,S.00110530,S.213620001,S.00081917,S.00070286,S.01790021,S.130330001,S.02000011,S.020100…
3697 222 LG_XIV:12375108-12375254:-1	ACTATCGCTACCGATTTCTGAATCGGCAACGACATAATTTTTCATTGCTGATTTCTGAATTGGCAGCGACGCAGTTTGGCTGCTGATTTCTGAATCAGCAGCGACACAATTTTTCATTGCCGATTTCTGAATCGGTAGCAACATAGT	TGCCGATTTCTGAATCGGTA 0.460995 1	igr_sense, S.00082028,S.01560026,S.36050001,S.00170258,S.03650001,S.130820001,S.00120564,S.00141361,S.116450001,S.00440084,S.00150247,S.03340003,S.00120545,S.19430002,S.19430001,S.41310001,S.137690001,S.117680001,S.05490001,S.00820098,S.00040925,S.00190265,S.00110530,S.213620001,S.138940001,S.00081917,S.01790021,S.166330001,S.130330001,S.02000011,S.00001984,S.01560017,S.175930001,S.206610001,S.00…
3708 92 LG_XIV:14054931-14055031:-1	GGTTAAAGGGGATCGCCAGATGGGATCTCAGGTTAGCCCAACCACACACAGGATTTTGGTTCTGGTTAAAGGGGATCGCCAGATGGGATCTCAGGTTAGCC	AAGGGGATCGCCAGATGGGATCTCA 0.815626 1	igr_sense, S.03670005,S.207160001,S.33170001,S.01850027,S.83950001,S.106030001,S.01490019,S.117490001,S.01850025,S.09180003,S.00020544,S.00030274,S.12740001,S.00040796,S.00110287,S.15560001,S.00150303,S.08010002,S.00150942,S.01170094,S.00012659,S.48270001,S.25140001,S.02340013,S.192520001,S.06190001, 3968
3709 146 LG_XIV:14189883-14189983:-1	AGGAAAGCCGACGGACGTAATCCGTCGGTGATGACGTCGGTAAATAAATCACCGACGAACTGCTAATCACACACAGACGGAATATGTCCGTCGGTAAAACT	ACAGACGGAATATGTCCGTCGGTAA 0.591097 1	repeat_sense,igr_sense, S.00180215,S.01490009,S.00120217,S.00280262,S.00120787,S.00180661,S.01310030, 3196
3718 166 ptc-MIR478p LG_XIX:2466852-2466942:-1	TCCTTTTTTGGGACAAACGTTAATATTTTAGACGAGTCTCCTAATTTTTAGGGACTAATGTCATTTTTAACGTGTCTCCTATTTTTAGGGA	TAACGTGTCTCCTATTTTTAGGGA 0	repeat_sense,igr_sense, S.00011881,S.00050412, 487
3724 222 LG_XIX:3867733-3867827:-1	GCTGCCGATTTCGGCATCTGCAGCGAAGTAGTTTTCGTTGCCGATTTCTTGATCGCAACGACGCAATTTTGGCTGCTGATTTCTGGATCGGCAGC	GCTGCTGATTTCTGGATCGGCA 1.06916 1	repeat_sense,igr_sense, S.00082028,S.01560026,S.36050001,S.01370090,S.00170258,S.03650001,S.189280001,S.130820001,S.00120564,S.38050001,S.00141361,S.116450001,S.00190234,S.00440084,S.00150247,S.159400001,S.03340003,S.00120545,S.92750001,S.127630001,S.19430001,S.41310001,S.137690001,S.117680001,S.05490001,S.00190231,S.00820098,S.00040925,S.02530001,S.00190265,S.00110530,S.173430001,S.00190204,S.21…
3728 2256 LG_XIX:3935416-3935519:-1	TCTGCTTCGGGTGGCAGGTCTGGCGGTTGTAGAGGGGGCAGCGACGTTGATGATCTTCGCTCCTGTTGGTTGCCGTGGCGGTTGGGCTTGCTGCTGGAGGAAGA	GTTGGGCTTGCTGCTGGAGGA 0.103078 1	exon_sense,cds_sense, S.00031826,S.00191025,S.00440236,S.02080041,S.00100371,S.00051339,S.00130132,S.00131208,S.00131210,S.00191018,S.06840001,S.00002021,S.08580002,S.00002304,S.00191022,S.00061701,S.06820002,S.00020182,S.00110229,S.01250081,S.10810001,S.00010033,S.01470073,S.00400121,S.00090099,S.00191024,S.00141105, 39
3732 146 LG_XIX:4324720-4324820:-1	AGGAAAGCCGACGAACGTAATCCGTTGGTGATGACGTCGGTAAAAAAATCACCGACGAACTTCTAATCACACACCGACGGAATTGTTCCGTCGGTAAAACT	ACCGACGGAATTGTTCCGTCGGT 0.644624 1	repeat_sense,igr_sense, S.01490009,S.00120217, 2715
3737 552 ptc-MIR166n LG_XIX:5391560-5391887:-1	GGGGTGTTTGGAATGAAGTTTGATCCAAGATCCTTGTCTCTCCCGTTAACTTAGTCTCTGTTACTGTTAGGTTTTCATTACTGAGTGTATTTGCAGCCCCCTTGTCTGATTTTAGCATCATGAGAGTAGGAAGTGCTGGTGATCATAGGGTTTGGTTCAAGATCCATTTGACTCTTCTCTTTATATCTCTCCTGTGTCCTAGCTGGTAATCTGTAGTAGTCTTAATTATCCCTTACTTCTTGTTAATTTTTAGGTTTGATCTTGCAAGTAATTATATTTGGAAAATATCATAAAATGATCTCGGACCAGGCTTCATTCCTTACACCTT	TCGGACCAGGCTTCATTCCTT 1	igr_sense, HASH(0xd6f028c) S.00091498,S.00660257,S.00180270,S.63260001,S.00061699,S.00012698,S.02360003,S.00011350, 19
3739 362 LG_XIX:6094479-6094630:-1	TGTGGATTGCTACAGTGTCTCTCCGCATGATTTTTTTTTATATAATTTTTTTCAATTTTATTTTTTTAATATTGAGTTATTTGTGAATTACAATTACAAGTCATTACAAATAAGGCTAAATCATGTGGGGAAGCACTGTAGCTTTCATCACA	ATGTGGGGAAGCACTGTAGC 0.927852 1	repeat_sense,igr_sense, S.00080016,S.00180890, 1292
3742 146 LG_XIX:7004996-7005104:-1	ACGGAATTACCGACGGAACTATTCCGTCGGTAATTTATACCGACGGACATAATTCCGTCTCAAAATCTGTCGGTATATACCGACGGAATCATTCCGTCGGTGATGTCGT	TACCGACGGAATCATTCCGTCGGTGAT 1.08714 1	repeat_sense,igr_sense, S.00180215,S.00020762,S.01490009,S.69740001,S.00180057,S.17810001,S.00180661, 3925
3744 222 LG_XIX:7464293-7464402:-1	GTTGCGCAGCGAAATTCTGTTTCGCTGCCGCAACTGAACCTGCTGCAGCGAATTAATATTCGCTGCCGATTTGTGTGTTGCGCAGCGAAATTCTGTTTCGCTGCCGCAAC	GCAGCGAAATTCTGTTTCGCTG 1.12954 1	repeat_sense,igr_sense, S.00070106,S.00010569,S.118400001,S.75670001,S.03340002,S.00120796,S.00640227,S.152670001,S.23220001,S.01370089,S.05760004, 690
3745 142 LG_XIX:8549898-8550055:-1	AAACCGACCGGTTCGGTTCGGTTTTGGTTTTATAAGCCTGAAACCGAAAAAACCAAACCGAACTCAAACCGAACCCAAACCGGAAAAAAAACCGAGCCAAACCGGTTTGAACCGGTTTTTGTCTTAAAAAACTAAACCGAATCGAAACCGGTCGGTTT	AACCGAATCGAAACCGGTCG 1.16159 1	repeat_sense,igr_sense, S.38330002,S.05220003,S.00141178, 1147
3748 2 LG_XIX:8584492-8584619:-1	CTCGGACCGGCCCGGTGGGTCGACCTGGGACCTGGCCGACCCGGGACCTGGACCGATCCGGGTAAGACAAAAGACCGGCCTAAGGAAAAAACCGGTCAAACCCGGTCGACCCGGTGGGTCGACCCGTG	GGTCGACCCGGTGGGTCGACCCG 0.0196177 1	repeat_sense,igr_sense, S.00110839,S.00160069,S.17580001,S.00191039,S.00151152,S.84600001,S.41620002,S.48310001,S.04680002,S.00660085,S.21880003,S.00160915,S.00012641,S.25330001,S.00770033,S.00102076,S.04140006,S.00071316,S.01500063,S.00160801,S.107490001,S.00050981,S.38120001,S.00021584,S.00030047,S.192760001,S.01070016,S.155320001,S.89720001,S.02400011,S.00021340,S.41620003,S.00161272,S.0240001…
3752 2261 LG_XIX:9425112-9425201:-1	TGCATAACATGGGCATGCACTCTTGTTGCCATAGGTACCTGGTGGAACACACCGGCATCTGTTGCAGCAGGTTTTGCATGCTCTGTGGCA	GCAGCAGGTTTTGCATGCTCT 0.358998 1	cds_antisense,exon_antisense, S.00013117,S.00102257,S.00141173,S.00010218,S.00150137,S.03800002,S.00020773,S.00011436,S.01200041,S.00102255,S.00102418,S.00120928,S.03800001,S.00102254,S.00190758,S.22940001, 6
3755 2262 LG_XIX:10578791-10578925:-1	CATGTGGGCTGGGCCGGCCCAGATGACTAGGCCAAGCCCAGGAACTTTTGGTTGGTCCGATCTCGGCCCAACAGATCCTTTTCTTTTCTTTTTTGGGCGGGGCCGGGCCCAAATGGTCCGGCCCAAGCCAGCATG	AATGGTCCGGCCCAAGCCAG 0.311647 1	igr_sense, S.00021618,S.00120099,S.00161167,S.53080001, 2
3758 182 LG_XIX:10803907-10804070:-1	CTTGGACTTGGTTGACTGCCAAGTCCAAGCGTTTTAGGTTTAACATGTGTGCCATACTTACATTCCTTGGACGTGGCTGACTGCCAAGCCAAGTCTAAACGTCTTAGGTTTGACATGTGTGCCAAACCCACGTTCCTTGGACTTGGCTAACTGCCAAGTTCAAG	CTTGGACTTGGCTAACTGCCAAGTTC 0.306355 0	igr_sense, S.01320036,S.00030185,S.00011508,S.00770057,S.00021461,S.00150891,S.00040226,S.00150564,S.00150649,S.00120751,S.00041351, 395
3760 596 ptc-MIR319d LG_XIX:10852724-10852915:-1	ATGGTTTAACAGAGCTTCCTTCAGTCCACTCATGGACGGGCGAAGGGTTTGGATTAGCTGCCGACTCATTCATTCAAACACAGTAGACAAGGAGTGGCAGCGGCTGCTATTGTGAATGTGTGAATGACGCGGGAGATTAATTTCATCCTTTTCTTCTCTGTGCTTGGACTGAAGGGAGCTCCCTTTAATTGT	TTGGACTGAAGGGAGCTCCC 1	igr_sense, HASH(0xd7d1164) S.00091462,S.00011133,S.00010186,S.00031751, 11
3761 2264 LG_XIX:10852735-10852904:-1	GAGCTTCCTTCAGTCCACTCATGGACGGGCGAAGGGTTTGGATTAGCTGCCGACTCATTCATTCAAACACAGTAGACAAGGAGTGGCAGCGGCTGCTATTGTGAATGTGTGAATGACGCGGGAGATTAATTTCATCCTTTTCTTCTCTGTGCTTGGACTGAAGGGAGCTC	GTGCTTGGACTGAAGGGAGC 0.352312 1	igr_sense, S.00070326,S.34480002,S.00040868,S.00081549,S.01930039,S.01330128,S.01470082,S.00131146,S.00700070,S.00060110,S.00130399, 8
3768 134 LG_XV:51489-51615:-1	ACTAAAATTCAAGAGCATTGGGTCTATCTACAAAGGGAGACTTAAGAGCTTGGAGCCTGGCATTGCAACCAGACCCAAGATTGTTAGGCACGGAGTTGCAGGCAGACCCAATACTCTTGGGTTTGGT	CAGACCCAATACTCTTGGGT 0.331091 1	repeat_sense,igr_sense, S.00180028,S.02670001,S.00031269,S.00160542,S.00012026,S.00110557,S.08160004, 545
3771 552 ptc-MIR166l LG_XV:460372-460457:-1	TTGTGGTGAATGTTGTCTGGTTCAAGGCATGGCCACCACATCTCTTGGTGAATATATGTCCTCGGACCAGGCTTCATTCCCCTCAA	TCGGACCAGGCTTCATTCCCC 1	igr_sense, HASH(0xd836d34) S.00091498,S.00660257,S.00180270,S.00160591,S.63260001,S.00061699,S.00012698,S.02360003,S.00011350, 20
3779 1076 LG_XV:2110203-2110314:-1	CCTTGGGTCTTGATGAAGGACCTAATAAAATTGGGTCCTGACGCATGACTCATTAAGCCTGGGTCCTAATGCCGGATCCAATGGAATTGGGTCCTAACGCATGACCCAATGG	GAATTGGGTCCTAACGCATGACCCA 1.00898 0	igr_sense, S.01500063,S.00021882,S.00120748, 206
3782 1076 LG_XV:2113858-2113969:-1	CCTTGGGTCTTGATGAAGGACCTAATAAAATTGGGTCCTGACGCATGACTCATTAAGCCTGGGTCCTAATGCCGGATCCAATGGAATTGGGTCCTAACGCATGACCCAATGG	GAATTGGGTCCTAACGCATGACCCA 1.00502 0	igr_sense, S.01500063,S.00021882,S.00120748, 206
3785 660 LG_XV:2188328-2188478:-1	ATTTGATATGTGAGGGCTAGAAAGCGCACTCGAAAGGAAAGGGATAGGACCTGAAAAAACATTATTTTAATGATGAAGGCTAGAAAGCAAACTCAAAAGGAAAAAGATCTCTTTCCTTTCGAGTGCCCTTTCTAGCCCTCATCATTCAAAT	AGTGCCCTTTCTAGCCCTCA 0.383241 1	igr_sense, S.65680001,S.02210007,S.01210031,S.00061004,S.25650001,S.04640003,S.07450003,S.00880044,S.00640173,S.00011416,S.00041390,S.35990001,S.13370002,S.08010002,S.01870015,S.00011168,S.42480001,S.00161256,S.00880103, 210
3804 134 LG_XV:6289060-6289174:-1	GGGCTGACCCAAGAGAATTGGGTCTTGATAGAGGACCCAATTCGCTTGGATCCGGCTTCAGGTCTCAAGCTTATGGATCCGGCGTTAGGATCCAATTCTCTTGGGTTTGGGACCC	AGGATCCAATTCTCTTGGGT 0.65884 1	igr_sense, S.00160542, 320
3808 2277 LG_XV:9348926-9349052:-1	TACGGTTGAACCGCAGCGAAGAACACCCTCAAACCAAGTTGGGTATGCCTTGGATACCCTATTCATGATCCAGTACAATTAAATTTCATTTTTGCACTTGAGGGTCTAGCTGCTGTGGTCAACCGTG	TGAGGGTCTAGCTGCTGTGGTC 0.266026 0	repeat_sense,igr_sense, S.00030425,S.00030210,S.00141483,S.00030211,S.00051623, 291
3809 26 LG_XV:9456552-9456689:-1	AAAGTTGGTCAACGGAAAACACTTTCCGGTCAACGAAAAACACTTTCTAGTCAACGGAAACACTTTTCAGTCAACGGAAAACACTTTCCCTTTTGGCTGTGTTTGTTTTCCGGAAAGTGATTTCCGGGAAACCACTTT	CCGGAAAGTGATTTCCGGGAAACCA 0.244178 0	repeat_sense,igr_sense, S.54420001,S.00640008,S.187630001,S.96570001,S.01310076,S.00021585,S.00140268,S.07320002,S.01290059,S.00080667,S.00060910,S.125630001,S.156400001,S.02190002,S.00120394,S.05470002,S.00061291,S.00140434,S.29730001,S.00170399,S.203700001,S.00013069,S.00570033,S.17930001,S.120190001,S.36860001,S.00051347,S.125500001,S.00012115,S.130380001,S.01820022,S.00050775,S.02130011,S.162…
3813 2279 LG_XV:10392544-10392628:-1	gcaagtggcatcaattggtgcTGCAAGTGGCACTGAATTGGTGCCCATTTTGTTGACTTAGCTGCACCAATTAGTGCCAGCTAGC	GCTGCACCAATTAGTGCCAG 0.0530729 1	igr_sense, S.01840015,S.00060215,S.00140775,S.00061772,S.00160403,S.00060474,S.00040419, 18
3831 456 LG_XVI:5164300-5164389:-1	TGGGTCTGGTAGCTCGCTAGATTCACGTTTATTTGAGCTTAGCACATGGCCAAACCTAAATATATTGAGTCTGGCAGTTTGCCAGACCCA	TGAGTCTGGCAGTTTGCCAG 0.368821 1	igr_sense, S.00030258,S.01570002,S.00181005,S.00061257, 54
3833 134 LG_XVI:5645778-5645909:-1	AATCTAAAACCCAAGAACATTGGGTCTGTCTCCAAAGGGAGACTCAAGAGCCTAGGGCCCGATGTTGCAGCCGGACCCAAGGCTGTTGGGCTCAGAGTTGCAGCCAGACCCAACGCTCTTGGGCTTGGCATT	GCCAGACCCAACGCTCTTGGG 0.454924 1	repeat_sense,igr_sense, S.00180028,S.51010001,S.00030258,S.00120531,S.00160542,S.00012026,S.08160004,S.00080248, 406
3838 2287 LG_XVI:7075941-7076063:-1	TAATTGTCTTCACAGCAATCAGCATTAAGATGATCCAGAAAAGTCGCCCCCGATGCTACAAGGAAATGGCAGGTATTTATAATTTCTCACTATCTTACTGCTGATTGCTGTGAAGACATATTA	GCTGATTGCTGTGAAGACAT 1.45037 1	igr_sense, S.00050092,S.00130253,S.00120581,S.00091349,S.00180887,S.00070176,S.00061170, 4
3849 146 LG_XVI:9100897-9100997:-1	GGTAAAGCCGACGGAATTATTCCGTCGGTGATGACGTCGGTAAAAAAATCACCAACGAACTTCTAATCACACACCGACGGAATTTGTCCGTCGGTAAAACT	CGACGGAATTTGTCCGTCGGTAA 0.585241 1	repeat_sense,igr_sense, S.01490009,S.00060936,S.00120217,S.00120787,S.00180661, 2276
3857 2292 LG_XVI:11424231-11424314:-1	GTTCATGCGAACAGTGCAAGTGAATTGCACTGTTCATTGTTTTGAGTGAACAGTTCAATTCACTTGCACTGTTCACGTGTAAAC	CACTTGCACTGTTCACGTGT 0.430696 1	repeat_sense,igr_sense, S.01320009,S.00030769,S.00290309,S.00051087, 228
3859 456 LG_XVI:11572002-11572158:-1	CCAAGCGCCTGAGTCTGGTAACCATGTCAGACCCATGCACCTTTTTTTGAATGCCAAACCTAAAACGCTTAGTTTTGGCAGCCATGTTAGATCTAAACATGATTATCAGATCCAAGTAGCTTAGATCTGGCATGGGTGTCAGACCCAAGTCACTTGG	TCTGGCATGGGTGTCAGACCCA 0.603451 1	repeat_sense,igr_sense, S.00120531,S.00011508,S.00130698,S.00400001,S.00410127,S.00770036,S.00070274,S.01460005,S.17680002,S.00001990, 185
3864 598 ptc-MIR395f LG_XVI:13302930-13303041:-1	TGTCCCCCGGAGTTTCCCTGACCACTTCACTGGGGCTATAATTCTACTCCTCGTGTTTAAGGGTAGAGGCAACCCTTCCTCACTGAAGTGTTTGGGGGAACTCTGGGAGGCA	CTGAAGTGTTTGGGGGAACTC 0.256738 1	igr_sense, HASH(0xd8d64b8) S.00011434,S.00081489,S.00100739,S.00091358,S.00011636, 17
3865 598 ptc-MIR395e LG_XVI:13308641-13308752:-1	TGTCCCCCGGAGTTTCCCTGACCACTTCACTGGGGCTATAATTCTACTCTTCGTGTTTAAGGGTAGAGGCAACCCTTCCTCACTGAAGTGTTTGGGGGAACTCTGGGTGGCA	CTGAAGTGTTTGGGGGAACTC 0.249615 1	igr_sense, HASH(0xd8df15c) S.00011434,S.00081489,S.00100739,S.00091358,S.00011636, 17
3884 134 LG_XVII:5705576-5705668:-1	TTAGCATCAAGTCCCAAGGCTAATGGGTTCTGACGGACCCAACATTGATTGGTCCTGTACCTGGACCCAATTCACTTGGGTCTTAGATTTTGA	GGACCCAATTCACTTGGGTCT 0.045327 0	repeat_sense,igr_sense, S.00031266,S.00160663,S.00031269,S.00160542,S.00050731,S.00021882,S.00141156,S.00050447,S.00170504, 472
3892 2299 LG_XVIII:740498-740622:-1	TGACGAGACGATTCTAGCTACACCTTGAAAGACCACTAAATGGGGTCATAATTAACCCTGAAAACCCCCCCTAACAAAGACCATGTTTGGTGGTATTCCAAGGTGTAGTTAGAATCGTCTTGTTA	TTCCAAGGTGTAGTTAGAAT 0.440215 1	repeat_sense,igr_sense, S.00002216,S.00110143,S.00400385,S.00110142,S.00400386, 58
3895 340 LG_XVIII:1338040-1338131:-1	TTGCGTGATCACGATGTTCGCATGATGCGAACGTAGAGACTCTATTTTTTTTGTGGTCAACATGGCATGATGCGAACCTCGTGATTACGCAA	TGATGCGAACCTCGTGATTACG 0.564151 1	repeat_sense,igr_sense, S.00131089,S.01600011,S.00131081, 1666
3896 2300 LG_XVIII:1365505-1365608:-1	GGTGATGGGGTGACAGATAGAGGGTGGGCACGCAAAGCTTCAAGCATGAACGTCATGCAAGAAAGTACCCTGTGTGCTCACTCTCTTCTGTCAACTCACTTACC	GCTCACTCTCTTCTGTCAAC 1.05776 1	igr_sense, S.00160100,S.01230027,S.01470012,S.00141139,S.00031614,S.00180900,S.00100872,S.00012655,S.00061345,S.00110736,S.01480075,S.00100873, 41
3897 2301 LG_XVIII:1862991-1863091:-1	GCTATTGTGGTGGTGGTGGTGGGTATGGTTGTTACTTCTCTTATCGTGCGCACCCTTGTCTGGTGAAGCAATCCTACCCAGAACACCACCGTTACTCTGGC	TACCCAGAACACCACCGTTACT 0.420885 1	cds_antisense,exon_antisense, S.00110746,S.00030307,S.00180182,S.01180037,S.01580028,S.00101597,S.01860013,S.00061917,S.120850001,S.00070983,S.00180116,S.00001988, 15
3900 2303 LG_XVIII:2316953-2317099:-1	CGGGTTTNAAAAATCCTGACCCATCNCCTGACTCNTGATATCCATTTCTTANNNNNNNNNNNNNNNNNNNNNNNNNNNNNNNNNNNNNNNNNNNNNNNNNNAATGGATATCACGAGTCAGGTGATGGGTCAGGATTTTTTAAACCCG	CAGGTGATGGGTCAGGATTT 0.720255 1	igr_sense, S.00051412,S.00021287,S.00080597,S.00010755,S.00140313, 11
3901 2304 LG_XVIII:2316961-2317091:-1	AAAAATCCTGACCCATCNCCTGACTCNTGATATCCATTTCTTANNNNNNNNNNNNNNNNNNNNNNNNNNNNNNNNNNNNNNNNNNNNNNNNNNAATGGATATCACGAGTCAGGTGATGGGTCAGGATTTTT	ACGAGTCAGGTGATGGGTCA 1.07749 1	igr_sense, S.00080305, 4
3904 146 LG_XVIII:2919035-2919143:-1	AATTCCGTCTCTAATGTTGTCGGTCTATACCGACAGACCTTTGCTGTCGGTAATAATTACCGACCACATTATTCCGTCGGTATATACCGACTGCATTACCGACGGAATT	ATACCGACTGCATTACCGACGGA 0.379767 1	repeat_sense,igr_sense, S.00180215,S.20370001,S.92050001,S.00120253,S.01490010,S.00180788,S.40440001, 1293
3905 146 LG_XVIII:2919038-2919140:-1	TCCGTCTCTAATGTTGTCGGTCTATACCGACAGACCTTTGCTGTCGGTAATAATTACCGACCACATTATTCCGTCGGTATATACCGACTGCATTACCGACGGA	TCCGTCGGTATATACCGACTGCAT 0.603541 1	repeat_sense,igr_sense, S.01490009,S.00180057, 1580
3906 146 LG_XVIII:2919046-2919132:-1	TAATGTTGTCGGTCTATACCGACAGACCTTTGCTGTCGGTAATAATTACCGACCACATTATTCCGTCGGTATATACCGACTGCATTA	TTCCGTCGGTATATACCGAC 0.344821 1	repeat_sense,igr_sense, S.01490009,S.00180057, 2018
3907 134 LG_XVIII:3020404-3020497:-1	CCTCCGCAGGACCCATTAGTCTTGGGTCCTGAAGCAGGACTCATTACCCTTTGATCCTGATACCAGACCCAAGAGAATTGGGTCTTGACGTGGG	CCAGACCCAAGAGAATTGGGTCT 0.511271 0	igr_sense, S.00161273,S.00140262,S.00021460,S.00191039,S.00051148,S.00180520,S.00011150,S.00011035,S.00021827,S.00021826,S.01500063,S.00031269,S.00021882,S.01330128,S.00180238,S.00050447,S.00021390,S.00051172,S.00570089,S.00110557,S.00061484,S.00021172,S.08160004,S.00090395,S.01310127,S.00400289,S.00160070,S.01070101,S.01520019, 847
3910 2 LG_XVIII:3083781-3083908:-1	CCCGGCCCGACCCGGCGGGTTGACCCGCGACCCGGCCGACCCAGGGCTGGAACCGGGCTGGCTTGATAAAAAAATAGGATAAGCCATGACCCGGCGTGACCCGACCGACCCGGCGGGTTGACCCGGCG	GACCGACCCGGCGGGTTGACCC 0.572219 1	repeat_sense,igr_sense, S.00110839,S.00160069,S.17580001,S.00191039,S.01230034,S.00060759,S.41620002,S.48310001,S.01560014,S.04680002,S.00660085,S.00150310,S.00021694,S.00160915,S.00102076,S.00770033,S.04140006,S.00071316,S.107490001,S.00050981,S.00021584,S.00030047,S.89720001,S.155320001,S.02400011,S.41620003,S.00161272,S.191800001,S.56900001,S.00031685,S.00080509,S.00161097,S.00102262,S.2170800…
3912 146 LG_XVIII:4310797-4310897:-1	GGTAAAGCCGACGGACGTATTCCGTCGGTGATGACGTCGGTAAAAAAATCACCGACGAACTTCTAATCACACACCGACGGAATTTTGCCGTCGGTAAAACT	CGACGGAATTTTGCCGTCGGTAA 0.454509 0	repeat_sense,igr_sense, S.01490009,S.00060936,S.00120217, 1391
3913 146 LG_XVIII:4358798-4358898:-1	AGGAAAGCCGACGGACGTAATCCGTCAGTGAAGATGTCGGTAAATAAATCACCGACGAACTGCTAATCACCCACTGACGGAATATGTCCGTCGGTAAAACT	ACTGACGGAATATGTCCGTCGGTAA 0.456605 1	repeat_sense,igr_sense, S.00180215,S.01490009,S.161700001,S.00120217,S.00190085,S.00120787,S.00180661,S.01310030, 3240
3915 146 LG_XVIII:5103300-5103406:-1	GACTATTATACCGACGGACGTGTTCCGTCAGTGAGGCCGTTGGTAATTATTTCACCGACGGAGTTCATTCCTGTCACCGACGGAATTAGTCCGTCGGTAAAACTGTT	ACCGACGGAATTAGTCCGTCGGTA 0.516177 1	repeat_sense,igr_sense, S.01490009,S.00120217,S.00120787,S.00180661, 3465
3916 2307 LG_XVIII:5380325-5380482:-1	CTTATTTAACCAGAAGATCCTGTTGCTCTCAAATCATTAGATTATATGGAACCATATCATGACAAATGTCTCGAGTCCATTTTATTTCGATACATGACATGATATGATGGGATGTAACCTGATGATTTAAGAGCAACATGAACTTCTGGTCAAAAAAG	AAGAGCAACATGAACTTCTGG 0.686435 1	intron_antisense, S.00120845,S.00120021,S.00040168,S.00010669,S.00050547,S.00102278,S.00020468,S.00060984,S.01300060,S.00090744,S.01220053,S.02100010,S.00102099,S.01300021,S.00110306, 19
3918 1026 LG_XVIII:5594645-5594735:-1	GAAATGTTAGAGAGATTTCCTCTTCTCAGCCAAAACTGATCTTCAGTTACACAAACGTTTTGATTGAGAAGAGGAAATCTCTCTGATCTTC	TTGAGAAGAGGAAATCTCTCTGATC 1.46135 1	intron_antisense, S.00111197,S.00141005,S.00030840,S.01250002,S.00190620,S.00180590,S.00161154,S.00190624,S.00061347,S.01320050,S.00700009,S.00010355,S.00080982,S.00190618,S.00130198,S.00011398,S.00021818,S.01250003,S.00130493,S.00190616,S.00120642,S.00150384,S.00120075,S.00020298,S.01270055,S.00101197,S.79110001,S.00190791,S.00090554,S.00140489,S.00080167, 80
3920 146 LG_XVIII:6229157-6229255:-1	GTTTTACCGACGGACTCATTCTGTCGGTGACAGCAATGAAATCCGTCGGTGAAAATCATACCGACGGACTCACCGACAGAACATGTCCGTCGGTATAAC	CGACAGAACATGTCCGTCGGTATA 0.430083 1	repeat_sense,igr_sense, S.00180215,S.01490009,S.00120787,S.00180661, 407
3932 134 LG_XVIII:9087134-9087231:-1	GACCCAATGGTGTTGGGTCCTGCTGGACCCATTATCGTCGCAGGACCCATCAGATGGTTTTGGGTCATGCCCCACGCAGGACCCATCAGCATTGGGTC	GCAGGACCCATCAGCATTGGG 0.895057 1	igr_sense, S.00191039,S.69540001,S.00012563,S.00110563,S.00081558,S.00021882,S.00100344,S.00061287, 113
3934 134 LG_XVIII:9106012-9106109:-1	GACCCAATGGTGTTGGGTCCTGCTGGACCCATTATCGTCGCAGGACCCATCAGATGGTTTTGGGTCATGCCCCACGCAGGACCCATCAGCATTGGGTC	GCAGGACCCATCAGCATTGGG 0.895057 1	igr_sense, S.00191039,S.69540001,S.00012563,S.00110563,S.00081558,S.00021882,S.00100344,S.00061287, 113
3935 146 LG_XVIII:9148391-9148499:-1	ACGGAATTACCGACGGAATTTTTCCGTCGGTAATATATACCGACGGAAATAATTCCGTCTCAAAATCTGTCGGTATATACTGACGGAATACATCCGTCGGCGAAACCGT	ACTGACGGAATACATCCGTCGG 1.3382 0	repeat_sense,igr_sense, S.01490009,S.00120787,S.00180661, 424
3936 30 LG_XVIII:9544111-9544262:-1	GAAAGTGGTTTCCTGGAAATCACTTTCCGGAAAACAAACACAGCCAAAAAGGAAAACACTTTCCTGAAAACCAAACCAAATTCGAAAAGTGTTTTTCGTTGACCGAAAAGTGTTTCCGTTGACCGGAAAGTGTTTTCCGTTGACCAACTTTC	GGAAAGTGTTTTCCGTTGACC 0.520476 1	repeat_sense,igr_sense, S.96570001,S.01310076,S.70910001,S.136930001,S.39310001,S.00031564,S.07320002,S.07420002,S.00190883,S.01290059,S.00060910,S.02190002,S.00120394,S.05470002,S.43590001,S.138590001,S.123720001,S.203700001,S.00013069,S.00570033,S.36860001,S.128880001,S.125500001,S.173970001,S.00040596,S.00050775,S.02130011,S.162550001,S.84550001,S.115280001,S.02730008,S.00091520,S.41170001,S.0…
3940 206 LG_XVIII:12295390-12295482:-1	GAAAGCGATGTTGGTGAGGTTCAATCCGAAGACAGATTTACACGAGTGAAAGTAAAATCCGATCTCAGATTGAGCCGCGCCAATATCACTTTT	GATTGAGCCGCGCCAATATCACTT 0.200823 1	igr_sense, HASH(0xda12308) S.00071054,S.153950001,S.00020794, 21
3941 206 ptc-MIR171d LG_XVIII:12295390-12295482:-1	GAAAGCGATGTTGGTGAGGTTCAATCCGAAGACAGATTTACACGAGTGAAAGTAAAATCCGATCTCAGATTGAGCCGCGCCAATATCACTTTT	AGATTGAGCCGCGCCAATATC 1	igr_sense, HASH(0xd9cb824) S.00400008,S.00030827,S.01270071,S.00021331,S.00570207,S.00071054,S.00021334,S.153950001,S.44860001, 19
3942 750 LG_XVIII:13319177-13319265:-1	GTGGCCAACCGCACAGTTGGCTGCAAAAACAAATGAAGCCTTACTCTAGCTGCTTGTTTGTCTTTGTGGCCAACTGCGCAGTTGGCTGC	TGTGGCCAACTGCGCAGTTG 0.334491 1	cds_antisense,exon_antisense, S.01290042,S.00120610,S.00181267, 9
3944 2317 LG_XVIII:13375514-13375600:-1	GAGCCAAGGATGACTTGCCGCAGATGCATGGTCCTTGCTGCTGATCACATACCAAGGGGGGTTTTGGGTGGCAAGCATCCTTGGTTC	TTGGGTGGCAAGCATCCTTG 0.124955 1	exon_sense,cds_sense, S.00161063,S.00140429,S.00090470,S.00090181,S.00002556,S.00060839, 3
3945 814 LG_XVIII:13381041-13381150:-1	GAATGCAGCCAAGAATGATTTGCCGGCGCCGGCCAGCACTTGTTGCAAAGCAACTAAGCAAGGGCTTCAAATGTTTTTGGCACCCCGGCAAGTTGTTCTTGGCTACATTT	GGCAAGTTGTTCTTGGCTAC 0.333784 1	igr_sense, S.00031356,S.00050294,S.00190832, 13
3947 146 LG_XVIII:13437624-13437726:-1	GAATTACCGACGGAATTTTTCCGTCGGTAATTTATACCGACGGACATAATTCCGTCTCCAAATCTGTCGGTATATACCGACGGACTAATTCCGTCGGTAATTT	CCGACGGACTAATTCCGTCGGT 1.27426 1	repeat_sense,igr_sense, S.00180215,S.01490009,S.00120217,S.00180057,S.00180661, 3018
3953 134 scaffold_10084:897-992:-1	ACGCGAGATCCAAGCTCTTTGGGTCTGGATACCACGTCAGACCCAAGGTCCTTAGATTTGACATGATCGCAAACCCAAAGCTCTTGGGTCTGGCGT	ACCCAAAGCTCTTGGGTCTGGC 0.718674 1	repeat_sense,igr_sense, S.00161273,S.00012490,S.00011508,S.00160663,S.01500063,S.00160542,S.00012026,S.00040280,S.00570089,S.00031502,S.08900002,S.00002486,S.00410180,S.00410074, 592
3954 134 scaffold_10084:897-992:-1	ACGCGAGATCCAAGCTCTTTGGGTCTGGATACCACGTCAGACCCAAGGTCCTTAGATTTGACATGATCGCAAACCCAAAGCTCTTGGGTCTGGCGT	CAAACCCAAAGCTCTTGGGTC 0.367936 1	repeat_sense,igr_sense, S.00130061,S.00140050,S.00012490,S.00160663,S.00190294,S.00021753,S.00012026,S.00130093,S.00570089,S.00002486,S.00410180,S.00150586,S.00051243, 323
3960 146 scaffold_10240:627-739:-1	CAACGGAATTACCGACGGAAATATTCCGTCGGTAATTAATACCGACGGACATAATTCCGTCTCAAAATCGGTCGGTATATACCGACGGAATCATTCTGTCGGTAATTCCGTCG	CGACGGAATCATTCTGTCGGTAATT 0.815164 1	repeat_sense,igr_sense, S.01490009,S.00120217,S.00180057,S.01570026,S.00700007, 1169
3964 146 scaffold_10422:1200-1284:-1	CAATTAATTTCTGACGGAATTACCGACGAAATTTAATGCCACTGACAACAATTAATGTCCGTCGGTAATTCCGTCGGAAAAATTG	TCCGTCGGTAATTCCGTCGG 0.66236 1	repeat_sense,igr_sense, S.00070795,S.00180057, 4761
3971 48 scaffold_1061:6346-6450:-1	GGGAAGCACTGGATGCAGAGGTTTATCGATCGGTTCGTGTTGTTCGTGTAAAACAAAAAAATCTTCAGGAAAAGATCGATGAACCGCTGCCTCCAGTGTCTTCTC	AACCGCTGCCTCCAGTGTCT 0.501078 1	igr_sense, S.46030001,S.00860012,S.00102009,S.00061143,S.01200034, 5
3972 320 scaffold_1061:6348-6448:-1	GAAGCACTGGATGCAGAGGTTTATCGATCGGTTCGTGTTGTTCGTGTAAAACAAAAAAATCTTCAGGAAAAGATCGATGAACCGCTGCCTCCAGTGTCTTC	ATCGATGAACCGCTGCCTCC 0.528552 1	igr_sense, S.02000004, 6
3978 2322 scaffold_107:873745-873860:-1	TAAGCTTTTCTTTGCTTGCTATGGGAGGGCTCATCAAACGCTGCCCTTTTTGACTGATGATCACTAGTGCTCCTGCGTAGCAACTTTGCCTCCCGTAGCAAGCAAAGAGAAGCTTA	CCCGTAGCAAGCAAAGAGAAGC 0.680983 1	igr_sense, S.00101605,S.00020736,S.00101604,S.00070199,S.00050580,S.07520001,S.00070201,S.20020001,S.00120382,S.09880002,S.00140114,S.00070204, 14
3985 66 scaffold_1082:1909-2035:-1	GTTGGTCATGGTCGCGTCCAGGTTCAACATGGCGTTGGACGCGGGCGCGTCCAGACCCGACATGAAGTTGGACGCCGACGTGTCCAGGCCCAACCTAGAGTTGGACGTGGTTGCGTCCAGACCCAAC	GAGTTGGACGTGGTTGCGTCCAG 0.441936 1	igr_sense, S.00130771,S.00141201,S.25400002,S.130660001,S.00141199,S.00131010,S.00041234,S.00131011,S.00141553,S.00021882,S.00860168,S.00181067,S.00090882,S.02150013,S.07060002,S.00120095,S.146010001,S.01480034,S.00040946, 41
3989 146 scaffold_1089:9444-9528:-1	CAATTTTTCCGACGGTATTACCGACGGACATTAATTGTTGTCGGTGGCATTAAATTTCGTCGGCAATACCGTCGGAAATTAATTG	CGTCGGCAATACCGTCGGAA 0.567284 1	repeat_sense,igr_sense, S.00180057, 301
3996 146 scaffold_10994:481-589:-1	ACGGAATTACCGACGGAAAAATTCCGTCGGTAATTTATACCGACGGACATAATTCCGTCTCAAAATCTGTCGGTATATACCGACGGAATCATTTCGTCGGTAATGCCGT	CGACGGAATCATTTCGTCGGTAAT 1.19205 1	repeat_sense,igr_sense, S.01490009,S.00120217,S.00021490,S.00150698, 1091
3999 730 scaffold_1127:14168-14292:-1	GCTAAGCCCAGGTACACGTGGGTCCAGCAAGTTGCCAGACCTAACATCCCTATGTCCAGCTATGCGCTGAGCCCTTATACATGTGGGTCCAACGAGTTGCAAGACCCAATATTTTTGGGCTTAGC	GCAAGACCCAATATTTTTGGGC 0.250477 0	igr_sense, S.01680026,S.00011458,S.01680023,S.00031269,S.00091085,S.00570089,S.00041386,S.01680027,S.00880054,S.02550007, 130
4001 2327 scaffold_11289:536-629:-1	TTGGGTCTTGACGCTGGCAGGACCCATGGCTAGTTTCGGTCCTGCACAACCAATGACCTAAGACTATTTTGGGTTCTGCAGCTGCAAGACCCAA	GGTTCTGCAGCTGCAAGACC 0.7531 1	igr_sense, S.00010879,S.01200067,S.01170002,S.06810002,S.04410003,S.02550006,S.85190001,S.00820089,S.00880099,S.00031376,S.01730022,S.01790004,S.00150344,S.00100190,S.00170264,S.00031029,S.00150673,S.19670002,S.154200001,S.01920019,S.00070752,S.01620001, 18
4011 238 scaffold_117:295570-295646:-1	CCGGAACAGTGGAGGCATGCTCCACTGTTCATTGAAGAAAACCCATGATCAATGGAGCATGGCTCCACTGTTCATGG	TGGAGCATGGCTCCACTGTTCAT 1.02267 1	repeat_sense,igr_sense, S.00180105,S.00013103,S.00011359,S.00091383,S.00160694, 870
4024 146 scaffold_11799:580-680:-1	GGTAAAGCCGACGGACGTAATCCGTCGGTGATGACGTCGGTAAAAAAATCACCGACGAACTTCTAATCACACACCGACGGAATGTTTCCGTCGGTAAAACT	ACCGACGGAATGTTTCCGTCGGTAA 0.344817 1	repeat_sense,igr_sense, S.00012520,S.01490009,S.00061067,S.00060523, 2781
4030 2332 scaffold_119:303402-303534:-1	ATTCGCGAACGAGAAGTATAAGGATGACGCCACGAAGACAGTTGTCTAACTTACATGTATCGTTATGACTTTATTAAATATAAGGATAACAACTATCTTCGTGGCATCATCCTTATACTTCTCCTTCGCGAAT	TGGCATCATCCTTATACTTCTC 0.718752 1	repeat_sense,igr_sense, S.00081818,S.00051322,S.00111321,S.00020843,S.00010549,S.00161236,S.00040165,S.00020535,S.00070341,S.00041185,S.00121078,S.00031317,S.00020536,S.00031835,S.00030868,S.00070195,S.01860012,S.00090703,S.00060111,S.00010235,S.00050555,S.00021670,S.00021857,S.00002521,S.00050987,S.00290351, 1256
4037 112 scaffold_119:702470-702560:-1	TGCGTCACCAGTGGAAGCAGGATTCGTTGATGATTTATGAGCCCACATGGGCTCTTTGCGCTTTCGAATCCGTGCGTCACTCGTGGAAGTA	TCGAATCCGTGCGTCACTCGTG 0.483024 1	igr_sense, S.155660001,S.55390001,S.79760002,S.210250001,S.02640002,S.110760001,S.79760001,S.167210001,S.201710001, 4151
4054 146 scaffold_12145:420-535:-1	GTACCGACGGACTTACCGACGTATATTTCGTCGGTAATTATGGCATGGCTGGTAATTGTTTGGCAACTCTCTGTGAAATACCGACGGACAGTATCCGTCGGTAAATCCGTCTGTAT	TCCGTCGGTAAATCCGTCTG 0.899719 1	repeat_sense,igr_sense, S.00180057, 1741
4056 134 scaffold_122:166788-166938:-1	CCTGCCGGGTGCAGGACCCAACATTGCTTTGGGTACTGACGTGTGCATTATCCAATTGGGTGTTCGGTCCTGCCGGATGTAGGACCCACAATTGCTTTGGATCCTGACGTGTGCAGGACCCAAAATAGCTTTGGATCCTGCCCGGTGCAGG	GACCCAAAATAGCTTTGGATCCTGC 0.450242 1	igr_sense, S.00090636,S.00290225,S.00011113,S.00050088,S.00081854,S.00090628,S.01570002,S.00151251,S.05130001,S.75540001,S.00120179,S.00002485,S.00120180,S.01560027,S.00020597,S.00010862,S.00031236,S.01500064,S.00570089,S.213260001,S.00031044,S.00040646,S.14020001,S.00110080,S.00031291,S.00130137,S.00101046,S.00071107, 240
4058 146 scaffold_12275:336-445:-1	TTCCGTCAGTAAATCCGTTGGTAATAAAAAAATAAATTTATCCGCTTCATTTCGTCGGTATATCCCTCGGTAATAATATTTTTTTATTACCGACGGATTTACCGATGGAA	TATTACCGACGGATTTACCGA 0.038699 1	repeat_sense,igr_sense, S.01490010,S.00012808,S.00180788, 2462
4070 596 ptc-MIR319g scaffold_125:778445-778635:-1	GGGAGAGAGCTTCTTTCAGCCCACTCGTGGATAGGACAAAGGGGTTGAACTAGCTGCCGACTCATTCATTCAAGCACTAGTAGAAAAAAAGGCGAACGGTGTTTCTTTTGCTACTGTGATTGTGTGAATGATGCGGGAGATAATTTTCCATCCTCTCCTTTTCTGTGCTTGGACTGAAGGGAGCTCCTTCC	TTGGACTGAAGGGAGCTCCT 1	igr_sense, HASH(0xdaf8e98) S.01500068,S.02230005,S.00070837,S.00050584,S.01500065,S.00051315,S.00121020,S.00040308,S.00150231,S.00091462,S.00011133,S.00110429,S.00010186,S.00031751,S.00080256, 12
4086 2338 scaffold_129:553975-554094:-1	GAACCGAAACCGGTCGGTTTGAACCGAACCGAACCGAAACCGATCGGTTTGAACCGAACCAAAACCGGTCGGTTTGAACCGAACCGAAACCGGTCAGTTTGAACCGACCGGTTTCGGTTT	TTGAACCGACCGGTTTCGGT 0.871171 1	repeat_sense,igr_sense, S.00030296,S.00130587,S.00770060,S.00061294, 546
4089 94 scaffold_130:631577-631704:-1	TGCTAGACCCAAAGAACTTGGACTTGACTGTCAGCCAAGTCCAAGATAACGTGAGTTTGACAAACATGTCAGACCTAAAAAACTTTAACTTGACAACCAATCAAGTCCAAGGTAATGTGGGTCTGGCG	CAAGTCCAAGGTAATGTGGGTCTG 1.03163 0	repeat_sense,igr_sense, S.00180028,S.00120531,S.00180029, 411
4095 2339 scaffold_1309:2603-2730:-1	GTTTAGGTAGCCGGTTGAGCTAGGTGATGAAGGTAAACAATAAGAGAATTGCTTTTGGTATTTCTCGGCAGTTTGTGATGGTAAGGATACCGAAGAGGAGCTTAGTCCTAGCAAACCGGCTGCCTTGC	AGTCCTAGCAAACCGGCTGC 0.0152755 1	cds_antisense,exon_antisense, S.00180552,S.16690001,S.13090001,S.00180553,S.00061653,S.00061654,S.00180551,S.00180549,S.00160204,S.01340083, 9
4100 638 scaffold_132:302847-302938:-1	ATATCTTGAGATCTCACCTAACAGTTTAAATTATTGGGTCAAAAAAACATTCAACCCAAAAGTTTAAGCTGTTAGGTGAGGTCCCAAGATAT	TTAAGCTGTTAGGTGAGGTC 0.396597 1	repeat_sense,igr_sense, S.00860114,S.00160398,S.00091077, 1864
4102 222 scaffold_132:442624-442723:-1	TCGCTGCCGATTTTTGAATCGACAGCGACACAGTTTTTGGCTGCTGATTTTTAAATCGGCAGCAGCACAGTTTTGCTGCCGGTTTCTGAATCGGCATCGA	TTTGCTGCCGGTTTCTGAATCGGCA 1.16258 1	igr_sense, S.00082028,S.01560026,S.36050001,S.01370090,S.00170258,S.03650001,S.189280001,S.130820001,S.36330001,S.00002643,S.00120564,S.00110880,S.00141361,S.116450001,S.00440084,S.00150247,S.159400001,S.03340003,S.00120545,S.19430002,S.127630001,S.19430001,S.41310001,S.137690001,S.117680001,S.05490001,S.00820098,S.00040925,S.00190265,S.00110530,S.173430001,S.00080629,S.213620001,S.138940001,S.00…
4106 146 scaffold_132:748587-748690:-1	CTGGTATACCGACGAACGTGTTCCGTCTGTGATGCCGTCGGTATTTGTTTCACCGACGGATTGCATTGCTGTCACCGACGGAATTAGTCCGTCGGTAAAACTGG	ACCGACGGAATTAGTCCGTCGGTA 0.225846 1	repeat_sense,igr_sense, S.01490009,S.00120217,S.00120787,S.00180661, 3465
4113 2342 scaffold_133:770003-770083:-1	TTGGGTCGGGCGAGGACCCATGGAGGTTGGGTTGAGTGGGGACCCAAGGGGGTTGCAGGTTGGGTCCACGTCCGAACCCAA	TTGGGTCCACGTCCGAACCC 0.708888 0	cds_antisense,exon_antisense, S.00161273,S.00080839,S.00002485,S.00061301,S.01330128, 17
4117 376 scaffold_134:635908-636031:-1	CGACACTAGGGAAGGTTATCAACGGTGATCGGAGTGAACTGCACTTGCTGCCAAAGTCATCTGTCATCTTTGGGTGACAAATGTAGCCCACTTCGATCATTATTGGTGACCTTTCTTGGTGTTG	ATTGGTGACCTTTCTTGGTG 0.383536 1	igr_sense, S.00020529,S.00101963,S.00110727,S.00111280,S.00080512,S.00091383, 94
4124 456 scaffold_13496:511-609:-1	TATACTGGGTCTAGCAGCTAGCCAAACCCATATATATTTGAGCTCATCGCTTGGCTGAGTCCAAAGATGTTGGGTCTGGCAGCTCGCCAGACCTTTATA	GGTCTGGCAGCTCGCCAGACCT 0.278707 1	igr_sense, S.00860054,S.00012490,S.00770057, 207
4125 134 scaffold_135:248040-248170:-1	GCGGCGGGACCCAAATCTAAAGGGTCCTGCGCCGGACCCACAAAGAAATGAATCCATGGGTAGTGGGTCCTTTTGAAGGATCAAAATCTAAAGTGTCCTTCGCCGGACCCATGAGTCTTGGGTCCTGACGC	GGACCCATGAGTCTTGGGTCCT 0.431526 1	igr_sense, S.00160542,S.00021882,S.00090683,S.00050447,S.00570089, 197
4130 146 scaffold_135:778050-778126:-1	AATTTCCGACGGAATTCCCGACGGAAATTAATTGCCCCGACAGCAATTAAGGGCCGTCGGTAATTCCGTTGGAAATT	CCGTCGGTAATTCCGTTGGA 1.02922 1	repeat_sense,igr_sense, S.00070795,S.01930012,S.00180057, 1436
4152 30 scaffold_14070:959-1102:-1	GGAAAGTGGTTTCCCGGAAACCACTTTCCGGAAAACAAACACAGTCAAAAGGAAAAATATTTTCCTGGAAACCAAACCAAATTTTTCTTTGACTGAAAAGTGTTTTTCGTTGACCGGAAAGTGTTTTCCGTTGACCAACTTTCC	GGAAAGTGTTTTCCGTTGACC 0.992634 1	repeat_sense,igr_sense, S.96570001,S.01310076,S.70910001,S.136930001,S.39310001,S.00031564,S.07320002,S.07420002,S.01290059,S.00190883,S.00060910,S.02190002,S.00120394,S.05470002,S.43590001,S.138590001,S.123720001,S.203700001,S.00013069,S.00570033,S.36860001,S.128880001,S.125500001,S.173970001,S.00040596,S.00050775,S.02130011,S.162550001,S.84550001,S.115280001,S.02730008,S.00091520,S.41170001,S.0…
4153 30 scaffold_14070:966-1096:-1	TGGTTTCCCGGAAACCACTTTCCGGAAAACAAACACAGTCAAAAGGAAAAATATTTTCCTGGAAACCAAACCAAATTTTTCTTTGACTGAAAAGTGTTTTTCGTTGACCGGAAAGTGTTTTCCGTTGACCA	CGTTGACCGGAAAGTGTTTTCCG 1.03576 1	repeat_sense,igr_sense, S.96570001,S.01310076,S.70910001,S.136930001,S.39310001,S.00010554,S.00031564,S.07420002,S.194020001,S.01290059,S.00060910,S.02190002,S.00120394,S.05470002,S.43590001,S.138590001,S.123720001,S.203700001,S.00013069,S.00570033,S.17930001,S.200990001,S.128880001,S.125500001,S.173970001,S.00050775,S.02130011,S.162550001,S.84550001,S.115280001,S.02730008,S.00091520,S.41170001,S…
4177 66 scaffold_14510:59-160:-1	TGTGGTTGGGCACGGACGCGTTCAGACCCAACATAAGGGTGGTTGTGGACGCGTCCAGCCCCAACCTCAAGTTGGACATGGACGCGTCCAGCCCCAACCTCA	CATGGACGCGTCCAGCCCCAACCT 0.978128 1	igr_sense, S.00180781,S.16980004,S.00130771,S.00141201,S.00030407,S.00011415,S.25400002,S.130660001,S.00141199,S.00131010,S.00041234,S.00131011,S.01930009,S.88930001,S.00141553,S.15540001,S.00030997,S.01780039,S.00021882,S.06720003,S.00180404,S.00100632,S.00190198,S.00181067,S.02150013,S.07060002,S.145040001,S.01270072,S.06140006,S.146010001,S.00130468,S.00011156,S.00002401,S.00040946, 204
4189 812 scaffold_147:428589-428708:-1	GAGTACAATGTAGCCAAGGGCAACTTGCCGGCCGGAAAAGTAATGACAGCCTTGATCTTCTAGTTATTAAGCTCTGAGATCCCGTGCTGCCGGCAAGTCATCCTTGGCTGAATTACACTC	GGCAAGTCATCCTTGGCTGA 0.164117 1	igr_sense, S.00040439,S.00031356,S.00090626,S.00130675,S.00050294,S.00051278,S.10340002,S.00080912,S.00090342,S.00090625,S.08120003,S.00030628,S.00041350, 26
4194 1128 scaffold_148:627821-627919:-1	GGCTGTGGGACTTTTCTTTCCGGTGAGAGGCTGGTGGAGAGGATATGCATGCCCGTGCCGGATTTTGGCCATTTCACATCGGGAAAAAGGTCCTTTGCC	TTCACATCGGGAAAAAGGTCC 0.13733 1	igr_sense, S.01930018,S.00101475,S.01420066,S.00030736,S.00080911,S.00700030, 5
4198 146 scaffold_14891:504-619:-1	GCAACGGAATTACCGACGGAAATATTTCGTCGGTAATTAATACCGACAGACATAATTCCGTCTCAAAATCGGTCGGTATATACCGACGGAATCATTCCGTCGGTAATGCCGTCGGT	TACCGACGGAATCATTCCGTCGGTAAT 0.758387 1	repeat_sense,igr_sense, S.00180215,S.00070795,S.00020762,S.01490009,S.69740001,S.00180057,S.17810001,S.00180661, 3983
4201 134 scaffold_149:19295-19381:-1	TGCAGGACCCATTACCCTTGGGTCCTGACGCAAGACCCAAGAGAATTGGGACTCGACGCAAGACCCAAGAGAATTGGGTCCTCCGCA	CAAGACCCAAGAGAATTGGGTCCT 1.11058 1	igr_sense, S.00161273,S.00140262,S.00021460,S.00191039,S.00020287,S.00011035,S.00021827,S.00021826,S.01500063,S.00031269,S.00021882,S.01330128,S.00050447,S.00570089,S.00110557,S.00061484,S.08160004,S.01310127,S.01520019, 981
4206 14 scaffold_150:371065-371181:-1	GTTTCCCGGAAAGTGATTTCCGGGAAACCACTTTCCAAACTTTCCTGTGTTTGTTTGCCACGAGGAAAGTTGGTCAACGGAAAACACTTTCCCGGAATTCACTTTTCAAAAGGAAAC	ACTTTCCCGGAATTCACTTTTCAAAA 0.913202 1	repeat_sense,igr_sense, S.142490001,S.00130482,S.01870035,S.96570001,S.00021758,S.01310076,S.136930001,S.152220001,S.00090656,S.121370001,S.178250001,S.00060910,S.00190945,S.98140001,S.02190002,S.89320001,S.00090980,S.00120394,S.01220079,S.00070341,S.14690002,S.00101302,S.00170187,S.00030644,S.203700001,S.00120052,S.00570033,S.00051347,S.00012254,S.36860001,S.112810001,S.00141217,S.01200010,S.034…
4211 134 scaffold_150:557157-557276:-1	GGTGTAGCAGCTGGACCCAATGTTGTTGGGTTTTGCTAAGTCAGACCCAAAACACTTCAAAAAGGAGCTGGGTCTGGCTGAGCAGCGGGATCCAATATCCTTGGGTCTGGCTGAGCAACC	GATCCAATATCCTTGGGTCTGG 0.237982 1	igr_sense, S.00150611,S.69540001,S.00021415,S.00010979,S.00031269,S.01450043,S.00050447,S.00110557,S.00140205, 243
4229 222 scaffold_15354:888-997:-1	GTTGCGCAGCGAAATTCTGTTTCGCTGCCGCAACTGAACCTGCTGCAGCGAGTTGATATTCGCTGCCGATTTGTGTGTTGCGCAGCGAAATTCTGTTTCGCTGCCGCAAC	GCAGCGAAATTCTGTTTCGCTG 0.644582 1	repeat_sense,igr_sense, S.00070106,S.00010569,S.118400001,S.75670001,S.03340002,S.00120796,S.00640227,S.152670001,S.23220001,S.01370089,S.05760004, 690
4230 222 scaffold_15354:964-1073:-1	GTTGCGCAGCGAAATTCTGTTTCGCTGCCGCAACTGAACCTGCTGCAGCGAATTAATATTCACTGCCGATTTGTGTGTTGCGCAGCGAAATTCTGTTTCGCTGCCGCAAC	GCAGCGAAATTCTGTTTCGCTG 1.24505 1	repeat_sense,igr_sense, S.00070106,S.00010569,S.118400001,S.75670001,S.03340002,S.00120796,S.00640227,S.152670001,S.23220001,S.01370089,S.05760004, 690
4234 906 scaffold_15374:866-990:-1	AGCGATAGCTGCGTCGCTGCCAATCCTAAAATCGGCAGCCGAAACTACATCGTTGCCGATCAAGGAATCGGCAGCGAAACTGGGTCGCTGCCGATGTCTGTATCGGCAGCGAAGACTGCATCGCT	GTATCGGCAGCGAAGACTGC 0.438951 1	exon_sense,repeat_sense,cds_sense, S.00082028,S.01560026,S.00050399,S.130820001,S.00120564,S.116450001,S.00141361,S.00081887,S.00440084,S.09490001,S.03340003,S.00120545,S.19430001,S.41310001,S.137690001,S.117680001,S.05490001,S.00040925,S.00190265,S.00110530,S.213620001,S.00070157,S.138940001,S.00081917,S.01790021,S.166330001,S.130330001,S.00001984,S.64620002,S.206610001,S.00012606,S.04400002,S.1…
4238 396 scaffold_15406:864-980:-1	GCCTTTTACTGTGGAGTGCACAGTGCAGTCCACGGTGAAAAAGCTGATGCCTTTAGTTTCTTTTTTTTTTTATGCCTTTTACTGTGGACTGCACAGTGCAGTCCACGGTGAAAAAGC	CACAGTGCAGTCCACGGTGA 0.619146 1	repeat_sense,igr_sense, S.02390003,S.00100033,S.00002380,S.00080701,S.00012397, 666
4249 66 scaffold_1554:5542-5682:-1	GTCTAGGTCCGACATGGAGTTGGATGCATCCAGGTCCAACATGGAGGTGGACGCGGTCGCTGTCAGGCCCAACGTGGGGATGGACGCAAACGCAGGTCCGACATGGAGTTGGATGCATCCAGGTCCAACATGGAGGTGGAC	TGGATGCATCCAGGTCCAACATGGAG 0.120216 1	cds_antisense,exon_antisense, S.00180781,S.00130771,S.00141201,S.00141250,S.00870008,S.00011415,S.25400002,S.00141199,S.00130254,S.00131010,S.00020845,S.01180096,S.00012114,S.00041234,S.00131011,S.00031151,S.01930009,S.00150843,S.15540001,S.00030997,S.00061767,S.00021882,S.00190332,S.00030698,S.00100632,S.00120993,S.00860168,S.01270072,S.00010743,S.146010001,S.00011156,S.00860072,S.00111128,S.000…
4251 2366 scaffold_1554:5549-5675:-1	TCCGACATGGAGTTGGATGCATCCAGGTCCAACATGGAGGTGGACGCGGTCGCTGTCAGGCCCAACGTGGGGATGGACGCAAACGCAGGTCCGACATGGAGTTGGATGCATCCAGGTCCAACATGGA	GGAGTTGGATGCATCCAGGT 0.618954 1	cds_antisense,exon_antisense, S.01680026,S.00091247,S.01680023,S.15540001,S.00102172,S.01680027, 5
4252 134 scaffold_15550:393-532:-1	CTATATCCAAGAATCTTGGGTTTGGCTGCAACGTCTGACCCTAGAGTAATATTTATAATATTAATAATAACATTAAACTTGCATGACCCAAGTTTAAGTGGGCTTGGCTGCAATACCAGACCCAATAACCTTGGATATGG	CCAGACCCAATAACCTTGGA 0.492946 0	repeat_sense,igr_sense, S.00180028,S.00131294,S.00061523,S.00120531,S.00020961,S.00130754,S.78630001,S.00012063,S.00011150,S.00020917,S.00031269,S.00060203,S.00180238,S.00190834,S.00050447,S.00021390,S.02900001,S.00140770,S.00030508,S.00051172,S.00110557,S.00012062,S.00160140,S.00180029, 436
4255 146 scaffold_15589:272-380:-1	ACGGAATTACCGACGGAAATATTCCGTCGGTAATTTATACCGACGGACATAATTCCGTCTCAAAATCTGTCGGTATATACCGACGGAATCATTCCGTCGGTGATGCCGT	TACCGACGGAATCATTCCGTCGGTGAT 1.1394 1	repeat_sense,igr_sense, S.00180215,S.00020762,S.01490009,S.69740001,S.00180057,S.17810001,S.00180661, 3925
4258 146 scaffold_156:257812-257947:-1	CCAGTCCGTCGGTATTGTGTCGGCAAGTCACAATTACTGACAAAATCACCGACAGACAGTGCGAATTCCAAAGCGCTGGGCATTAAATGCATCTCTGACCACGTGTATTTGTCGACGGAATTACCGACGGACTGCG	TTGTCGACGGAATTACCGACG 0.476404 1	igr_sense, S.01490010,S.00012808,S.138390001, 498
4264 222 scaffold_156:466169-466262:-1	TGCAGTTTTCGCTGCCGATGCAGAAATCGGCAGCGACGCAGTTTTCGCTCCCGATGCAGTATTCGCTGCCGATTCTGGACTGGGCAGCGATGCA	CCGATTCTGGACTGGGCAGC 0.146932 1	exon_sense,repeat_sense,cds_sense, S.01370090,S.36330001,S.189280001,S.00011535,S.38050001,S.159400001,S.19430002,S.125490001,S.05060001,S.127630001,S.173430001,S.01790022,S.153740001,S.175930001,S.02640002,S.91070001,S.23070001,S.03770001, 205
4268 146 scaffold_15662:941-1049:-1	ACGGAATTACCGACGGAAATATTCCGTCGGTAATTAATACCGACAGACATAATTCTGTCTCAAACTCGGTCGGTATATACCGACGGAATAATTCCGTCGGTAATGCCGT	TACCGACGGAATAATTCCGTCGGTAAT 1.24396 1	repeat_sense,igr_sense, S.00070795,S.01490009,S.42180002,S.00140886,S.00021513,S.00180057,S.00120787,S.00070257,S.00180661, 6293
4276 2 scaffold_15800:578-683:-1	GGACCGGCCCGGCGGGTCGACCCGGTGGTTGGACCGGTTCAGGTTAGGAGAAAGACCGGTAAATGCAAAAAACCGGCAAGACCCGGTCGACCCGGCAGGTTGACCC	ACCCGGTCGACCCGGCAGGTTGA 0.553089 1	repeat_sense,igr_sense, S.00110839,S.00160069,S.17580001,S.00191039,S.84600001,S.41620002,S.48310001,S.04680002,S.00660085,S.81520001,S.00012641,S.25330001,S.00770033,S.04140006,S.00160801,S.107490001,S.38120001,S.00021584,S.00030047,S.192760001,S.01070016,S.155320001,S.89720001,S.41620003,S.00161272,S.02400013,S.00100478,S.191800001,S.81590001,S.56900001,S.00080509,S.00102262,S.217080001,S.28540…
4278 2369 scaffold_159:192095-192250:-1	GGCTTTCCGGGAATTGGTGTCTTTGCATGTGGGTTGCGTAACCACGTGATCACGAGATTCGCATCAATTGTTCTTGAAAAATTAATCCTAATGGATCTACCCTAGTGGATTGATGTGACCCAACCCACACGCAAAGACACCAATTCTCGAAAAGCC	CACGCAAAGACACCAATTCT 0.371934 1	repeat_sense,igr_sense, S.03380001,S.00102162,S.00190686,S.00150131,S.00030775, 895
4293 2374 scaffold_162:326360-326509:-1	GCGTGACCACGTGATCATGAGGTTCGCTTCATTTATAGTGGGATTCATTATTGATACGGTTCTATATATGGTTCAACCTTGGGTTTTTCATGATGGGTTTTTTCCTAGGGATGTATTTGTGATGCGAATTTCATGATCACATAGTCATGC	TGATGCGAATTTCATGATCAC 0.118817 1	repeat_sense,igr_sense, S.00290266,S.00131089,S.00290281,S.07620002,S.00051013,S.00061399,S.02010032,S.01600011,S.27840001,S.00640143,S.00030738,S.00080641,S.02010030,S.00131081, 243
4296 2375 scaffold_163:232283-232427:-1	ATCTTAGCCATCAAGCTAATAGTAGCATTAATCACTTGGTCCAAAATAAAATATTAGCAAAAATATTTATGGTAAAAAATACTAAAGGAAAGTTTGAGTTTAAAATTTTGTGAATTAATGCTACTATAGGCTTGATGGCTAAGAT	AATGCTACTATAGGCTTGAT 0.947573 1	repeat_sense,igr_sense, S.00860091, 9
4309 260 scaffold_165:104028-104120:-1	CATCTAGGTGGTGGTCCAGTGGTAAAAGCCTGGGATCAAGAGGTTTGCTTCCTCTGTAGTCTCAGGTTCGAGCCCTGGGTTGCTCATATGATG	TCAGGTTCGAGCCCTGGGTTGC 0.548131 1	repeat_sense,igr_sense, S.23870001,S.14550003,S.02730002,S.00040343, 1950
4340 2383 scaffold_172:61747-61822:-1	GTCACGCGTGGAAGCAATGGCGTTGAAGATTTCTGAGGGCGGAGAGGCTGTCAGCGCTGTCGAATCCATGTGTCAC	TCAGCGCTGTCGAATCCATG 0.195101 1	igr_sense, S.00090112,S.00080708,S.55390001,S.79760002,S.210250001,S.110760001,S.79760001,S.167210001,S.40320001,S.201710001,S.00660130, 590
4355 146 scaffold_17513:131-204:-1	TTACCGATGGAATTACCGACGGAATAATTAAAAAAGATTAATATTTAATTATCCGTCGGTAAATCCGTTGGTAA	TCCGTCGGTAAATCCGTTGGT 1.18929 1	repeat_sense,igr_sense, S.00070795,S.00180057, 2781
4356 142 scaffold_17520:842-983:-1	CATGGTCCGGTTTTTCTGGTTTTTATGCTAAAAAACCGATCCAAGCCGAACAAAACCAGTTCAGTCCGAGTTTATTAATAAGGAATACTATTTTCCGGTTCGGTTGAATTTTTGGGTTAAAACCGGACCGAACCGGACCATG	GTTAAAACCGGACCGAACCG 0.250704 1	repeat_sense,igr_sense, S.00040690,S.72040001,S.05220003,S.19420001, 362
4367 92 scaffold_1786:1711-1810:-1	GGTTAAAGGGGATCGCCAGATGGGATCTCAGGTTAGCCCAACCACACACAGAATTTGGTTCTGGTTAAAGGGGATCGCCAGATGGGATCTCAGGTTAGCC	AAGGGGATCGCCAGATGGGATCTC 0.326576 1	igr_sense, S.03670005,S.207160001,S.01850027,S.33170001,S.83950001,S.106030001,S.01490019,S.117490001,S.01850025,S.09180003,S.00020544,S.12740001,S.00110287,S.00040796,S.15560001,S.00150303,S.08010002,S.00150942,S.01170094,S.00012659,S.48270001,S.25140001,S.02340013,S.192520001,S.06190001, 3482
4377 222 scaffold_179:376572-376681:-1	GTTGCGCAGCGAAATTCTGTTTCGCTGCCGCAACTGAACCTGCTGCAGCGAATTAATATTCGCTGCCGATTTGTGTGTTGCGCAGCGAAATTCTGTTTCGCTGCCGCAAC	GCAGCGAAATTCTGTTTCGCTG 1.05509 1	repeat_sense,igr_sense, S.00070106,S.00010569,S.118400001,S.75670001,S.03340002,S.00120796,S.00640227,S.152670001,S.23220001,S.01370089,S.05760004, 690
4388 168 ptc-MIR480a scaffold_18012:620-754:-1	TATGTTTGGGGTTGATCCTTGTTTAGTTATAATAGACCCACACCTGACTGCTTAGAATTATTTGTTATCGCATATCCGACTACATTATTGACGTTGAAAAACAGAGAACTACTACATCATTGACGTTGAACCATA	ACTACTACATCATTGACGTTGAAC 0	igr_sense, S.00050623,S.00090055,S.00660051,S.01330037,S.00190713,S.00081045,S.00090179, 47
4389 146 scaffold_18074:30-134:-1	GGAATTACCGACGGAAATATTCCGTCGGTAATTTATACCGACGGACATAATTCCATCTCAAAATCTGTCGGTATATACCGACGGAATAATTCCGTCGGTGATGCC	TACCGACGGAATAATTCCGTCGGTG 1.19299 1	repeat_sense,igr_sense, S.00180215,S.01490009,S.42180002,S.00180057,S.00120787,S.00070257,S.00180661, 5933
4390 146 scaffold_1809:1905-2005:-1	AGATTCACCGACGGAGCATTTCCGTCGGTGATTCTGTCAGTAAATTAATTACCGACGGAATATGTGTCTTACGCTGACGGAAAATTTCCGTCGGTAAAACT	GACGGAAAATTTCCGTCGGTAA 0.657937 1	repeat_sense,igr_sense, S.01490009,S.00120217,S.00091259,S.00180057,S.00120787,S.00180661, 3520
4403 696 scaffold_1845:6483-6610:-1	GTCCCTGAGATGCCTTTGGTTATCTCTGATTCGGCCGAGAGCATTGAAAAAACATCCACTGCTATTAAGGTGCTGAAGGAAATTGGTGCTTATCCAGATGCCGAGAAGGCCAAGGATTCTCAAGCGAT	GAGAAGGCCAAGGATTCTCA 0.499182 1	exon_sense,cds_sense, S.00060682,S.00050462,S.00060538,S.00151244,S.00070937, 15
4405 326 scaffold_185:127320-127395:-1	TCTTACCATTGGACCACCTACTAGATGATTAAAAACTACATCATCTAACCATCTAGGTGGTGGTCCAGTGGTAAGA	CATCTAGGTGGTGGTCCAGTG 0.236043 1	repeat_sense,igr_sense, S.00130080,S.00120230,S.00031778,S.23870001,S.00031777,S.01520011,S.00660044,S.01330113,S.00091467,S.02730002, 1507
4411 134 scaffold_1870:1199-1286:-1	ACGTCAGGACCCAATGCTCTTGGATCTTGCCTCAGAACCCAAGTCGAATGGGTCTTGCGTCAGGACCCAAGGACAATGGGTCTTGTGT	TCAGGACCCAAGGACAATGGG 0.518627 1	igr_sense, S.00111225,S.00011183,S.00160640,S.00071340, 83
4412 2389 scaffold_1870:2103-2207:-1	TTGATCCTACGCTAGGACCCAATGCTCTTGGATCTTGCCTCAGAACCTAAGTCGAATGGGTCCTGCGTCAGGACCCAAGGGCAATGGGTCTTGCGTCAGGCCCAA	AAGGGCAATGGGTCTTGCGT 0.862587 1	igr_sense, S.00170272,S.00011929,S.00050748, 28
4420 906 scaffold_18860:727-851:-1	AGCGATAGCTGCGTCGCTGCCCATCCTAAAATCGGCAGCCGAAACTACATCGCTGCCGATCAAGGAATCGGCAGCGAAACTGGGTCGCTGCCGATGTCTGTATCGGCAGCGAAGACTGCATCGCT	GTATCGGCAGCGAAGACTGC 0.290082 1	repeat_sense,igr_sense, S.00082028,S.01560026,S.00050399,S.130820001,S.00120564,S.00141361,S.116450001,S.00440084,S.00081887,S.09490001,S.03340003,S.00120545,S.19430001,S.41310001,S.137690001,S.117680001,S.05490001,S.00040925,S.00190265,S.00110530,S.213620001,S.00070157,S.138940001,S.00081917,S.01790021,S.166330001,S.130330001,S.00001984,S.64620002,S.206610001,S.00012606,S.04400002,S.127670001,S.…
4430 222 scaffold_19105:64-150:-1	GGTTTTACAGTATCGCTGCCGATTCAGAAATCAGCAGCCACAAACTATGTCGCTGCCGATTTAGAAATCGGCAGCGAGAACTGTGCC	GAAATCGGCAGCGAGAACTG 0.25137 1	igr_sense, S.00082028,S.01560026,S.130820001,S.00120564,S.00140349,S.116450001,S.00141361,S.00440084,S.09490001,S.03340003,S.00120545,S.19430001,S.41310001,S.137690001,S.117680001,S.05490001,S.00040925,S.00190265,S.00110530,S.213620001,S.138940001,S.00081917,S.01790021,S.166330001,S.130330001,S.00081899,S.00001984,S.206610001,S.00012606,S.04400002,S.127670001,S.04400001,S.203110001,S.28330001,S.1…
4431 2393 scaffold_19157:193-286:-1	GGCTGCCCATCTATGGATGACAGTTTGAGCGTGTTCTGTTCTCCGTCGACGACAAATAGACATGTCACGAAGTGCCATCCATAGATGGGTCTCC	AGTGCCATCCATAGATGGGT 0.120605 1	igr_sense, S.00060112,S.00010423,S.00190244,S.00031455, 2
4445 222 scaffold_196:384174-384273:-1	GTTTTTCTGCCGATTTTAGAATTGGCAGCGACAAATTTTTTGGCTATCAATTTCTGAATCAACAAAGTTTTTGGCTGCCGATTTCTGAATCGGCAGCGAC	GCTGCCGATTTCTGAATCGGCAGC 1.41227 1	igr_sense, S.00082028,S.01560026,S.00101543,S.36050001,S.01370090,S.00170258,S.03650001,S.189280001,S.130820001,S.00120564,S.38050001,S.116450001,S.00141361,S.00440084,S.00150247,S.159400001,S.03340003,S.00120545,S.19430002,S.00080848,S.127630001,S.19430001,S.41310001,S.137690001,S.117680001,S.05490001,S.00100515,S.00820098,S.00040925,S.00190265,S.00110530,S.173430001,S.213620001,S.138940001,S.00…
4453 188 scaffold_199:74782-74942:-1	TTAAAAATCCCACCATATCCTAGGTCTAAGACATCGGTCTCGACGATCTTAGGAGCTAATGGGTTAGCTAAATGGAGGAGTGGAATGGTTTGGACTTGTGTTTTGATCTGTTTGACGAGGTTGGTATGGAGGTCAGACCAAGGAAGTGGGTTGGTTTTTAA	AGACCAAGGAAGTGGGTTGGT 0.0839 1	igr_sense, S.20150001,S.00030858,S.00060755,S.03300002,S.06680001,S.00140707,S.00440061,S.02280012,S.20910001,S.00170348,S.00880005,S.00190487,S.02620004,S.47010001,S.01500057,S.27820001,S.40580001, 34
4455 222 scaffold_199:332891-333002:-1	CGGCTGCAGTGAATTAACAGTCGTTGCCGAATTGGATGTTCAGCAGCGAAATTGTGATTCGCTGCCGAAACTGAGTTGTCTGCAGCGAAATTGTGATTCGCTGCTGAAGCTG	GCAGCGAAATTGTGATTCGCTGC 0.149249 0	repeat_sense,igr_sense, S.00130345,S.75670001,S.03340002,S.00012606,S.23220001,S.01370089,S.00141399,S.05760004, 1819
4457 134 scaffold_1994:749-872:-1	GGGACGCAGACTCAAGTCTTTTGGGTCTTGCATCCCTCCCTGACTCAAGACACTTAGGTTAGGAGTCCAGACTCTAGGCTGATGAGTCTGTGTCAAGACCCAATAATCTTGGGTCTTGCGTCCT	AGACCCAATAATCTTGGGTCT 0.264855 0	igr_sense, S.00140326,S.45990001,S.00031269,S.00160542,S.00050447,S.00570089,S.00110557,S.08160004, 493
4461 810 scaffold_2001:7393-7533:-1	AATTAGCAACGGACGATTCCGTTGCAAATAAAGCTAACATCCGTTGCTAAAACAATTTAGCAACGGAATCAGCAACGGCAAAAATCGGATGCAGATTTGTCGTTGCTGATTATTTTGCCATGGATTTGTCCGTTGCTGATT	GCCATGGATTTGTCCGTTGC 0.167323 1	repeat_sense,igr_sense, S.178720001, 12
4464 146 scaffold_2017:1514-1612:-1	GTTTTACCGACGGACTCATTCCGTCGGTGATAGAAATCAACTCTGTCGGTGAAATAATTACCGATGGCCTCACCGACGGAACATATCCGTCGGTATAAT	CGACGGAACATATCCGTCGGTATA 0.614798 0	repeat_sense,igr_sense, S.00020559,S.00180215,S.01490009,S.181680001,S.00120217,S.00120787,S.00180661,S.00280195, 1963
4472 222 scaffold_203:271365-271534:-1	TCACTGCCGATTTATGAATCGGCAGCGACATAATTTTTGGCTGCCGATTTCTAATTCGGCAGCGGCACAGTTGGCTACCGATTCTGAATCGGCAGCGCCACAGTTTGGCTGTTGATTTCTGAATCGGCAGCGACAAAGTTTTTGGTTGTTGATTTCTGAATCGGCAGCGG	TGTTGATTTCTGAATCGGCAGC 0.235989 1	igr_sense, S.00082028,S.01560026,S.36050001,S.00170258,S.03650001,S.130820001,S.00120564,S.00050643,S.00141361,S.116450001,S.00440084,S.00120852,S.55390001,S.03340003,S.00120545,S.19430001,S.41310001,S.137690001,S.117680001,S.05490001,S.00820098,S.00040925,S.00190265,S.00110530,S.01870001,S.213620001,S.138940001,S.00081917,S.01790021,S.166330001,S.130330001,S.00001984,S.01560017,S.00041437,S.2066…
4480 248 scaffold_20425:893-1046:-1	AGTCCCTAGGGGTTGTTCGAGCTGTCGAATCCATGCGTCACCCGTGACAGCAGTTGGTGAATGAATTCTGAGGCCCTAGGGGCTGTTCGGGCTGTCGAATCCATGCGTCACCCGTGACAGCAGTTGGTTGATGATTTCTGAGGCCCTAGGGGCT	GTTGATGATTTCTGAGGCCCTAG 0.368781 1	igr_sense, S.00012629,S.00060256,S.155660001,S.00180868,S.55390001,S.06610005,S.10390001,S.00090058,S.00102305,S.79760002,S.12100002,S.138940001,S.210250001,S.06610004,S.00180871,S.00012625,S.01710002,S.00101103,S.110760001,S.79760001,S.00660176,S.167210001,S.07240001,S.201710001, 5906
4481 2 scaffold_205:39683-39793:-1	GCTCGGTGGGTCGATCCGGTGGCTGGACAGATCCTGGTAAGGCAAAATATCAGACTAAGGAAAAACCTGGCAAAACATGGTTGACCCGCCGGGTCGACCCATTACCCGAGC	GACCCGCCGGGTCGACCCAT 0.321187 1	repeat_sense,igr_sense, S.00110839,S.17580001,S.04680002,S.00660085,S.00012641,S.25330001,S.00770033,S.38120001,S.00021584,S.192760001,S.155320001,S.89720001,S.41620003,S.00161272,S.81590001,S.141430001,S.217080001,S.09220002,S.00970003, 152
4487 182 scaffold_208:11290-11384:-1	TTTGGACTTGGTAGTTAGCCAAGTCCAATGTAACGTGGATCTGACAAAAATACCAGATCCAAAGCATTTGGACCTGGCAGTCTGCCAACTTCAAG	TTGGACCTGGCAGTCTGCCAAC 0.309455 1	repeat_sense,igr_sense, S.00090985,S.13810002,S.00120533,S.01580018,S.00120531,S.00070153,S.00400020,S.00400351,S.00011508,S.42380001,S.00120253,S.00011802,S.00060654, 60
4490 532 scaffold_2084:8353-8443:-1	ATTGTATGCAGTCCACAGTGAAAAGGCTAAAGCCTTTAGTTTTTTTTTTTTACTTTTTTTATGCCTTTCACTGTGGACTGCACAGTGCAGT	CCTTTCACTGTGGACTGCAC 0.00470836 1	repeat_sense,igr_sense, S.00100033,S.00160663,S.00280284, 1035
4491 544 scaffold_2086:4470-4565:-1	TCTACGTCCAACTCTAAGTTGGGTAAAGGCATGTCCGCACCCAACCTCATGTTAGGCCAGGGACGCGCTTGCGCCTAACTTTATGTTGGGCCTGGA	CGCCTAACTTTATGTTGGGC 0.457403 1	igr_sense, S.01780039,S.00071063, 10
4496 248 scaffold_21025:855-929:-1	CATGCGTCACCAGTGGAAGCAGTTTCGTTGAAGATTTCTGAGGCCGCAGGGGCTGTTTGCGCTGTCGAATGCATG	AGGGGCTGTTTGCGCTGTCGAAT 0.0333055 1	igr_sense, S.155660001,S.55390001,S.79760002,S.138940001,S.210250001,S.02640002,S.00100497,S.110760001,S.79760001,S.167210001,S.201710001, 8072
4503 456 scaffold_211:213162-213257:-1	ACCTGTACCTGGGTCTAGCGCCCATGCCAAACCCAAACATGATTGTCATACTTAAGTAGCTTGGGCCTGGAGTGGTTGCCAGACCCAGACGTAGGT	CTGGAGTGGTTGCCAGACCC 0.415326 1	repeat_sense,igr_sense, S.00040363,S.00110696,S.00121079,S.00061747,S.00110694,S.00140560,S.00081227, 41
4504 956 scaffold_211:263592-263736:-1	TGTGGATATGACCTCGATCTTACCGAGTTAATTGCTACATCGCACACTCGTGCACTTGAGAGTTAAAACAAGCCAATCATAAAAAGCGGTCAAGCAATTTTGGTGCCGCTGCAATTAACTCGGTAAGATCGAGGTCATATCCACA	TAACTCGGTAAGATCGAGGTC 0.874888 1	repeat_sense,igr_sense, S.01650002,S.01460027,S.00080156,S.00002036, 178
4510 232 ptc-MIR481d scaffold_21384:564-698:-1	AGTCAAAGAGGGGGCAAGGAAAGGGGAGAATTATGTTACTGTCACTTGGCTGTTATTCGTAGAACTAGAATGACATTGAGGGTGTTAGAGAATAATATAAATCATATTCTAAGACCTCACCTAACAGCTTAAGCT	AAGACCTCACCTAACAGCTTAAGC 0	repeat_sense,igr_sense, S.00030933,S.00131241,S.00050837,S.00091079,S.00030052,S.00140306,S.03880006,S.00140887, 2170
4519 222 scaffold_214:201061-201136:-1	CAGTGTCGCTGTCGATTCAGAAATCGGCAGCCATAAACTGTGGCACTGCCGATTCAGAAATCGGTAGCGAGAATTG	CTGCCGATTCAGAAATCGGTAGCGA 0.981033 0	igr_sense, S.01370090,S.130820001,S.189280001,S.36330001,S.00120564,S.38050001,S.116450001,S.00141361,S.00440084,S.159400001,S.09490001,S.03340003,S.19430002,S.125490001,S.05060001,S.19430001,S.127630001,S.137690001,S.05490001,S.00190265,S.173430001,S.75670001,S.138940001,S.00081917,S.01790021,S.166330001,S.130330001,S.01790022,S.153740001,S.00001984,S.175930001,S.02640002,S.00012606,S.04400002,S…
4520 2407 scaffold_214:204338-204525:-1	TGAGTATGATGATTAGTTTCAGCTAATGGCATCCTAGATGGATGGTCAGGTTGATTATGAGGATTAGTGTAAACACTCAATCAAAAAAAGTAGTTTTCATTGACAATTTCTGAGTTAGCCAAAACTAATCAATCATTTGTCCCGATCATCCATTTGGATGCCATTAGCTGAAGCTAATCATTTATTCA	GGATGCCATTAGCTGAAGCTAATC 0.689657 1	repeat_sense,igr_sense, S.00131231,S.00181074,S.00070532,S.00002283,S.00160178,S.00070793,S.00181069,S.00050145,S.08010002,S.00440120,S.00131292,S.00191017,S.00031625,S.00031682,S.00031094,S.00970080, 3951
4526 222 scaffold_2158:7729-7838:-1	GTTGCGCAGCGAAATTCTGTTTCGCTGTCGCAACTGAACCTGCTGCAGCGATTTAATATTCGCTGCCGATTTGTGTGTTGCGCAGCGAAATTCTGTTTTGCTGCCGCAAC	GCAGCGAAATTCTGTTTTGCTG 0.802634 1	repeat_sense,igr_sense, S.00031488,S.00070106,S.00150758,S.00660039,S.00101192,S.00160885,S.00102066,S.75670001,S.00130718,S.00041224,S.03340002,S.00012606,S.00640227,S.00011277,S.00002373,S.152670001,S.00041225,S.01370089,S.00190552,S.05760004,S.00130717, 418
4537 112 scaffold_22213:755-906:-1	GTCACCCGTGACAGCATTTCGTTGATGGTTTCTGAGTCCCTAGGGGCTGTTTGGGCTGTCGAATCCGTGCGTCACCCGTGACACCATTTCGTTGATGATTTCTGAGTCCCTAAGGGGTGTTTGGGCTGTCGAATCCGTGCGTCACTCGTGAC	GGCTGTCGAATCCGTGCGTCAC 0.503271 0	igr_sense, S.155660001,S.55390001,S.79760002,S.210250001,S.02640002,S.110760001,S.79760001,S.167210001,S.201710001, 8069
4540 204 scaffold_2244:6812-6933:-1	TCAAGGTTCTGGTTAAAAGAGGTCTCTAGATTGAGATTTCAGGTTAACCGAGCTAAAGGCAACACTTTGGTTCTGTTAAAGGGAATCGTCGAATTGAGATTTCAGGTTGACCGAGCTGAAGA	TGAGATTTCAGGTTGACCGAGCT 0.0409655 1	igr_sense, S.33170001,S.00091235,S.00091236,S.00070355,S.12740001,S.08010002,S.48270001, 1256
4552 866 scaffold_229:96491-96644:-1	CTTGGATCTGGAAGGGCATGCCAGACCCAAGTTGCTTGGGAGTGGCAAGGGGTAGACCTAAGTCTCCTGGGTCTTGTAGTCGTACTTGTCCCAAAATAATTGGGTCAAGAGCCAGATCATAGGCTAACGGGTTTGGAATGCAGCCAGACCCAAG	GGGTTTGGAATGCAGCCAGA 0.24984 1	repeat_sense,igr_sense, S.00131007, 27
4553 146 scaffold_229:120008-120111:-1	TCTGTCGGTAATTTCGTCGGTAGATACCGATGGCACCGATGGCCAAATTTCATCGGTATCTACGCCAAATTCCATCGGTATCTACCGACGGAATTACGGACGGA	TACCGACGGAATTACGGACG 0.172757 1	repeat_sense,igr_sense, S.01490010,S.00180788, 1878
4558 134 scaffold_229:129165-129265:-1	GGTCCTAGGTCAAGACTCAATGCTCTTTGGTCCTGCGGCAGTATCCATTTCTCTTAGGTCCGGACGCAGGACCCAAGAGCATTGGGTCTCGAGACAGGACC	GGACCCAAGAGCATTGGGTCTCG 0.562875 1	igr_sense, S.00161273,S.00191039,S.13160001,S.00080839,S.00021826,S.00031269,S.00021882,S.00061587,S.01330128,S.00050447,S.00570089,S.00110557,S.01460010,S.00060095,S.00090395,S.01310127,S.00880054,S.181130001,S.00160102,S.01520019, 806
4559 134 scaffold_229:129171-129257:-1	GTCAAGACTCAATGCTCTTTGGTCCTGCGGCAGTATCCATTTCTCTTAGGTCCGGACGCAGGACCCAAGAGCATTGGGTCTCGAGAC	CAGGACCCAAGAGCATTGGGT 0.718383 1	igr_sense, S.00161273,S.00191039,S.00110834,S.00031495,S.00100601,S.00011022,S.00080839,S.00021826,S.00031269,S.00021882,S.01330128,S.00050447,S.15300002,S.00570089,S.01460010,S.00060095,S.00100602,S.00011183,S.01310127,S.00880054,S.00160102, 437
4563 2412 scaffold_230:98168-98250:-1	TTGTGTGTATGCAACCAAAGCCAATAAGGGCGCAAACATGTTGTGTTTCAGCCCCGCGATTGGGTTTGGGTGCATATGCGCAA	GGGTTTGGGTGCATATGCGC 0.0515884 1	repeat_sense,igr_sense, S.01220082,S.00060904, 213
4575 222 scaffold_234:57131-57232:-1	TCGCTGCCGATTTTTGAACCAGCAGCAACATGGTTCTTCAGTGCCGATTTCTGAATTGGCAGCGTCACAGTTCTTGCCTGCTGATTTCTGAATTGGCAGCGG	CTGCTGATTTCTGAATTGGCAGC 0.380366 1	igr_sense, S.00180095,S.00170190,S.00082028,S.01560026,S.01670034,S.36050001,S.00170258,S.01690006,S.03650001,S.130820001,S.01670021,S.02570004,S.02030004,S.00130948,S.00180361,S.00190274,S.00120564,S.02270001,S.00050643,S.00141361,S.116450001,S.01600019,S.01770013,S.00031178,S.00440084,S.00130937,S.00150247,S.02070011,S.02300012,S.31980001,S.03340003,S.00120545,S.09600002,S.00161165,S.02060005,S…
4579 146 scaffold_235:153572-153683:-1	TTTGTCAGTAATACCGTCGGTATATACCGACGGACGTACTCCTTCGGTATATACCAACCGTATCGCCGATGGGTATTGTCTGTCGGTATATACCGACAGAATTGGAGACAGA	TCTGTCGGTATATACCGACAGAAT 1.1459 1	repeat_sense,igr_sense, S.00170513,S.01490009,S.00170512,S.02770005,S.00180057,S.00170516, 2396
4583 26 scaffold_2403:7654-7808:-1	CATAAATTTTCAAGGAAAACACTTTCCTGGAAACCAAGCTAAATTTTCCTTTGACTGGAAAGTGTTTTCCGTTGACCAACTTTTCTAATGGCAGACAAACACAGGAAAGTTTGGAAAGTGGCTTCCCGGAAAGTGAATTCCGGGAAACAAATATG	GGAAAGTGAATTCCGGGAAA 0.550478 1	repeat_sense,igr_sense, S.54420001,S.00640008,S.187630001,S.96570001,S.01310076,S.39310001,S.07320002,S.01290059,S.00060910,S.125630001,S.156400001,S.02190002,S.00061387,S.00120394,S.29730001,S.00170399,S.203700001,S.00013069,S.00570033,S.120190001,S.17930001,S.125500001,S.130380001,S.02130011,S.162550001,S.201680001,S.84550001,S.01190012,S.00160626,S.02730008,S.00091520,S.41170001,S.00071078,S.4…
4593 2417 scaffold_244:165301-165424:-1	AGGATGATGCCACGAAGTCAGTTGTTCTTCAATAAGTTATTTTTCAGTTCTTTAGAGAACCAATGAAGGGAGATTATCCCCCCAACACATTATCGAAGAACAACTAGCTTCCTGGTGTCATCCT	GAACAACTAGCTTCCTGGTGTC 0.164015 1	repeat_sense,igr_sense, S.00160004,S.00012297,S.00140436,S.00021550,S.01640068, 85
4594 754 scaffold_246:9707-9793:-1	CATGTGGTTTTGGGCTGGGCTCAGTCCAGCCCTGTAGAAAGTTGGCCCATTTTATTGTTGGGCTGATTTCGGCCCAGTCTCTTTGTG	GTTGGGCTGATTTCGGCCCAGT 0.80171 1	repeat_sense,igr_sense, S.02810001,S.02010028,S.09080003,S.95420001,S.01820011,S.37260001,S.72630001,S.55880001,S.03130001,S.11790001,S.00970044,S.01900008,S.06750004,S.36280001,S.00170381,S.59050001,S.06940003,S.01850026,S.18420003,S.00002163,S.00190108,S.01820021,S.00280064,S.143600001,S.30090001,S.00012286, 531
4603 340 scaffold_251:31475-31645:-1	TGACCATGTGATCACGAGGTTCGCATCACTAAATATGATAGGATCGGATTTGTTGCCCTTTAGAAGTCCCATATAAGCTAAGAGAATCGAATCTGAAGGTAGAATTAATTCTGAAATCTTCTTTCCTTGTTGTAGGTAGGATGTGATGCGAACCTCGTGATCACATAGTCA	TGTGATGCGAACCTCGTGATCAC 0.882106 1	repeat_sense,igr_sense, S.01230049,S.00131089,S.00150785,S.00131081, 2195
4612 906 scaffold_2611:782-906:-1	AGCGATAGCTGTGTCGCTGCCAATCCTAAAATCGGCAGCCGAAACTACATCGCTGTCGATCAAGGAATCGGCGGCGAAACTGGGTCGCTGCCGATTTCTGTATCGGCAGCGAAGACTGCATCGCT	GTATCGGCAGCGAAGACTGC 0.491125 1	igr_sense, S.00082028,S.01560026,S.00050399,S.130820001,S.00120564,S.116450001,S.00141361,S.00440084,S.00081887,S.09490001,S.03340003,S.00120545,S.19430001,S.41310001,S.137690001,S.117680001,S.05490001,S.00040925,S.00190265,S.00110530,S.213620001,S.00070157,S.00081917,S.138940001,S.01790021,S.166330001,S.130330001,S.00001984,S.64620002,S.206610001,S.00012606,S.04400002,S.127670001,S.04400001,S.20…
4614 146 scaffold_2624:6527-6627:-1	GGTAAAGCCGACGGACGTAATCCGTCGGTGATGACGTCGGTAAAAAAATCACCAACGAACTTCTAATCACACACCGACGGAATTTGTCCGTCGGTAAAACT	CGACGGAATTTGTCCGTCGGTAA 0.379874 1	repeat_sense,igr_sense, S.01490009,S.00060936,S.00120217,S.00120787,S.00180661, 2276
4618 146 scaffold_265:127549-127645:-1	GTTTTATCGACGGATTAATTCTGTCGGTGTGAGACATAAAAACCGTCGGCAATACTTTTACCGACGGATTCGCCGACGGAATAAGTCCGTCGGAGGC	CGACGGAATAAGTCCGTCGG 0.0487339 1	repeat_sense,igr_sense, S.00180215,S.01490009,S.00120217,S.00180057,S.00120787,S.00180661, 2439
4620 2423 scaffold_268:1934-2034:-1	CTACCTAAGGTGGTCGAGGGCTCTAAGGCGCACTTAGGAGGCAGGGTTAGAAAACACATTACCCAAGGTGGTCGAGGGCTCTAAGGCGCACTTATAGGTAG	GAGGGCTCTAAGGCGCACTT 0.152558 1	repeat_sense,igr_sense, S.115730001,S.54740001,S.01400102,S.02420006,S.00161260,S.01370030, 843
4625 146 scaffold_272:1181-1362:-1	CGTATTTACCGACTGAATTACGGACGGAAAAGTTTTCGTCGGTTTTTACCGACTGAATTACGGACGGAAAAGTTTTCGTCGGTTTTTACCGACTGAATTACGGACGGAAAGTGGCCGTCGGTAATTTCGACCTCAAAATACCGATAGAAATATTCCGTCGGTAAATCCGTTGGTATTTAGCG	ATTCCGTCGGTAAATCCGTTGGT 0.109508 1	repeat_sense,igr_sense, S.00070795,S.00180057, 3129
4633 66 scaffold_28:105210-105330:-1	CGTGGACGCGTTCAGATCTAATTAGGGTTTGGGCGTTGCTGCGTGGCCCAACTTGGGTATGGGCGAGGACGCGTCCAGATATGGATGTGACCAACCCAACTTGGGTGTGGACGTGTATATG	ACCCAACTTGGGTGTGGACGTG 0.433806 1	igr_sense, S.00011415,S.00041234,S.01930009,S.00141553,S.00160663,S.01780039,S.00100632,S.02150013,S.02400014,S.146010001,S.00011156,S.01480034, 52
4635 948 scaffold_28:649814-649908:-1	AGGTCATGCCGGGCAGGAGGGCCCAACATTGTTGACTCCTTTTGGAAGTGTTTTGGTCTGGTTGTCACGTTGGGTCCCGCTGCCAAGCTAGACTT	CGTTGGGTCCCGCTGCCAAGC 1.07603 1	igr_sense, S.00051059,S.00570089,S.00110557,S.00021631,S.08160004, 45
4636 2426 scaffold_28:1424862-1424970:-1	GAAAGCTCTCTCATCTCAGGCAAGCCCACCGCTCCTGCCAGCTCGTATGTTGCCAAACCTCGTTCCGTACCTCTTTGGCGAGTTGCTTGTCTCCGGTAAGAAAGCTTTC	TGCTTGTCTCCGGTAAGAAA 0.652806 1	igr_sense, S.00010727,S.00010040,S.00091027,S.00640238, 4
4638 456 scaffold_28:2544469-2544584:-1	GTTTGGCATGCGTGTCAAACCTACGCCACCATACTAGGCATATTGCCAAGGCTAAATGCCTTGGACTTGGTTAATTGACAAGTTTAAATGCATTGGGTTTGACATGCATGTCAGAT	TGGGTTTGACATGCATGTCA 0.562678 1	igr_sense, S.00070438,S.00120531,S.00030469,S.00011508,S.01240004, 110
4641 376 scaffold_28:3529137-3529285:-1	ATCCAATAACATCAAGGAAGGTCACCAATAATGACTTGACTAGGTCACACTCAACAAGTAGAACACTCTTCATCCAAAGACAAGTGATCTACTCACTGCAAATGACTCACTCCGGTCATTATTGGTGACCTTCCTTAGTGTTGTTGGAT	TATTGGTGACCTTCCTTAGTGT 0.49008 1	igr_sense, S.00160485,S.00040575,S.00110727,S.00121130,S.05980001,S.00280213, 71
4643 134 scaffold_28:3574901-3575055:-1	ACCAGACCCAAGAGACTTGGGTGTGGCACTAATCCAGATTCAAGAACCTTGGGTCTGACGGACATGCTAGATTTAAGAGCCTTAGATCTCGCGCCAATTCAAACCCAGAGATTTGGTCTCGCGATCATGCCAGACCCAAGTGATTTGGGTCTGGT	AGACCCAAGTGATTTGGGTCT 0.158381 1	repeat_sense,igr_sense, S.01070070,S.00021827,S.00021826,S.00021882,S.00031705,S.01330128,S.00050447,S.11640002,S.00640133,S.00060391,S.01520019, 316
4644 146 scaffold_280:103238-103394:-1	CCGAGGGATTTTACCGACGGAATAAATTCCGTCGGTAATTCCGTTGGTAAATCCTGACACGTCATCAATTTTTTTTGCTTTGTTTTAATTTTTTTGTCCCTCCGTAATTCCCTTGGTATATACCGACGGAATTTATTCCGTCGGTAAAATACGTCGG	GGAATTTATTCCGTCGGTAA 0.229905 1	repeat_sense,igr_sense, S.00070795, 684
4648 112 scaffold_2833:7308-7447:-1	TTGTGGGCTGACGAATCCATTCGTCACCTGTGAAAGCATTTTCGGGGGCTATTTCTGAGTGGGCAGCGACTCAGTTTTCCTTGACTGTTTATGAGTGAACTGTGGCTGTGTGGGCTGACGAATCCATTCGTCACCTGTGA	GCTGACGAATCCATTCGTCAC 0.415472 1	igr_sense, S.155660001,S.55390001,S.79760002,S.210250001,S.02640002,S.110760001,S.79760001,S.167210001,S.201710001, 3633
4649 162 scaffold_284:12079-12180:-1	CGAACTGGTGTCACTGGTGACGCATGGATTCGACAGCCCAAACAGCCCCTAGGGACTCAGAAATAATCAACGAACTGGTGTCACGGGTGACGCATGGATTCG	TGGTGTCACGGGTGACGCAT 0.145651 1	igr_sense, S.05650001,S.02300001,S.05510001,S.06110001,S.138940002,S.159430001, 5277
4657 2431 scaffold_29:2319036-2319138:-1	TCACTAATGGTGACCAGAATGGGTCACATGAGCGCCTCAAAATCAAGTGAGTTCCGATATCTTTGGACAACTCGTGTGGTCCATTCTAGTCACCATTTGTCGA	TGTGGTCCATTCTAGTCACCAT 0.839764 1	igr_sense, S.00102320,S.00150897,S.00150149,S.01220008,S.00002580,S.00081164,S.00180077,S.00120099,S.00010743,S.00120523, 33
4669 188 scaffold_295:78760-78920:-1	TTAAAAATCCCACCATATCCTAGGTCTAAGACATCGGTCTCGACGATCTTAGGAGCTAATGGGTTAGCTAAATGGAGGAGTGGAATGGTTTGGACTTGTGTTTTGATCTGTTTGACGAGGTTGGTATGGAGGTCAGACCAAGGAAGTGGGTTGGTTTTTAA	AGACCAAGGAAGTGGGTTGGT 0.0839 1	igr_sense, S.20150001,S.00030858,S.00060755,S.03300002,S.06680001,S.00140707,S.00440061,S.02280012,S.20910001,S.00170348,S.00880005,S.00190487,S.02620004,S.47010001,S.01500057,S.27820001,S.40580001, 34
4672 134 scaffold_2972:1525-1617:-1	GCTTAGTAGCCGGACCCAACGCTATTGGATTTGGTTGGGCATTGGGTTTGGCTGGACAGCTGGACCCAATAGCGTTGAGTCTGGCAGCCGAGC	GACCCAATAGCGTTGAGTCTGGC 0.219743 1	igr_sense, S.02440005,S.69540001,S.00131106,S.00141224,S.00031269,S.00570089,S.00110557,S.00002450,S.02450006, 194
4673 166 ptc-MIR478j scaffold_300:45269-45325:-1	GTCTCCTAATTTTTAGGGACTGATGTTATTTTTAACGTGTCTCCTATTTTTAGGGAC	TAACGTGTCTCCTATTTTTAGGGA 0	repeat_sense,igr_sense, S.00011881,S.00050412, 487
4674 2438 scaffold_304:90572-90654:-1	AGTCCACCTAAGGGGGGTCAGTTAGGGTTTCTTTAAATGACTCTAAACTTATATTAACCCTAAGGGACCCCCTTAGGTGGACT	ATTAACCCTAAGGGACCCCCT 0.1553 1	repeat_sense,igr_sense, S.00060662,S.01560027,S.213260001, 494
4691 166 ptc-MIR478e scaffold_327:97765-97846:-1	AGTCTTCTATCTTTAAGAACGGACATCATATTTCTCGTGAATGGTCTAATTGACGAGTCTTCTATTTTTAGGGATAGACACT	TGACGAGTCTTCTATTTTTAGGGA 1	igr_sense, S.00030671,S.00150440,S.00080537,S.00050412,S.00400391,S.00121106, 594
4697 222 scaffold_334:25023-25132:-1	GTTGCGCAGCGAAATTCTGTTTCGCTGCCGCAACTGAACCTACTGCAGCGAATTAATATTCGCTGCCGATTTGTGTGTTGCGCAGCGAAATTCTGTTTCGCTGCCGCAAC	GCAGCGAAATTCTGTTTCGCTG 1.12654 1	repeat_sense,cds_antisense,exon_antisense, S.00070106,S.00010569,S.118400001,S.75670001,S.03340002,S.00120796,S.00640227,S.152670001,S.23220001,S.01370089,S.05760004, 690
4712 2456 scaffold_3523:5121-5203:-1	TTAGGATCCAGGAAACTTGGGTCTTGATAGAGGACCCAACAAAATTGGGTCCTTACGCACGACCCATTGATCTTGGGTCTTGA	ACGACCCATTGATCTTGGGT 0.241929 0	igr_sense, S.00140326,S.45990001,S.00090683,S.00020344, 31
4715 222 scaffold_3605:2808-2919:-1	TGCGTCGCTGCCGATGCAGAAATCGGCAGCGAAAACGGCGTTGCTGCCGATCCAGAAATCAGCAGCGAAAACTGCATCGCTGCCGATGCAGAAATCAGCAGCGAAAACTGCA	CTGCCGATGCAGAAATCAGCAGCGA 1.17089 0	exon_sense,repeat_sense,cds_sense, S.16730001,S.00051202,S.01370090,S.36330001,S.189280001,S.38050001,S.00070907,S.159400001,S.09490001,S.00050642,S.03120012,S.00120545,S.19430002,S.125490001,S.05060001,S.01450015,S.127630001,S.00100262,S.173430001,S.75670001,S.00002483,S.01790021,S.01790022,S.153740001,S.175930001,S.00060987,S.01700059,S.00012606,S.02640002,S.91070001,S.23070001,S.00290125,S.037…
4721 134 scaffold_3675:2959-3082:-1	TCCTGACAAATGACCCAAGATGATTGGGTCCTGACGCAAGACCTAAGAGACCTGGGTCCTAATGCAAGACCCAAATGATTTGGTCTTGACGCTAGACCCAAGAGCATTGGGTCATGACGCAGGA	GCTAGACCCAAGAGCATTGGGTCAT 0.556069 0	igr_sense, S.00161273,S.00021460,S.00120981,S.00110834,S.00102113,S.00011022,S.00160721,S.10690001,S.00011150,S.01500063,S.00031269,S.00061587,S.00180238,S.00050447,S.00150829,S.00021390,S.11640002,S.00051172,S.00570089,S.00110557,S.00061484,S.01460010,S.08160004,S.00090395,S.01520019, 745
4723 1124 ptc-MIR403a scaffold_3689:5210-5340:-1	GGCATATTTCAGGTTTGTGCATGAATCTAATATAGCTAAAAAAATCCCATCAAACACAAATTAAAATACTAGATAGCAATCAGCACTAGTTTAGTATAGTATTAGATTCACGCACAAACTCGTAATCTGTC	TTAGATTCACGCACAAACTCG 1	igr_sense, S.02000019,S.00120630, 9
4725 222 scaffold_370:16699-16774:-1	TATTATTGGCAGAGAATTGTGATTCGCTGCCGAAACCGAGTTGTCTGCCGCGAATCAGCTTTCGCTGCCAAAAGTG	GCGAATCAGCTTTCGCTGCC 0.0347813 1	repeat_sense,igr_sense, S.01370090,S.00170258,S.03650001,S.189280001,S.36330001,S.38050001,S.00101958,S.00150247,S.159400001,S.19430002,S.125490001,S.05060001,S.127630001,S.173430001,S.75670001,S.00012237,S.01790022,S.01560017,S.175930001,S.03340002,S.02640002,S.91070001,S.23070001,S.03770001,S.01370089,S.05760004,S.00880012, 798
4726 2458 scaffold_3708:96402-96497:-1	CCCTTTGCGAAGACCTAAGCGCCAGGTGGCATTGGGGTCTGTCCAGAGCATTGAATCAGCCACAGTGCCAGGTGGCACTCGGGTTTTCCTTAGCGG	GCCAGGTGGCACTCGGGTTTTCC 0.349505 1	igr_sense, S.00011415,S.00141553,S.01480033,S.00081657, 23
4741 2464 scaffold_3799:652-776:-1	CCCAAATAACCTTGGGTCCTGCACGGCCTGGCCCAAGGCTACCTCAAGGCTAGACTTGGTTCAGGTTAGGTAGGACCCAAAATAGCCTTAGGTCCTGGCCGTAGCAGGACCCAAATATGCTTGGG	CTGGCCGTAGCAGGACCCAAA 0.453012 1	igr_sense, S.00080446,S.00030264, 18
4753 134 scaffold_3982:1544-1665:-1	TTGACGTAGGACCCATTAGAGTTGGGGTTCTAGGGCAGGATTTAAGAGCATTGGGTCCTAACGCAGGACCCATTATCATTGGATCCTAGTGCAGGACCCAAGCGAATTGTGTCCTGAGACAG	AGGACCCAAGCGAATTGTGTCCT 0.314966 0	igr_sense, S.00021826,S.00021882,S.00050447, 148
4765 146 scaffold_40:1909229-1909327:-1	GTTTTACCGACGGATTCATTCCGTCGGTGACAGCAATGAAATCCGTCGGTGAAAATAATACCGACGGACTCACCGACGGAACCATTCCGTCGGTATAAC	CGACGGAACCATTCCGTCGGTA 0.775328 0	repeat_sense,igr_sense, S.01490009,S.69740001,S.00120217,S.00120787,S.17810001,S.01570026,S.00180661,S.00150698, 1096
4771 382 ptc-MIR474c scaffold_41:143230-143296:-1	GTAAAGCTACATCCAATAGTCCTGGATTCTGGTCAATAAGTGCAAAAGCTGTTGGGTTTGGCTGGGC	CAAAAGCTGTTGGGTTTGGCTGGG 0	igr_sense, S.00021408,S.00002140,S.02170005,S.00020750,S.00012490,S.00150764,S.14820001,S.00120920,S.00080631,S.14870003,S.00002486,S.01660068,S.00021765,S.00041351, 167
4775 456 scaffold_41:1724339-1724444:-1	GGTGGCGTGAGTTTGGCACCCATGTTAGACCCAATACACTTGAACTTGGTAATTAGCCAAATCCAAGATGGCGTGAGTCTGGCACGCTTGCCAAACCCAATATACT	GTCTGGCACGCTTGCCAAAC 0.032017 1	igr_sense, S.00120531,S.16980003,S.00011508,S.00160299,S.00180029, 57
4786 222 scaffold_4131:2902-3011:-1	GTTGCGCAGCGAAATTCTGTTTCGCTGCCGCAACTGAACCTGCTGCAGCGAATTAATATTCGCTGCCGATTTGTGTGTTGCGCAGCGAAATTCTGTTTCGCTGCCGCAAC	GCAGCGAAATTCTGTTTCGCTG 1.04476 1	repeat_sense,igr_sense, S.00070106,S.00010569,S.118400001,S.75670001,S.03340002,S.00120796,S.00640227,S.152670001,S.23220001,S.01370089,S.05760004, 690
4788 222 scaffold_4131:3968-4061:-1	TGCAGTTTTCGCTGCCGATGCAGAAATCGGCAGCGACGCAGTTTTCGCTCCCGATGCAGTATTCGCTGCCGATTCTGGACTGGGCAGCGATGCA	CCGATTCTGGACTGGGCAGC 0.146932 1	exon_sense,repeat_sense,cds_sense, S.01370090,S.36330001,S.189280001,S.00011535,S.38050001,S.159400001,S.19430002,S.125490001,S.05060001,S.127630001,S.173430001,S.01790022,S.153740001,S.175930001,S.02640002,S.91070001,S.23070001,S.03770001, 205
4789 222 scaffold_4176:3962-4071:-1	GTTGCGCAGCGAAATTCTGTTTCGCTGCCGCAACTGAACCTCCTGCAGCGAATTGATATTCGCTGCCGATTTGTGTGTTGCGCAGCGAAATTCTGTTTCGCTGCCGCAAC	GCAGCGAAATTCTGTTTCGCTG 1.05542 1	repeat_sense,igr_sense, S.00070106,S.00010569,S.118400001,S.75670001,S.03340002,S.00120796,S.00640227,S.152670001,S.23220001,S.01370089,S.05760004, 690
4792 620 scaffold_4294:2698-2775:-1	TTATTAAACCCGGACCGGCCCGGCGGGTCGACTCGGGACCCGGCCGACCCGGGACCTGGACCGGTTCGGGTTTGTTAA	CTGGACCGGTTCGGGTTTGT 0.57522 1	repeat_sense,igr_sense, S.00110839,S.00660085,S.25330001,S.00770033,S.01500063,S.107490001,S.38120001,S.00021584,S.192760001,S.155320001,S.141430001,S.217080001,S.00100525, 156
4801 50 scaffold_44:394995-395102:-1	AAAACCGAAAAAACCGAGCCAAACCGGTTTGAACTGGTTTTTATCCTAAAAAACCGAACCGGACCGAAACCGGTCGGTTTGAACCGGTTTCGGTTCGGTTTAGGTTTT	AACCGGTTTCGGTTCGGTTT 0.802489 1	repeat_sense,igr_sense, S.38330002,S.00130587,S.00031912,S.00040690,S.00140224,S.00061294, 1790
4820 528 scaffold_442:575-797:-1	CCTCAGCCTCCCAAAGTGCTGGGATTATAGGTGTGAACCACCATGCCTGCTTGGGATATTTAATATATTCTCTGGAATATGAAAGACCAAAGGGCAAAAAAATAGCTAAGACACACTCTTGAAGAGAAAGAACAAGACTATTCTGCAGGAAAATATGAAAATAAGCTCAACTGCCGGGCGCGGTGGCTCACACCTGTAATCCCAGCACTTTGGGAGGCCAAGG	CCTGTAATCCCAGCACTTTGG 0.347371 1	igr_sense, S.04420004,S.20690001,S.03370003,S.03370011,S.00011775,S.06590001,S.04420008,S.04420001,S.01630016,S.00051548,S.11690001,S.00091022,S.06590005,S.03370005,S.08540003,S.204220001,S.00091020,S.08540002,S.04420006,S.04420005,S.08540001,S.08480004,S.06590004,S.03370004,S.06590002, 119
4825 912 scaffold_457:90832-90965:-1	TTATCAATGTTGGGATACATATCGAGACTTGCTTAATACTTGCCTTCATCATGGTTTTGGAAACATGGAGATTGGTAAGTTAGCAACATTGGTAAGTATTAAGCATGTCTCGATACCAATCCCAACATTGGTAA	GTCTCGATACCAATCCCAACATTG 1.31364 1	repeat_sense,igr_sense, S.25230002,S.02240004,S.00180267,S.01370078,S.01650002,S.11840002,S.05550001,S.42190001,S.02110021,S.15470002,S.01490038,S.00970067,S.14800001,S.00030135,S.26110002,S.17540003,S.12800001,S.02780005,S.85040001,S.00100586,S.00080721,S.188310001,S.01560013,S.00280047,S.00030846,S.02940008,S.02240002,S.11250001,S.00180047,S.00770007,S.01570013,S.03400002,S.00400071,S.08280001,…
4826 908 scaffold_457:90839-90958:-1	TGTTGGGATACATATCGAGACTTGCTTAATACTTGCCTTCATCATGGTTTTGGAAACATGGAGATTGGTAAGTTAGCAACATTGGTAAGTATTAAGCATGTCTCGATACCAATCCCAACA	GTATTAAGCATGTCTCGATACC 0.713897 1	repeat_sense,igr_sense, S.25230002,S.02240004,S.01370078,S.00180267,S.11840002,S.01650002,S.42190001,S.05550001,S.02110021,S.15470002,S.14800001,S.01490038,S.00970067,S.00030135,S.17540003,S.26110002,S.12800001,S.85040001,S.02780005,S.188310001,S.01560013,S.02940008,S.02240002,S.11250001,S.00770007,S.03400002,S.01570013,S.00120648,S.00180118,S.08280001,S.02270008,S.00110445,S.01490042,S.00050660,…
4830 146 scaffold_4685:2710-2786:-1	TTTCCATCCGTAATTCAGTCGGTAACTACCGTTGGACACTTTCCGTCGGTAGGTACCGACGGAATTACGGACGGAAA	TACCGACGGAATTACGGACG 0.149765 1	repeat_sense,igr_sense, S.01490010,S.00180788, 1878
4839 748 ptc-MIR399d scaffold_495:19331-19442:-1	GGATGCATTACTGGGCAATTCTTCTGTTGGCAGCTGGTGACTCATACTGCACTAGCTGAGATTAAGCAGCAAGAGTTTGCTCACTGCCAAAGAAGATTTGCCCCGCAATTCC	TGCCAAAGAAGATTTGCCCCG 1	igr_sense, S.00060840,S.07320003,S.00051302,S.05200002,S.00180813,S.01250080,S.00060841,S.00121161,S.186960001,S.00130828,S.00051301, 14
4840 1040 scaffold_495:24486-24595:-1	ATTGCCGGGCAAATCTCCTTTGGCATGGCGCCGCACTCTACAGGAATGCATCAAGTGTTAGATATTGCGTGTCTTAGTGGCTGCATGCCAATGGAAGCTTGCCCTGTAAT	TGCCAATGGAAGCTTGCCCT 0.466363 1	igr_sense, S.01340039,S.00130081,S.00100028, 4
4841 146 scaffold_4998:1366-1475:-1	TTCTGTCGGTAAATCCGTTGGTAATAAAAAAATAAATTTATCTGCTTCATTTCGTCGGTATATCCCTCGGTAATAATATTTTTTTATTACCGACGGATTTACCGATGGAA	TATTACCGACGGATTTACCGA 0.530155 1	repeat_sense,igr_sense, S.01490010,S.00012808,S.00180788, 2462
4848 112 scaffold_506:40604-40738:-1	GTGGGCTGACGAATCCATTCGTCACCTATGAAAGCAGTTTCGGGGCCTATTTCTCAGTGGGCAGCGACTCAGTTTTCCTTGATGTTTATGAGTCGACAGGGGCTGTGTGGGCTGACGAATCCATTCGTCACCTAT	GCTGACGAATCCATTCGTCACCT 0.947827 1	igr_sense, S.155660001,S.00120562,S.55390001,S.79760002,S.00280191,S.00100114,S.210250001,S.00040090,S.02640002,S.110760001,S.21460001,S.79760001,S.00151227,S.00121100,S.167210001,S.201710001, 3981
4859 2491 scaffold_5149:2987-3084:-1	GACCCAAGTGTTTGGGTATGGCAACAATGTCAAACCCGAGCCTGGGTGGCAACAATGCCAAACCCAACCATTGTTGCCAGACCCAAGGCACTTTGGTC	TGTTGCCAGACCCAAGGCAC 0.5475 1	repeat_sense,igr_sense, S.01680031,S.00010321,S.00030491, 42
4861 146 scaffold_5174:2058-2131:-1	TTACCGATGGAATTACCGACGGAATAATTAAAAAATATTAATATTTAATTATCCGTCGGTAAATCCGTTGGTAA	TCCGTCGGTAAATCCGTTGGT 1.20301 1	repeat_sense,igr_sense, S.00070795,S.00180057, 2781
4863 912 scaffold_5252:1116-1249:-1	TTATCAATGTTGGGATACATATCGAGACTTGCTTAATACTTGCCTTCATCATGGTTTTGGAAACATGGAGATTGGTAAGTTAGCAACATTGGTAAGTATTAAGCATGTCTCGATACCAATCCCAACATTGGTAA	GTCTCGATACCAATCCCAACATTG 1.31364 1	repeat_sense,igr_sense, S.25230002,S.02240004,S.01370078,S.00180267,S.11840002,S.01650002,S.42190001,S.05550001,S.02110021,S.15470002,S.14800001,S.00970067,S.01490038,S.00030135,S.17540003,S.26110002,S.12800001,S.85040001,S.02780005,S.00100586,S.00080721,S.188310001,S.01560013,S.00280047,S.00030846,S.02940008,S.02240002,S.11250001,S.00180047,S.00770007,S.01570013,S.03400002,S.00400071,S.08280001,…
4864 908 scaffold_5252:1123-1242:-1	TGTTGGGATACATATCGAGACTTGCTTAATACTTGCCTTCATCATGGTTTTGGAAACATGGAGATTGGTAAGTTAGCAACATTGGTAAGTATTAAGCATGTCTCGATACCAATCCCAACA	GTATTAAGCATGTCTCGATACC 0.0721834 1	repeat_sense,igr_sense, S.25230002,S.02240004,S.01370078,S.00180267,S.01650002,S.11840002,S.05550001,S.42190001,S.02110021,S.15470002,S.01490038,S.00970067,S.14800001,S.00030135,S.26110002,S.17540003,S.12800001,S.02780005,S.85040001,S.188310001,S.01560013,S.02940008,S.02240002,S.11250001,S.00770007,S.01570013,S.03400002,S.00120648,S.00180118,S.08280001,S.02270008,S.00110445,S.01490042,S.00050660,…
4866 146 scaffold_5273:251-337:-1	GTTTTACCGACGGATTAATTCCGTCGGTGACAGCAATGAAATCCGTCGGTGAAAAACATACCGACGGAACACGTCCGTCGGTAAAAC	CGACGGAACACGTCCGTCGGTA 0.532525 1	repeat_sense,igr_sense, S.00180215,S.01490009,S.00120787,S.00180661, 602
4870 1104 scaffold_539:2782-2896:-1	CTTTGAGCGCGATCCAACGGTCGGATCAAAAGTTATGGCCGTTTCAAGGAAAAAGGTCTCCGGAAACTACTTACGAACTATGAGTGTGATCCAACTGTTGGATCAAACGTTTTGG	TGTGATCCAACTGTTGGATCA 0.463195 1	igr_sense, S.95900001,S.00070729,S.00190311,S.53110001,S.00050287,S.00030208,S.41010001,S.00100469,S.80080001,S.00190264,S.05620002,S.116030001,S.00110130,S.67300001,S.00131075,S.166180001,S.116390001,S.61930001,S.51300001,S.105320001,S.02470002,S.74470001,S.02490003,S.00030206,S.00012112,S.02900014,S.00080064,S.95900002,S.03330003,S.92420001,S.02070016,S.119940001,S.78150001,S.01620015,S.0181003…
4874 1128 scaffold_5459:1194-1292:-1	GGCTGTGGGACTTTTCTTTCCGGTGAGAGGCTGGTGGAGAGGATATGCATGCCCGTGCCGGATTTTGGCCATTTCACATCGGGAAAAAGGTCCTTTGCC	TTCACATCGGGAAAAAGGTCC 0.105577 1	igr_sense, S.01930018,S.00101475,S.01420066,S.00030736,S.00080911,S.00700030, 5
4877 248 scaffold_554:5504-5639:-1	TGACAGCAGTTCGTTGGTGATATACGAGTGCCTAGGGGCTGTTTGGGCTGTTGAATCCCTGCATCACCCGTGACAGCAGTTCGTTGATGCTTTCTGAGTCCCTAGGGGCTGTTTGTGCTCTCGAATACATGCGTCA	TAGGGGCTGTTTGTGCTCTCGAAT 0.486583 1	igr_sense, S.143930001,S.155660001,S.55390001,S.79760002,S.00070223,S.138940001,S.210250001,S.00160698,S.02640002,S.110760001,S.79760001,S.167210001,S.201710001,S.00030535, 3990
4884 146 scaffold_5660:648-746:-1	GTTTTCCCGACGGACCCATTCCGTTGGTGTGTGATTAGAAGTTCGTCGGTGATTTTTTTACCGACGTCATCACCGACGGATTAAGTCCGTCGGCTTTAC	ACCGACGGATTAAGTCCGTCGG 1.20307 0	repeat_sense,igr_sense, S.00180215,S.01490009,S.00180661, 2398
4892 166 ptc-MIR478c scaffold_57:2152702-2152792:-1	TCCTTTTTAGGGTTAAATGTCAATATTTTAGACGAGTTTTCTATTTTTAGGGTCTGGTGTTATTTTTTGACGTGTCTTCTATTTTTAGGGA	TGACGTGTCTTCTATTTTTAGGGA 0	repeat_sense,igr_sense, S.00091417,S.00051359,S.01550032,S.00280106,S.00031438, 382
4897 222 scaffold_576:36835-36936:-1	CTGCAGCGAATTAATATTCGCTGCCGATTTGTGTGTTGCGCAGCGAAATTCTGTTTCGCTGCCGCAACTGAACCTGCTGCAGCGAATTAATATTCGCTGCAG	CTGCAGCGAATTAATATTCGCTGC 0.768199 0	repeat_sense,cds_antisense,exon_antisense, S.00181109,S.00090219,S.75670001,S.03340002,S.01370089,S.05760004,S.00161276, 1442
4900 412 scaffold_6010:1025-1157:-1	CACTGAACAGTGCAATTAACATGCACAGTGAATGGAAAGCATGATAAAAAAAAATATTAATAAAATTAATACATACTAAAAAAAAAAAAAAGTGTACCGTGTACACTGTGCATGTTAATTGCACTGTTCAGTG	CACTGTGCATGTTAATTGCA 1.04949 1	repeat_sense,igr_sense, S.00061640,S.00180109,S.00091159,S.00120325, 239
4901 2495 scaffold_6118:922-1006:-1	GGTATATACTGGCTTTTACCGATGGAATCACCGACGGACACGTTCCGTCGGTATACTCGTCGGTGATGTCGCCGGTGGAAGTGCC	CGTCGGTGATGTCGCCGGTG 0.106875 0	repeat_sense,igr_sense, S.00060549,S.32070002,S.30260002,S.23650001,S.00140338,S.32270002,S.00180057,S.108230001,S.118270001,S.29970002, 105
4903 532 scaffold_619:26532-26625:-1	ATTGTATGCAGTCCACAGTGAAAAGGCTAAAGCCTTTAGTTTTTTTTTTTTTTGCTTTTTTTTATGCCTTTCACTGTGGACTGCACAGTGCAGT	CCTTTCACTGTGGACTGCAC 0.0522291 1	intron_antisense,repeat_sense, S.00100033,S.00160663,S.00280284, 1035
4916 2498 scaffold_64:1884843-1884945:-1	GCCCTGAGTTTAAGCGTGGAGGGTGTAGCCGTGGAGAGAATTGTGAGTTTTCTCATGGTGTTTTTGAGTGTTGGCTGCACCCTTCTCGTTATCGAACCGAGGC	TTGGCTGCACCCTTCTCGTTATC 1.09137 0	exon_sense,cds_sense, S.00280011,S.00130455,S.59360001,S.01230066,S.00101737,S.00070827,S.00160705,S.60380001,S.06830004,S.02000015,S.00120626, 9
4919 222 scaffold_6509:658-733:-1	CAGTGTCGCTGTCGATTCAGAAATCGGCAGCCATAAACTGTGGCACTGCCGATTCAGAAATCGGTAGCGAGAATTG	CTGCCGATTCAGAAATCGGTAGCGA 0.981033 0	igr_sense, S.01370090,S.36330001,S.189280001,S.130820001,S.00120564,S.38050001,S.00141361,S.116450001,S.00440084,S.159400001,S.09490001,S.03340003,S.19430002,S.125490001,S.05060001,S.127630001,S.19430001,S.137690001,S.05490001,S.00190265,S.173430001,S.75670001,S.00081917,S.138940001,S.01790021,S.166330001,S.130330001,S.01790022,S.153740001,S.00001984,S.175930001,S.00012606,S.02640002,S.04400002,S…
4920 422 scaffold_651:21532-21623:-1	GTTTACCTCAGTAGTGGAACATTGCTGTGCCTCTAGACTGACTGGTGTTAAATCGTTTACCCCAGCAGTGGAACACTGCTGTAGTGGTAGAC	CAGCAGTGGAACACTGCTGT 0.476261 1	igr_sense, S.00110177, 12
4925 418 scaffold_66:909878-909991:-1	GAAAGTCATCAACGATGACCTGAGTGAGCTACACTTGCTATCAAAGACAAGTGGGTCACCCTCCATCTTTGGACAGCAAGTGTGGCATACTTCGGTCACCGTTGGTGACCTTTC	ACTTCGGTCACCGTTGGTGACC 0.618987 1	igr_sense, S.00101015,S.00021044,S.00100276,S.00110727,S.00660122, 54
4930 2503 scaffold_66:1281922-1282024:-1	GGCGCTAAGTCCAAAAGTCTTGGGTCTGGCAATCATACATGACACACGTTTACTTGGTTTTGGCAAGCATGTCAGACCCATGTTATTTTGGACTTGGCTGACC	CAGACCCATGTTATTTTGGACT 0.767604 1	repeat_sense,igr_sense, S.00410229,S.00120631,S.01660069,S.00130956,S.00130958,S.00400297,S.00770057,S.00410236,S.00120059,S.00040347,S.00070176,S.01450022, 103
4944 134 scaffold_678:6734-6871:-1	TATACCCAAGAATCTTGGGTTTGGCTGCAACGCCTGACCTAAGAGTGATATTTATAATATTAATAATAATATTAAACTTGCATGACCCAAGTTTAAATGGGTCTAGCTGCAATACCAGACCCAATAGTCTTGGATGTG	CCAGACCCAATAGTCTTGGA 0.348655 1	repeat_sense,igr_sense, S.00180028,S.00131294,S.00031561,S.00061523,S.00120531,S.00011486,S.00180520,S.78630001,S.00011150,S.00031269,S.00180238,S.00021390,S.02900001,S.00051172,S.00110557,S.00180029, 462
4945 134 scaffold_680:1180-1313:-1	GGCCGCCAGACCCAATGCTGCTGGGTCTAGCTCAAACCCAGAACCAAGGCTATCGAGTCACGATTTTAGCCAGACTCATCAATATTGGAACTGGCTAGGCAGTTAGGCCCAATGCTATTGGGTCTGGTTGGGTC	AGGCCCAATGCTATTGGGTC 0.553951 1	igr_sense, S.00280200,S.02670001,S.00021882,S.00280199,S.08160004,S.00160841, 224
4957 2507 scaffold_70:1294442-1294559:-1	CTATCATTGCATGCTTGGGCTGTGGCACTGGTTCCATCCAAAACTTTTGTTTGCCCACAGACAATCCTTCTGTCATAGTTCAGAGGTGGTCCTCCATAGCCACAGCATGCCATTATGG	CCATAGCCACAGCATGCCAT 0.905023 1	cds_antisense,exon_antisense, S.53370001,S.00150687,S.00002220,S.00021893,S.00002256,S.00002219,S.00010609,S.105120001,S.00700191,S.00002217,S.00140392,S.00020771,S.35940003,S.00130248,S.00120260,S.08420001,S.00050849,S.00020772,S.25340001,S.11020001,S.00120310, 12
4962 66 scaffold_706:7221-7329:-1	GGACATATCCAGGCCCAACCTGGAGTTGGACGCGGTCGCATCGAGACCTAATATGGGGTTGGACGGGGATGCAGCCAGGACCAACTTGGTGTTGGGCGTGGGGGTGTCC	CCAACTTGGTGTTGGGCGTGG 0.402214 1	igr_sense, S.00141201,S.00011415,S.00041234,S.00141553,S.06720003,S.00091536,S.00570201,S.00860168,S.02150013,S.146010001,S.00011156,S.01480034,S.00040946, 121
4963 146 scaffold_710:8004-8093:-1	TACCAACGGCATTACCGACAGAATAATTCTGTCGGTAATTTAAGATCGCAATTACCGACCGAATTTAATCCGTCGGTAAGGCCGTCGGTA	TCCGTCGGTAAGGCCGTCGG 0.220847 1	repeat_sense,igr_sense, S.00180873, 1443
4964 146 scaffold_710:12771-12843:-1	TCCGTCGGTAAGGCCGTCGGTAGACACTGACGGCCAAATTCAGTCAGTAGTTACCGACGGAATTGCGGACGGA	TTACCGACGGAATTGCGGACG 0.297367 1	repeat_sense,igr_sense, S.197590001,S.01490010, 529
4965 146 scaffold_710:12822-12911:-1	TACCAACGGCATTACCGACAGAATAATTCTGTCGGTAATTTAAGGTCGCAATTACCGACCGAATTTAATCCGTCGGTAAGGCCGTCGGTA	TCCGTCGGTAAGGCCGTCGG 0.219659 1	repeat_sense,igr_sense, S.00180873, 1443
4970 248 scaffold_7131:1349-1432:-1	GAATGCATGCGTCACCAGGGGAAGCAGTTTCGTTGAAGGTTTCTGAGGCCGCACGGGCTGTTTGCGCTGTCGAATGCATGCGTC	GGGCTGTTTGCGCTGTCGAATGCAT 0.26502 1	igr_sense, S.01480002,S.03650001,S.155660001,S.55390001,S.79760002,S.138940001,S.210250001,S.02640002,S.110760001,S.79760001,S.167210001,S.201710001,S.00190845, 8083
4972 2510 scaffold_717:20267-20376:-1	GAAACAGTGGGTTGGTTCTTGGCACTCCAAGAAATGAGGTTAGGTCCCAAGAATATACAATACCCGGTTGTGGACTTGCGAGTGTCAGGACATCCAGCCCAGTCTGCATC	GTGTCAGGACATCCAGCCCA 0.171054 0	repeat_sense,igr_sense, S.00081012,S.00012860,S.00180779,S.00141553,S.00051612,S.00180929,S.00111303, 35
4989 66 scaffold_7677:1409-1504:-1	TGTGGTTGAGCGCGGACATGTCCAACCCCAACTTGCAGGTGAGCGTAGACCCGTCCCGACCCAACTTAGGTTTGGGCGTGGCTGTGTCCAGCCCCA	TTGGGCGTGGCTGTGTCCAGCCC 0.23645 1	igr_sense, S.00141201,S.143520001,S.00141553,S.01860017,S.13630003,S.02150013,S.146010001,S.08750003,S.00040946, 96
4993 92 scaffold_77:70081-70218:-1	AGTTGAATGAGGTCGCCAGATGGGATCTCAGGTAGCTTTGGCTAAAGGGAATCGCCAGATGGGATTTCAGGTTGATCGAGCTACACATATTTTTTGGTTCTAGTTAAATGAGGTCGCCAGATGGGATCTCAAGTAGCT	AATGAGGTCGCCAGATGGGATCTCA 0.13439 1	igr_sense, S.03670005,S.207160001,S.33170001,S.83950001,S.106030001,S.211570001,S.01490019,S.117490001,S.09180003,S.00020544,S.08010002,S.00150942,S.00012659,S.00970047,S.192520001, 2692
5008 1074 scaffold_7979:863-975:-1	CTCTTGGGTCCGGCGTTAGGACCCAAGACTAATGAATCTTGCATTAGCACCCAATGCTCTTGGGTTCGGTATCAAGATTGAATTCTTTGGGGTCCAGCGTCAAGACCCAAGGG	TGGGGTCCAGCGTCAAGACC 0.0232326 0	igr_sense, S.00190403,S.45870001, 19
5009 134 scaffold_7979:953-1052:-1	GGTCCTGCGTCAGAACCCAAGGCTAATGGGTCCTGCGGAGGAACCAATTCTCACGGGTCCTGTGTCAGGACCCAATTCTCTTGGGTCCGGCGTTAGGACC	GTCAGGACCCAATTCTCTTGGGTCCGG 1.11575 1	igr_sense, S.00180832,S.00070516,S.00110542,S.00031266,S.01320037,S.00070357,S.00061148,S.00160663,S.00160542,S.00012026,S.00061234,S.00570089,S.00002486,S.00181037,S.08160004,S.00100533,S.00120980, 941
5012 146 scaffold_803:17092-17187:-1	TCGGTATATATCGGCAGATTTTGAGACGGAATTATTTCCGTTGGTAATAATTACAGACGAAAAAATTCCGTCGGTAATTCTGTTGGTTTTTGCCGG	ATTCCGTCGGTAATTCTGTTGGT 0.618439 1	repeat_sense,igr_sense, S.00070795,S.00012724,S.03790008,S.01930012,S.00180057,S.00440188,S.42540001, 2358
5027 596 ptc-MIR319h scaffold_82:697118-697305:-1	GGGGCTAAAGTGCTCCTTTTAGTCCAATAAGGAGGGCTGAGAAGCGGCTAGAGCTGCCATCTCATGCATTTAGGCAATGCTTAACATTTGGCAAAGAGGTTTAAGCTTGGCCAGGTGCATGGTGTGGGAGCAACTCCTTCCGCATGCTTTGTTCGCCCATTGGACTGAAGGGAGCTCCTGGTTTTACC	TTGGACTGAAGGGAGCTCCT 1	igr_sense, HASH(0xec0af40) S.01500068,S.02230005,S.00070837,S.00050584,S.01500065,S.00051315,S.00121020,S.00040308,S.00150231,S.00091462,S.00011133,S.00110429,S.00010186,S.00031751,S.00080256, 12
5028 2516 scaffold_82:701761-701835:-1	GAGCCCATATTGGGCTTGGTTTGATTCCTTTTAGGTTTGGTTTGAGCATGGTCAAACCAAGCCCAACATGGGGTT	TCAAACCAAGCCCAACATGG 0.724129 1	igr_sense, S.00062014,S.00180066,S.00012902,S.00102055,S.00102211,S.00061363,S.00141330,S.00012904,S.00111280,S.00090162,S.00062012, 18
5041 146 scaffold_831:4383-4483:-1	GGTAAAGCCAACGGACGTATTCCGTCGGTGATGACGTCGGTAAAAAAATCACCGACGAACTTCTAATCATACACCGACGGAATTTTGCCGTCGGTAAAACT	ACCGACGGAATTTTGCCGTCGGTAA 0.711516 0	repeat_sense,igr_sense, S.01490009,S.00060936,S.00120217, 1522
5054 250 scaffold_859:2047-2179:-1	CATCAGGGTCATTGTAGCTGTGGTGACCCTGATTGTGGTTGTACTGGCGGTTCCTAGGGTGAAATGACCTCTAACGATAATTGTTGGAATGCTCACCATTGTTAGGGTCATCAATGTCATTGTGACCTTGATG	AGGGTCATCAATGTCATTGTGACC 0.681111 1	repeat_sense,igr_sense, S.00060713,S.00190726,S.00101817,S.00640226,S.01500066,S.00102463,S.00080679,S.05630001,S.00031216,S.00070054,S.04370003,S.00150057,S.01880014,S.00061270,S.00080785,S.01930039,S.00150046,S.00190244,S.13830003,S.00700038,S.00102025,S.00031835,S.00080142,S.00010793,S.00100616,S.13720001,S.01310061,S.01170073,S.00040796,S.01470082,S.00130185,S.00021349,S.00080456,S.10560001,S…
5059 112 scaffold_8640:1426-1546:-1	CGTGCTGTTTGCGCTGTCGAATGCATGCGTCACCCGTGGAAGCAGTTTCGTTGATGATTTTTTAGGCCCCACGGGCTGTTTGCGCTGTCGAATGCATGCGTCACCAGTGGAAGCAGTTTCG	CATGCGTCACCAGTGGAAGCA 0.0615339 1	igr_sense, S.00820033,S.139740001,S.155660001,S.55390001,S.79760002,S.00660233,S.210250001,S.00070456,S.00102017,S.79760001,S.167210001,S.201710001, 1434
5062 2528 scaffold_87:170568-170713:-1	CCAAACCCAAAGCTATTGGGTATGGTGGTGGAGCCAAACTCAAATGCAATTAGGTCTTGCTGTGGAGCCAGACCCCATATCCTTCAGTCTGGTGGGCAAGGCAATTGAGTCTAGCGACACCAACCAGACCCATGCCTTGGGTTTGG	CCAGACCCATGCCTTGGGTT 0.33438 1	igr_sense, S.00121246,S.04370002,S.00640224,S.00010754, 11
5069 2530 scaffold_88:454690-454799:-1	CCTCGTGGGATCAACCCCTTGTTTGCTCTATACTATTTAGTTCAGATTAATTACCCTAGCTTAAAACACACAAGATAGTATAGAGCAAGCAAGGGGTCAATCCCACAAGG	TAGAGCAAGCAAGGGGTCAA 1.09013 1	repeat_sense,igr_sense, S.00640237,S.00002601,S.00131070,S.00160886, 894
5070 2531 scaffold_88:454694-454795:-1	GTGGGATCAACCCCTTGTTTGCTCTATACTATTTAGTTCAGATTAATTACCCTAGCTTAAAACACACAAGATAGTATAGAGCAAGCAAGGGGTCAATCCCAC	AGTATAGAGCAAGCAAGGGG 1.25238 1	repeat_sense,igr_sense, S.00020318,S.00060302,S.00131070,S.00160886, 1041
5074 2533 scaffold_88:1113650-1113777:-1	GACACTAGGGAAGGCACCAACAATGACCAAAGTGAGTATTGTAAGCTACCCAAAGGCAAGTGGTCTTGACACCTTTGGACAGCTTGTGTGACCCACTCCATTCACCGTTGGTAACCTTCCTTAGTGTC	CCGTTGGTAACCTTCCTTAG 0.488017 1	igr_sense, S.00151174,S.00121142, 14
5076 146 scaffold_8857:289-387:-1	GTTTTACCGACGGACTAATTCCGTCGGTGACAGCAATGAAATCCGTCGGTAAAAATAATACCGACGGACTCGCCGACGGATCACGTCCGTCGGTATAAC	CCGACGGATCACGTCCGTCGGTATA 0.330678 0	repeat_sense,igr_sense, S.00120787,S.00180661,S.29060002,S.26620003, 675
5090 146 scaffold_9175:701-803:-1	AAGTTTTACCGACGGAAAAATTCCGTCGGTGTGTGATTAGAAGTTCGTCGGTGATTTTTTTACCGACGTCATCATCGACGGATTACGTCCGTCGGCTTTACTT	TCATCGACGGATTACGTCCGTCGG 0.914996 0	repeat_sense,igr_sense, S.02060015,S.21410001,S.00180215,S.01490009,S.00190161,S.07360002,S.00190115,S.00190111,S.04470002,S.97950001,S.02020037,S.35430002,S.111220001,S.21890001,S.00120787,S.01370080,S.15460002,S.00180661,S.00660087,S.00012872,S.00400044,S.72410001,S.00180110, 1160
5096 1034 scaffold_940:15439-15580:-1	CGTGCTAAAAACAGAGGCATTAAGTTGCATATTGTTGCATTTAGTTGGATCAGAATGGAGCAAGGGCATGGACAGCCCCCTGCTATAGTCAGTAGTACATCTCAACTGCAATATGCAACTTAATGCCTCTGTTTTTAGCACG	ATGCAACTTAATGCCTCTGT 0.650487 1	igr_sense, S.08950002,S.00700224,S.00013024,S.00130231,S.00101546,S.00013025,S.00140603,S.00040642, 6
5107 146 scaffold_97:1245831-1245903:-1	TTTCCGACGGTATTACCGACGAAATTTAATGCCACCGACAACAATTAATGTCCGTCGGTAATACCGTTGGAAA	TCCGTCGGTAATACCGTTGG 0.486808 1	repeat_sense,igr_sense, S.00070795,S.00180057, 1514
5119 2544 LG_I:708122-708202:1	TAGGACTCAAGGTTAATGGGTCCTGCATTTGGACCCAAGGGTAAGGGATCATGTGTCAGGACCCAATTTTCTTGGGTCCTG	ACTCAAGGTTAATGGGTCCT 0.0655775 1	igr_sense, S.01200042,S.03530004,S.02810016,S.00131145,S.10560001,S.00181274, 110
5122 2547 LG_I:1667058-1667192:1	CTGATGCGTGAGCATCAGTGCAATGCCTGTGGTCTACTAGCCATTGGATTTGAAATTAGTGGGTCTCCTTTTACTATTTATTTAATCCAATTACCCAAATAGCCATAGGCTTTGTGCTGATGTTCAAAGCATCGG	GTGAGCATCAGTGCAATGCCT 0.5786 1	igr_sense, S.00010894,S.00050933,S.00001951,S.00140820,S.00031012,S.00161189,S.00010892,S.00060381,S.05910001, 3
5123 2548 LG_I:1667061-1667189:1	ATGCGTGAGCATCAGTGCAATGCCTGTGGTCTACTAGCCATTGGATTTGAAATTAGTGGGTCTCCTTTTACTATTTATTTAATCCAATTACCCAAATAGCCATAGGCTTTGTGCTGATGTTCAAAGCAT	ATCAGTGCAATGCCTGTGGT 0.730311 1	igr_sense, S.01780015,S.01820008,S.01820005,S.01780010,S.01780003,S.01780023,S.01780026,S.00061504,S.01820006,S.06370001,S.00010643, 4
5127 1185 LG_I:2655513-2655688:1	TTAAAAATCATTTTTGACATCAGCACATCAAAATGATTTGAAAACACTAAAAACATATTAATTTGAAGTTAATAAAAAAATAAAAAAATTTCAAATTTTGTCAAAAGCGCTTTATGTCAATATGGTTTGTATATTTTGAATCGTTTTGATGTGCTGATGTCAAAAATAATTTTTAA	TTTTTGACATCAGCACATCAAAATG 0.598514 1	repeat_sense,igr_sense, S.00090646,S.00041209,S.00021368,S.00002286,S.00031706,S.00081232,S.00012427,S.00030632,S.00570092,S.00570012,S.00151162,S.00020662,S.00013053,S.00130034,S.00180862,S.00101915,S.00400045,S.00060336,S.00081096,S.04930004,S.00280129,S.00011723,S.00280065,S.14140001,S.00140154,S.02190001,S.00011840,S.00280068,S.00080648,S.00160398,S.00020861,S.01520011,S.00160311,S.00101772,S…
5128 2551 LG_I:2689419-2689502:1	GTGCAGATCCCCACCTTCAATGCAGTGCACGTGCCATGGGAGCCAACCGTGCGTGCAGTGCATGGATGGTGGGGATCCGAGCAT	TCCCCACCTTCAATGCAGTGC 0.164474 1	cds_antisense,exon_antisense, S.00070726,S.00010325,S.01640028,S.01640059,S.00120889, 6
5129 147 LG_I:3211458-3211537:1	ACGGAATTGCCGACGGAATAATTCTGTCGGTAATTTGAGGTTTCCATTACCGATCGAATTTAATCCGTCGGTAATTTCGT	CCGACGGAATAATTCTGTCGGTAA 0.59467 1	repeat_sense,igr_sense, S.00180215,S.11200002,S.01490009,S.00002634,S.00120217,S.00180057,S.00180661, 2427
5135 121 LG_I:4193293-4193381:1	GGAGAATGGATGAACAGTGGAGCGTAGCTCCACTGTTCATCCATTTTCTTCTAATAGTGGAGCATGACTCCACTGTTCATCCATTTTTT	GAATGGATGAACAGTGGAGC 0.465467 1	repeat_sense,igr_sense, S.01640066, 46
5136 2554 LG_I:4866812-4866936:1	TATAAATCATATATTGGGACCTCACCTAATAGTTTAAGCTCTTGTAAATCATATATTGGGACCTCACATAATAGCTTAAGCCAAGAGCTTAAGCTATTAGGTGATGTCTCAATATATTATTTATA	ATATTGGGACCTCACCTAAT 1.00701 1	repeat_sense,igr_sense, S.00180974,S.01580028, 381
5141 363 LG_I:6325971-6326043:1	AATTATGTGGGGAAAGCACTGTAGCTTTTCTCACAAAACATTGTGGATTGCTACAGTGTCTCTCCGCATGATT	TATGTGGGGAAAGCACTGTAGC 0.570172 1	repeat_sense,igr_sense, S.00041110,S.00970008,S.00080016,S.00012808,S.07970006,S.00190791, 2271
5143 147 LG_I:7221559-7221632:1	TTACCGATGGAATTACCGACGGAATAATTAAAAAATATTAATATTCAATTATCCGTCGGTAAATCCGTCGGTAA	CCGATGGAATTACCGACGGA 0.956741 1	repeat_sense,igr_sense, S.01490010,S.00012808,S.00180788, 2393
5146 353 LG_I:7816989-7817074:1	TGTTCCAGATGGGAGTTTAACCAAGCATGTTTGAACAATCTCATTTTATTGTTCAAACATGCTTGGTTAAACTCCCATCAGGAACA	ATGGGAGTTTAACCAAGCAT 0.275077 1	intron_antisense, S.00191021,S.00101397,S.00101395,S.00020066,S.00080982,S.00051584,S.00101396,S.04820001,S.00060581,S.00081238,S.00101398, 6
5147 2558 LG_I:7869244-7869338:1	TGCATGCTAATTGCACTGTATTGTACAGTGCAATTAGCAGCAATTCACTGCACTGTTCGCTAATTGCACTGTACTGTACAGTGCAATTAGCAGCA	TTGCACTGTATTGTACAGTGC 1.08112 1	igr_sense, S.00161071,S.00020870,S.00050745,S.00040501,S.00040226, 28
5156 2562 LG_I:11921872-11921974:1	GTTGGGCTCGGGCATGGTAGACGAGCCCATGTGGGTGCTAAGCAGCACACCAAAATATGTGTACGCCCAGCATAGGCTCCGACTACTATGCCCGAGTCCATAC	GGCATGGTAGACGAGCCCAT 0.138401 1	igr_sense, S.152340001,S.66250002,S.00061417, 6
5158 147 LG_I:12304523-12304628:1	TCGGTAGTTACCGACTGAATTACGGACGGAAAAGTGTCTGTCGGTAATTTCAACCTCAAATTACCGACAGAAATATTCCGTCGGTAAATCTGTTGGTATTTAGCGA	TACCGACTGAATTACGGACGGA 0.911508 1	repeat_sense,igr_sense, S.01490010,S.00190962, 975
5160 461 LG_I:12780698-12780807:1	GCTTTCCATGTGCGTTGAACGGGACGGAGCCGCCAGTGTGCGTGGTCACCGAACCATGATTTTTCCGGTTCCGGTTGTCGGCGCCGGACTGTGAGCGCCGTGAGAACCGC	CATGTGCGTTGAACGGGACGGA 0.131322 1	repeat_sense,igr_sense, S.00030625,S.00021622,S.00030646,S.00030204,S.00120632,S.00060190,S.00002108,S.00010433,S.00180787,S.00030634,S.00180055,S.00050657,S.00021678,S.00660028,S.212960001,S.00061378,S.00180498,S.00062001,S.00120126,S.00061349,S.14550003,S.01490011,S.00021677,S.01210050, 145
5161 147 LG_I:13271386-13271487:1	TTTTACCGACGGAATTACCGAGGGATTCAAACTGATATAGCCGTACAGTGATGTGGCACTTtcaccgacggaagtaatccgttggtgattccgtcggaaaaa	TACCGACGGAATTACCGAGGGAT 0.222459 1	repeat_sense,igr_sense, S.01490010,S.00180788, 2668
5166 147 LG_I:13360051-13360135:1	CAATATTTCCGACGGAATTTCCGACGGAAATTAATTGCTGTCGGTGGAATTAAATTCCGTCGGTAATTCCGTCGGAAATTAATTG	CCGACGGAATTTCCGACGGA 0.37329 1	repeat_sense,igr_sense, S.69930001,S.00030280,S.01490010,S.00180788,S.00011044, 1694
5168 349 LG_I:13566692-13566824:1	CCTTATATGAGCATGCTCACCTTGACTAGTAAGATGTGTTTTGGGGTCATGCGTGGCTGCCAAGAACAAATCTGTGAGGCCCGTGGGCCAAAGCGGACAATATCTTGCTAGTGGGGTGGGGTGTTACATTTGG	GCATGCTCACCTTGACTAGTAAGA 0.0944507 1	repeat_sense,igr_sense, S.00012405,S.00002430,S.00140909,S.00180835,S.00070425,S.02260017,S.00130215,S.02100020, 266
5170 147 LG_I:13704118-13704202:1	CAATTTTTCCGACGGTATTACCGACGGAAATTAATTGTTGTCGGTGGCATTAAATTCCGTCGGTAATACCGTCGAAAATTAATTG	TTTCCGACGGTATTACCGACGGA 0.8764 1	repeat_sense,igr_sense, S.01490009,S.01490010,S.00180788,S.00002653, 2839
5173 259 LG_I:14143186-14143277:1	TTAATTCTAGGTTAACCCGTCAAATTTTTTTTTATTTAGTTATCAAACTTTCATGACACGAATCCAAGGTTTGACGGGTTAACCTGGTTTGA	AGGTTAACCCGTCAAATTTT 0.57879 1	repeat_sense,igr_sense, S.00120078,S.00071175, 455
5174 147 LG_I:14283880-14283948:1	TTTGTCCGTCGGTAAATCCGTTGGTAATAAAAAAAATATTATTACCAACGGATTTACTGACAGAACAGA	TCCGTCGGTAAATCCGTTGGT 0.990587 1	repeat_sense,igr_sense, S.00070795,S.00180057, 2781
5181 67 LG_I:15570932-15571023:1	TAGGTTTGGCAAGCATGCTAGACCTACGCTACCTTGGGCCTCGCTGATTGCCAAGCCCAAGTACTTTGGGTCTTGTACGGTTGCCAAACTTA	TGGCAAGCATGCTAGACCTA 0.49314 1	igr_sense, S.00120531,S.00011508,S.00060144,S.00180029, 46
5182 135 LG_I:15652705-15652804:1	GATTACCAGACCCAGGCACCATGGGTCTGGGATGGCTGCCACACCAAAGCGTTGTGGTTTGGCAGTCATGTTAGACCCAAGCGACTTGGGTCTGACAGTC	ACCCAGGCACCATGGGTCTGG 0.149412 1	repeat_sense,igr_sense, S.01310118,S.00050447,S.146190001,S.01070101, 29
5185 9 LG_I:16548076-16548174:1	CAAAAAATTATTTGAAAAGCAACCGCTACCACACTGCCGAACACCCTCTAAGAGCTTGTTTGACAGTGTGGTTGCGGGTGCTTTTCAAATAACTTTTTG	TTTGAAAAGCAACCGCTACCACACT 1.30939 1	repeat_sense,igr_sense, S.00091049,S.00081528,S.00150726,S.00011185,S.00410016,S.00081815,S.00140217,S.00190833,S.00012585,S.00120891,S.00060850,S.00190819,S.00160819,S.00640003,S.00050860,S.00090780,S.00130768,S.00101875,S.00190271,S.01520042,S.00161356,S.00111325,S.00050730, 3024
5186 9 LG_I:16548083-16548167:1	TTATTTGAAAAGCAACCGCTACCACACTGCCGAACACCCTCTAAGAGCTTGTTTGACAGTGTGGTTGCGGGTGCTTTTCAAATAA	AAAGCAACCGCTACCACACT 0.501942 1	repeat_sense,igr_sense, S.00081528,S.00150726,S.00410016,S.00190833,S.00120891,S.00640003,S.00130768,S.00111325, 2232
5189 457 LG_I:16767779-16767884:1	GGTGTCATGGGTCTAGCACGCATGACAGACCCACTACGCTTGGACTTAGCAGTGCGCCAGGTCCAAGGTGACATAGGTCTGGCACGCATGCCAGACCCACTACGCT	TGGGTCTAGCACGCATGACAG 0.186721 1	exon_sense,cds_sense, S.00120531,S.00070130,S.00180029, 37
5190 83 LG_I:16903908-16903983:1	GCCGCCCAAGAGCCGCGTGGCGCTTGATTTCCTTTCTCTTGGGTGCAGTCCAAGCGCTACATGGCGCTTGGGCTGC	GCCCAAGAGCCGCGTGGCGCTTG 0.494701 1	igr_sense, S.00091341,S.02150012,S.00141553,S.144950001,S.01500064,S.01480033,S.37990001,S.106190001,S.209290001,S.33680002,S.109610002, 48
5195 197 LG_I:17760632-17760723:1	TGAACAGTATGGAGTGAATTAATTCACTCTGCATAGTATTCACTTTAAGAAGTGAACTCTGCCAAGTGGATTAATTCACTTGGCACTGTTCA	GGAGTGAATTAATTCACTCTGCA 0.276471 1	repeat_sense,igr_sense, S.00010104,S.00060188,S.00060867,S.00110774,S.08060001,S.00030604, 1194
5200 147 LG_I:19341175-19341253:1	GTGTCATTTTTACCAACGGAATTACCGACGAAATTGTCGGTAATTCCGTCGGTAAATTTGTTGGTAAAAATGTGAACAC	TTACCAACGGAATTACCGACG 1.10793 1	repeat_sense,igr_sense, S.00091311,S.01490010,S.00012808,S.00180788, 2783
5201 147 LG_I:19342023-19342135:1	TCCCTCGGTGATTCCGTCGGTAATTCCGTTGGTAAAAATGACACGTCATCTTTTTTTTTTGCTTTGTTTTAAATTTTTTTCCCACGGTAATTCCGTCGGTATATACCGAGGGA	ATTCCGTCGGTAATTCCGTTGGT 0.386264 1	repeat_sense,igr_sense, S.00070795,S.00012724,S.01930012,S.00180057, 3475
5202 147 LG_I:19342119-19342197:1	CGGTATATACCGAGGGAATATTTCCGTCGGTAAAATCCCTCGGAAATTTACCGATGAAAATATTCCGTCGGTATTTCCG	TACCGAGGGAATATTTCCGTCGGT 0.649322 1	repeat_sense,igr_sense, S.01490009,S.00120217,S.00180057, 1897
5203 147 LG_I:19342125-19342192:1	ATACCGAGGGAATATTTCCGTCGGTAAAATCCCTCGGAAATTTACCGATGAAAATATTCCGTCGGTAT	GGAATATTTCCGTCGGTAAA 0.605676 1	repeat_sense,igr_sense, S.01490009,S.00101029,S.00120217,S.00180057,S.00041383,S.00090309, 1848
5205 2581 LG_I:20215344-20215425:1	GCTTGATCTCAGCCATTGCTATTGATAAAGCATTACGGAAAAGTGGAGAGATGTTTCTTACGATAGTAGTGGATGAGAAAGC	TCTCAGCCATTGCTATTGATA 0.643025 1	igr_sense, S.00080527,S.00070106,S.02200012,S.00061698,S.00190954,S.00090163,S.00140034,S.00180871,S.00031616,S.00020867,S.00640227,S.00110716,S.00101838,S.00011376,S.00180303,S.00040546,S.86840001,S.00180995,S.00150417, 13
5206 147 LG_I:20329440-20329588:1	CGTTTAAATTACCGACGGAAAATATCCGTCGTTAAAGCAGTCGGTGAATTTATGACATACTGACGAAATATTTCCATTTGTAAATTCGTCGGTACTGGTGGAAGCTACTATTAAATGGCGACGGATTAAGTCCGTCGGTAATTCTGTTG	TACCGACGGAAAATATCCGTCG 0.96308 0	repeat_sense,igr_sense, S.01490009,S.00120217,S.00080978, 2824
5207 2582 LG_I:20745309-20745435:1	GGGAGAATCTGTTAAGCTCAGGAGGGATAGCGCCATGAGCATGACAAAGTCTATGTTTGAGTTAATCTCAACAAAATCAATCCAGTCATCAGTGGCGCTATCTATCCTGAGTTCTATGGGTTCTCCT	CTGTTAAGCTCAGGAGGGAT 0.237374 1	igr_sense, S.00180394,S.00021870,S.00021178, 7
5208 85 ptc-MIR390a LG_I:20745312-20745432:1	AGAATCTGTTAAGCTCAGGAGGGATAGCGCCATGAGCATGACAAAGTCTATGTTTGAGTTAATCTCAACAAAATCAATCCAGTCATCAGTGGCGCTATCTATCCTGAGTTCTATGGGTTCT	AAGCTCAGGAGGGATAGCGCCA 1.48636 1	igr_sense, S.01520050,S.00170116,S.00090249,S.00110198,S.00120279,S.00010602, 8
5209 217 ptc-MIR169q LG_I:20793873-20793988:1	CTTGTTAGTTAGCCAAGGACGACTTGCCTGTTCCTAGCAATTTGGGATTTGCCCTGGACTAAGAGGCAGGACCCTCATTCCGGGTTTCAGGCAGTCTCCTTGGCTAGGTTGACAGG	TAGCCAAGGACGACTTGCCTG 0.210616 1	igr_sense, HASH(0xed9b4fc) S.00100563,S.00180158,S.00011755,S.00290133,S.00021711,S.00180020,S.00091040,S.00170294, 35
5210 217 ptc-MIR169w LG_I:20794114-20794228:1	GTCGTGTTTGGTAGCCAAGGATGACTTGCCCACTCTATGGAAAGAGTTCTCAAGCACACGGCAGAGAGGACCCTTACTTCGGCTCTGGGCAGTCACCTTGGCTATGCTGACAGAC	GTAGCCAAGGATGACTTGCCCA 0.0329085 1	igr_sense, HASH(0xeda6afc) S.00021248,S.00100563,S.00080123,S.00120760,S.00140542,S.00021711,S.00060491,S.00180020,S.00170294, 34
5212 2583 LG_I:21137624-21137764:1	GGGGCCGAAGTTGTTGACGGGATCAGCAAGGTGGGAGGCCAAGTTCTTCAACGGTCCCTTCCCGGTAACCACGGCCAAACGGGAAAGGATTAGATGACACATTGCTGCCCACAATGCTGATGTGGTCGACAGCGTTGCTGC	GTTGTTGACGGGATCAGCAAGGTGG 0.415927 1	igr_sense, S.00010991,S.00081324,S.00030911,S.00060151,S.00011226,S.00100930,S.00130181,S.00101456,S.00110470,S.00120033,S.00080656,S.00130317,S.00021907,S.35390002,S.00081560, 11
5213 2584 LG_I:21386142-21386214:1	TGGTGTTAGCATCCAATGCTGCTGCTGCTACGCGATGCGCTAGCAAGGCAGTAGCCGTTGGCTGCTCCCTCTA	AGCATCCAATGCTGCTGCTG 0.404317 1	igr_sense, S.01480043,S.00090019,S.00290340,S.02280003,S.00041240,S.00040165,S.02100023,S.00111142,S.00070982,S.00161374,S.00280339,S.00060068,S.00060967,S.00081844,S.00031524,S.00140051,S.00110266,S.00031196,S.198390001,S.02280001,S.00021070,S.01870018,S.00140347, 16
5216 147 LG_I:22270744-22270832:1	TGACGGGTTTATTCCGTCGGTATATACCGACAGATTTTGAGACGGAATTATTTCTGTCGGTATATATTACCGACGGAAAAATTCCGTCA	ATTCCGTCGGTATATACCGAC 0.494272 1	repeat_sense,igr_sense, S.01490009,S.00180057, 2557
5221 607 LG_I:23643686-23643783:1	TGCAACATGTGCACTGTTCATGCTAATTAATTAGCAGGAATAGTGCAGCATGCTGCACTGTTACTAATTAATTAGCAGGAATAGTGCAGCTTGCTGCA	GCACTGTTCATGCTAATTAA 0.743018 1	repeat_sense,igr_sense, S.01470012,S.00151223,S.01820036,S.00091137,S.01370041, 354
5222 675 LG_I:23643718-23643796:1	AGCAGGAATAGTGCAGCATGCTGCACTGTTACTAATTAATTAGCAGGAATAGTGCAGCTTGCTGCATTGTTCGCGTGCT	GAATAGTGCAGCATGCTGCA 0.560541 1	repeat_sense,igr_sense, S.00170446,S.00060004,S.00280129,S.00160780, 74
5223 135 LG_I:23920849-23920943:1	TGTTAGACCCAAGACTCTTGGGTCTAGCATTGCCTCCTGAACCAAGTCTCTGGGGTTTGACGGTCATGCCAGACCCAAGGCTTTTGGGTTTAACA	TAGACCCAAGACTCTTGGGTCT 0.755331 1	repeat_sense,igr_sense, S.00161273,S.00100913,S.00160663,S.00031269,S.00160542,S.00012026,S.00050447,S.00570089,S.08160004,S.00021065,S.02550007, 1027
5224 2589 LG_I:23920851-23920941:1	TTAGACCCAAGACTCTTGGGTCTAGCATTGCCTCCTGAACCAAGTCTCTGGGGTTTGACGGTCATGCCAGACCCAAGGCTTTTGGGTTTAA	GACTCTTGGGTCTAGCATTGCC 0.933522 1	repeat_sense,igr_sense, S.00170330,S.00290161,S.00081712,S.12060004,S.00071179,S.00070272,S.00071252,S.00640074,S.00031801, 225
5225 657 LG_I:24116347-24116465:1	GAGCAAACCTCTTGGTCCCAAGCTCTTACCACTGGACCACCACCTAGATGGTTCCTTTAATTATATTAATAAGAGAGGTGGTGGCCAGTAGTAAGAATTTGGGATCAAAAGATTTGTTT	CTTGGTCCCAAGCTCTTACCACTG 0.167568 1	repeat_sense,igr_sense, S.26410001,S.00040392,S.104140001,S.00120401,S.00061730,S.00160418,S.06700001,S.00002646,S.00080648,S.172740001,S.00170110,S.00050892,S.78990001,S.00020118,S.00101183, 1643
5227 135 LG_I:24149206-24149276:1	TGCGGGGCTGAACCCAAGAATGTTGGGTCTAGCAGCTCATTAGACCTATATATACTTGGGCTTAGCGCGTA	GAACCCAAGAATGTTGGGTC 0.0554497 1	igr_sense, S.00161273,S.00050798,S.00012490,S.00081451,S.00050447,S.00570089,S.08160004, 257
5228 147 LG_I:24158274-24158360:1	TAGTGAAATTCCGACGGAATTACCGACGGCCCTTAATTGCTGTCGGTGCGATTAATTTCCGTCGGTAATTCCGTCGGTAATTAATTG	AAATTCCGACGGAATTACCGACGG 0.550439 1	repeat_sense,igr_sense, S.00060103,S.01490010,S.00180788, 2185
5229 147 LG_I:24158274-24158360:1	TAGTGAAATTCCGACGGAATTACCGACGGCCCTTAATTGCTGTCGGTGCGATTAATTTCCGTCGGTAATTCCGTCGGTAATTAATTG	CCGACGGAATTACCGACGGC 0.649493 1	repeat_sense,igr_sense, S.01490010,S.00180788,S.138390001, 1582
5230 147 LG_I:24162806-24162894:1	CGACGGAAATATTCCGTCGGTATATACCGACCGATTTGGAGACGGAATTATGTCCGTCGGTAATCATTACCAACGGAATATTTCCGTCG	ATTCCGTCGGTATATACCGA 0.211728 1	repeat_sense,igr_sense, S.01490009,S.00180057, 2244
5231 147 LG_I:24168322-24168434:1	GCTGAAATATACCGATGGAATTATTCCGTCGGTGATTGGCAGTGGCATTTGGAGTAATTTTATTCCAACCCTCTGTAAAATATCGACGAAATTATTCCGTCGGTGATTTAAGT	TACCGATGGAATTATTCCGTCGGTG 0.898305 1	repeat_sense,igr_sense, S.00070795,S.01490009,S.00120217,S.00400229,S.00180057,S.00141219, 2226
5232 2591 LG_I:24172923-24173007:1	AATTTGATGTTGGCAGAGCTCAATCAAATCAAAGCACTCAATGGTTGGGTTCTTTCATCTGATTGAGCCGTGCCAATATCGCATT	ATGTTGGCAGAGCTCAATCA 0.789616 1	igr_sense, S.00400165,S.00140042,S.00100388, 4
5234 219 LG_I:24674527-24674658:1	AGAGTCTTGTTTGGTAGCCAAGGATGACTTGCCTGCTCCATTGTAGGAGGTTTCCGAAAAAATGCAGACATGTATAATTTCGAAACCCCTGTTTCGTTTCAGGCAGTCTCCTTGGCTAACTTGACTGGCTCT	TTGGTAGCCAAGGATGACTTG 0.0599025 1	igr_sense, S.00160262,S.00160393,S.00121069,S.00100563,S.00120760,S.14990002,S.00021711,S.00170294, 37
5235 217 ptc-MIR169i LG_I:24674535-24674651:1	GTTTGGTAGCCAAGGATGACTTGCCTGCTCCATTGTAGGAGGTTTCCGAAAAAATGCAGACATGTATAATTTCGAAACCCCTGTTTCGTTTCAGGCAGTCTCCTTGGCTAACTTGAC	TAGCCAAGGATGACTTGCCTG 1	igr_sense, HASH(0xee349b0) S.00102511,S.00100563,S.09380004,S.00180158,S.00011755,S.02020009,S.00140542,S.12660001,S.00021711,S.00102096,S.00160553,S.00180020,S.00091040,S.00080192,S.00170294, 39
5237 217 ptc-MIR169j LG_I:24674802-24674939:1	CTTGTTTGATAGCCAAGGATGACTTGCCTGCTACTTGCAAGAGTTTCTGCAAAGAGATCAGAACCAAATATGCATGGAATTATATGTAATGAAACTCTTGTTTGATTGCCAGGCAGTCTCCTTGGCTAGCCTGACAGG	TAGCCAAGGATGACTTGCCTG 0.700237 1	igr_sense, HASH(0xee4a124) S.00102511,S.00100563,S.09380004,S.00180158,S.00011755,S.02020009,S.00140542,S.12660001,S.00021711,S.00102096,S.00160553,S.00180020,S.00091040,S.00080192,S.00170294, 39
5241 1011 LG_I:26480388-26480463:1	TTCTTCTTCTTCTGCACTTCCATGTCTCCACTATTCACGTGAACAGTGGAGAAATGAAAGTGCAGAAGAAGAAGGA	TCTGCACTTCCATGTCTCCACTA 0.492483 1	repeat_sense,igr_sense, S.00081509,S.00100709,S.00170275,S.00041438,S.00002230,S.00012145,S.00660195,S.00150845,S.00130231,S.00070934,S.00041219,S.00290010,S.00170165,S.01220088,S.00090467,S.00061247,S.00012265,S.01330038,S.00091565,S.00131149,S.00170405, 76
5243 67 LG_I:26490757-26490879:1	TGGGCGTGGACGCGTCCAGGTCCAACATAGGGTTGGACATGGACGTGCCCAGGCCCAACGTGGGGTTGGAGGCGGTTGCGTCCAGACCCAGCATGGTGTTGGGCGGGGACGAGTCCACGACCA	ACGCGTCCAGGTCCAACATAGGGTTGG 0.100032 1	igr_sense, S.00180781,S.00141201,S.00021069,S.00051009,S.00100432,S.00050943,S.00280243,S.00100430,S.00041234,S.00100429,S.00150843,S.15540001,S.00030997,S.00100433,S.00021882,S.00100431,S.00081635,S.01840019,S.00120993,S.00860168,S.53090001,S.00100434,S.00040946, 135
5244 67 LG_I:26587004-26587102:1	CATCCTGACCCAACATTGGATTGGGCACAGACGTGTCATGGCCCAACTTGAAGATAGGCACGGATACGTCCTGGCCCAACATGATGTTGGGCGCGGATG	GACCCAACATTGGATTGGGCA 0.37594 1	igr_sense, S.00180781,S.00141201,S.00050943,S.00120522,S.00021882,S.00080389,S.00860168,S.02150013,S.00041271,S.00040946, 39
5248 2596 LG_I:27329705-27329796:1	TGGGTCTAACATGCGTGTCAAACCCACGTTATCTTAGACTTGGTGTACTGCTAAGTCCAAGCGTATTGGGTTTGGCACGTGTGCTTGACTTA	ACATGCGTGTCAAACCCACG 0.434961 1	igr_sense, S.00061850,S.00011508,S.00141383,S.00180426, 40
5250 135 LG_I:27443219-27443296:1	CTGCAGAGCCAGACCTAATATTCTTGGGTCTGCCTGTAGAGCTACACCCAATATCATTGGGTCTGGTTGCTCATGCAG	CAGACCTAATATTCTTGGGTCTG 0.644727 1	igr_sense, S.00150575,S.69540001,S.00031749,S.00140326,S.00031269,S.00150457,S.00570089,S.00010187, 303
5251 147 LG_I:28056603-28056693:1	TACCGACGGAACCATTCCGTCGGTGAGTCCGTCGGTATGATTTTCACCGACGGATTGCATTGCTTTCACCGACGGAATGAGTCCGTCGGTA	CGACGGAACCATTCCGTCGGT 0.121743 1	repeat_sense,igr_sense, S.01490009,S.69740001,S.00120217,S.00120787,S.17810001,S.01570026,S.00180661,S.00150698, 1009
5256 67 LG_I:28944364-28944448:1	GTCTGGACACGTCCACGCCCAGCTTGGAGTGTGGGTCTGGACGCCTCTAGAACCAACTTCGAGTTGGGTGTGGACGCCTCCAGAC	TGGACACGTCCACGCCCAGCTTG 0.132836 1	igr_sense, S.00020373,S.00180781,S.123420001,S.177810001,S.00180277,S.00130771,S.00030407,S.162610001,S.13230002,S.134980001,S.25400002,S.130660001,S.00141199,S.133940001,S.00131010,S.00041234,S.00131011,S.33210002,S.01930009,S.01780039,S.124430001,S.06720003,S.00880095,S.00181067,S.24850002,S.02400014,S.07060002,S.01270072,S.135990001,S.06140006,S.102690002,S.155510001,S.00150086,S.00290339,S.00…
5258 67 LG_I:28951581-28951665:1	GTCTGGACACGTCCACGCCCAGCTTGGAGTGTGGGTCTGGACGCCTCTAGAACCAACTTCGAGTTGGGTGTGGACGCCTCCAGAC	ACACGTCCACGCCCAGCTTGGAGT 0.0806025 1	igr_sense, S.00020373,S.00180781,S.123420001,S.177810001,S.00180277,S.00011415,S.134980001,S.133940001,S.00120141,S.00041234,S.139340002,S.33210002,S.01930009,S.02100024,S.00021882,S.23650002,S.06720003,S.05470001,S.168330001,S.30030002,S.34120001,S.03830001,S.185260001,S.02400014,S.33460001,S.146010001,S.00020372,S.00011156,S.00040946, 25
5261 2601 LG_I:30925521-30925624:1	GCGGGTCTGCAGACCCACCCGCAAGGGTCTCTTTTGACCTGCCCCTAGGTTCTGCAGACCTCCTAGGGATTGGAAACCCGTGCGACTGGGTCTGTAGACCCTGC	AGACCCACCCGCAAGGGTCT 0.610356 1	igr_sense, S.00120442, 9
5262 2602 LG_I:31068122-31068235:1	GGATGATGAAGATCCAGCCAGTGGTGGTGCCATCGCTGGAGTCACATAGCGTGCTTCCATGGTATATTGTGCAGGTGGTGCAGCATCACCACAAAGTGGATTTTTCTGTCTTCC	GATCCAGCCAGTGGTGGTGC 0.234941 0	cds_antisense,exon_antisense, S.00280242,S.00060456,S.91390001,S.00012753, 3
5263 2603 LG_I:31187159-31187235:1	GGGTGTGTATACATAATCAGGGCTAAAGGCATGTTTGCTCAAACATGCCTTTAGCCTTGATTATGTATTCTTCTCCT	ACATAATCAGGGCTAAAGGC 0.844134 1	repeat_sense,igr_sense, S.00010179,S.00002001,S.01180070, 6
5265 2605 LG_I:31513075-31513193:1	GACTTGGGGAGCAGCATCAGCAAGAAGTGGATTCCGGGACTCCTTTCGCTTCTTGGCAGGCAATTGCAAAGCGATGGGTACATTTTCTTTGTTTTCTTGCTGATGCTGTTGCAAGAGTC	GAGCAGCATCAGCAAGAAGT 0.31916 1	cds_antisense,exon_antisense, S.00180043,S.00011552,S.00190126,S.00091407,S.00190148,S.00002099,S.00051148,S.00121271,S.01800034,S.00140165,S.00012962,S.00190132,S.00180691,S.00440172,S.00051068,S.00970082,S.00012572,S.00041299,S.101670001,S.00130318,S.01680022,S.00010743,S.00060391,S.00012794,S.00180970,S.00110588, 7
5270 339 ptc-MIR160a LG_I:32813179-32813282:1	GACATGGGTTATGCCTGGCTCCCTGTATGCCACAAGCAAAGACCAATCTTTTGTTTTAGATTGGCTGTTGCCGGTGGCGTGCGAGGAGCCAAGCATACTCTCTC	ATGCCTGGCTCCCTGTATGCCAC 0.956862 1	igr_sense, HASH(0xef3145c) S.00080331,S.00091495,S.00020832,S.00090055,S.00640087,S.00160829,S.00070128,S.00280175,S.00161196,S.00102170,S.00280173,S.00660262, 20
5271 2607 LG_I:33054690-33054756:1	CTAAAGCATCAGTGTTTTAGTGTGGACTGCATTGTGCTGTCCACGGTAAAACACTGATTCGTTTTAG	GCATCAGTGTTTTAGTGTGGA 0.155504 1	repeat_sense,igr_sense, S.00031273,S.00010596,S.00040679, 201
5273 147 LG_I:33348023-33348107:1	CAATTAATTTCCGACGGAATTACTGACGGAATTTAATGCCACCGACAACAATTAATTTCCGTCGGTAATTCCGTCGGAAAAATTG	ATTTCCGACGGAATTACTGACG 1.05475 1	repeat_sense,igr_sense, S.84610001,S.00290139,S.197590001,S.01490010, 844
5274 147 LG_I:33348023-33348107:1	CAATTAATTTCCGACGGAATTACTGACGGAATTTAATGCCACCGACAACAATTAATTTCCGTCGGTAATTCCGTCGGAAAAATTG	CCGACGGAATTACTGACGGA 1.43476 1	repeat_sense,igr_sense, S.01490010,S.00190962,S.00180788, 2157
5279 147 LG_I:34873065-34873145:1	TTAATTTCTGACGGCATTACCGACGGAAATTAATTGCACCGACAGCAATTAATTTCCGTCGGTAATCCCGTCGGAAAATAA	CTGACGGCATTACCGACGGA 0.843494 1	repeat_sense,igr_sense, S.01490010,S.00180788, 797
5287 2618 LG_II:1118536-1118638:1	TGAAATGCATAGCACCACAGTACTTGCATGCCATACTGGGTAAAATGGATCATGAGAGCATGATTTTTGGCCATGCAGGTGTTTTGGTGTTTGTGATCATTCA	AGCACCACAGTACTTGCATG 1.2041 1	intron_sense, S.01450012,S.01460038, 10
5290 363 LG_II:1601706-1601776:1	ATGATGTGGGGAAAGCACTGTAGCTTTCCTCACAAAACATTGTGGATTGCTACAGTGTTTCCCTATATTAT	ATGTGGGGAAAGCACTGTAGC 1.30232 1	repeat_sense,igr_sense, S.00970008,S.00080016,S.00012808,S.07970006,S.00190791, 1983
5294 2621 LG_II:2011440-2011591:1	TGGCTGAAGATAGTGTAGCCAAGAGGGTGCTTCGTGAGCATGTTCGAGAGTCTCTTGGGGTGAGGGATGATGATCTACTCTTTGCCATCATAAATAGTATGTTCTCCCTGCTGATGAAATAACTATCTTGACCTATATTGTTCCATCAGCCA	GATAGTGTAGCCAAGAGGGT 0.158143 1	exon_sense,cds_sense, S.01350047,S.00190006, 4
5299 2625 LG_II:3559455-3559566:1	ACCGACGGAATTTTCCGTCGGTGATTCCCTTTGTAATTAACATGATGAACAGTGTTCACAATTTACCAACAAATTTACCGACGGAATCACCGACGGAACAAATTCCGTCGGT	TTTTCCGTCGGTGATTCCCT 0.279113 1	repeat_sense,igr_sense, S.00010778,S.00110608,S.00031622,S.00140774, 453
5304 287 LG_II:6119318-6119398:1	GTGGTGGCCCAGTGGTAAGAATTTGGGATCAAGAGGTTTGCTCTTTCTGTGGTCTCAGGTTCGAGCCCTGTGGTTGCTCAT	CCCAGTGGTAAGAATTTGGG 0.297227 1	repeat_sense,igr_sense, S.01400005,S.00400055,S.00013120,S.01520011, 669
5308 363 LG_II:7551536-7551610:1	AAATTATGTGGGGTAAGCACTGTAGCTTTCCTCACAAAACATTGTGGATTGTTATAGTGTTTCCCTACATGATTT	TATGTGGGGTAAGCACTGTAGC 1.02701 1	repeat_sense,igr_sense, S.00080016,S.00111293, 1085
5309 2630 LG_II:7910361-7910491:1	TTTATAGTCCATTTCCTGCCCGAAACCCAAAGTTACACAATTACAAGGCAAGCCAAGTGCAAATGCTAGACTCTGTTTGGTTTATAGTTCGAACTGAATTTGCGTCTTTTGGGCAGGAAATGGACTTTGAG	AGTCCATTTCCTGCCCGAAA 1.15767 1	igr_sense, S.115220001,S.00101899,S.00410064,S.00111285,S.00111284, 5
5312 135 LG_II:10245305-10245382:1	CAGGACCCAATTGTCTTGGGTTCGTCGTCATATACCTAGCTCAATGGGTCTGGCGTGACCCAATTCTATTGGGTCCTG	GACCCAATTGTCTTGGGTTC 0.156482 1	igr_sense, S.00160542,S.00090683,S.00081153,S.00012376, 191
5313 2633 LG_II:10430817-10430935:1	GACCTGGACACGTCCTCGCCCAACCCTATGTTGGGTCTAGACGCGACTGTGTCCACCACCATGTTGGACCTAGACGCCTCTACGCCCAACCCCACATTGAGTCTGGACGTGACCGCGTC	CGTCCTCGCCCAACCCTATGTTGGG 0.263099 0	igr_sense, S.00021571,S.00130771,S.00030407,S.25400002,S.130660001,S.00141199,S.00131010,S.00131011,S.00150268,S.00030997,S.01780039,S.00860170,S.00100632,S.00031884,S.00181067,S.02400014,S.01270072,S.06140006,S.18100001,S.00290339,S.00011156,S.00002401,S.01480034,S.08150004, 59
5316 447 LG_II:12371696-12371769:1	AACTAAAAGGCATCTGCCTTTCACTGTGGATTTGAACAGTGAAATCTATAGTGAAAGGTTGATTCCTTTTAGTT	CATCTGCCTTTCACTGTGGA 0.860256 1	igr_sense, S.00290215,S.00140376,S.00021715,S.00150638, 169
5320 147 LG_II:12872334-12872401:1	ATACCGAGGGAATATTTCCGTCGGTAAAATCCCTCAGAAATTTACCGACGAAAATATTCCATCGGTAT	GGAATATTTCCGTCGGTAAA 0.675479 1	repeat_sense,igr_sense, S.01490009,S.00101029,S.00120217,S.00180057,S.00041383,S.00090309, 1848
5324 329 ptc-MIR473b LG_II:12981070-12981162:1	GCTCGCTCTCCCTCAGGGCTTCCAACGCAGTAAGCAGGTACGTGCATGTCAGCATATTCTCGCTGCAGGCTCGAGGTCTTTGGTGAGAGTAGT	GCTCTCCCTCAGGGCTTCCA 1	igr_sense, S.00030510,S.00130417,S.00080650,S.00140515,S.00150701,S.00120866, 4
5325 147 LG_II:13465313-13465400:1	TCAATTTATTTCCGTCGGAATTACCGACGAAAATTAATGCCACCGACAACAATTAATGTTCCGTCGGTAATTCCGACGGAAATATTGG	TTCCGTCGGAATTACCGACG 1.44816 1	repeat_sense,igr_sense, S.01490009,S.00012236,S.01490010, 682
5326 2640 LG_II:13476941-13477014:1	AGTTTCAGCCACACCCAACGTTCTTAGGTCTTGTTGCAACACCAAGCCCAAGAGCGTTGGGTCTGGCTGCAACT	GCCACACCCAACGTTCTTAG 0.649197 1	repeat_sense,igr_sense, S.00440011, 12
5327 363 LG_II:13485883-13485955:1	AATCATGTGGGGAAAACATTGTAGCTTTCCTCACAAAACATTGTGGATTGCTACAGTGTATCTCCACATGGTT	ATGTGGGGAAAACATTGTAGC 0.895971 1	repeat_sense,igr_sense, S.00080016,S.00190716,S.00110990,S.00410046,S.00190791,S.00570160, 1034
5330 147 LG_II:14105851-14105954:1	AAAATATTATTACCGACGGATTTACTGACGGAAATGACGCGTCGGTAATAATATTTTTTATTACCGATGGAATTTCCGTCGGTAAGTCCGTCGGTAATTATTTT	TATTACCGACGGATTTACTGACGGA 1.12478 1	repeat_sense,igr_sense, S.197590001,S.01490010, 2442
5331 147 LG_II:14106529-14106604:1	GTTAGCGATGGATTTACCGACGGATAATTGAATATTAATATTTTTTAAATATTCCGTCGGTAATTCCATCGGTAAT	CGATGGATTTACCGACGGAT 0.691956 1	repeat_sense,igr_sense, S.01490010,S.00012808,S.00180788, 1033
5332 147 LG_II:14107021-14107099:1	CGGTATATACCGAGGGAATATTTCCGTCGGTAAAATCCCTCGGAAATTTACCAACGGAAATATTTCCTCGGTATTTCCG	TACCGAGGGAATATTTCCGTCGGT 0.325566 1	repeat_sense,igr_sense, S.01490009,S.00120217,S.00180057, 1897
5333 53 LG_II:14849464-14849591:1	GGTCTGCAAACCTACTCTCTTGGGTCTGCAGCCAACGCCTGGGGTTTGCAACCTTACCATGCCCCACCAAACAAATTTGTTATTCTTTGTTGCGAGGTCTGCAGATCCAGGGGAGCGGGTGTGCAACC	AACCTACTCTCTTGGGTCTG 0.594808 1	igr_sense, S.00160542, 9
5335 343 LG_II:15038665-15038753:1	TACTTGGGTCTAGCAACCATGCTAGGCCCAAGCGCTTTAAGTCTGGCACCGAAGTACATTGGGTCTAACATGTTTGCTAGACTCAAGTA	CTAGCAACCATGCTAGGCCC 1.24291 1	repeat_sense,igr_sense, S.00061938,S.01070062,S.00110924,S.00110927,S.00010449, 35
5337 2644 LG_II:15116769-15116862:1	GAGCTAGGCTCTTTTCTTAGCCGTGTCCAAGAGAGTTAGGCACCAAGGGAAGCGCCTAACTCCCTTGGGCATGACCAAGAGAAGAATCTAGCTC	CTTTTCTTAGCCGTGTCCAA 0.439564 1	intron_sense, S.03490005,S.00181089,S.00880019,S.00012229,S.00400104,S.61690001, 5
5339 1137 LG_II:15858281-15858398:1	TCATTCAGCACACAAAGAGGAATGGATCGGACCTCTTGCCCGTCTTGTTTTTTAAAGACAAACTCATGCTATAGCATACTCAGGGCATCTCCATAATTCCTCTTTGTGTGCTGAATGA	TTCAGCACACAAAGAGGAAT 0.297344 1	igr_sense, S.00021745,S.00051143,S.00140580,S.69160001,S.00030913,S.00060236,S.00020514,S.00021925,S.00002133,S.00140576,S.00002635,S.00880108, 9
5341 67 LG_II:16462677-16462795:1	AGCCTAACTTGGTTGGGCATGGACGCATCCAAGTCTAAACCCACGTTGGGCCTGGATGCGATAGCGACCAACTCCATGTTGGACCTGGACGCGTCCACGCTTAACCAGGTTGTTAGGCT	GGTTGGGCATGGACGCATCC 0.30592 1	cds_antisense,exon_antisense, S.00141201,S.00011415,S.00141199,S.00131010,S.00041234,S.00131011,S.00141553,S.15540001,S.00030997,S.01780039,S.00021882,S.06720003,S.00100632,S.00860168,S.00181067,S.02150013,S.06140006,S.146010001,S.00002401,S.00040946, 89
5344 147 LG_II:17064849-17064927:1	CGGTATATACCGAGGGAATATTTCCGTCGGTAAAATCCCTCGAAAATTTACCGACGAAAATATTCTCTCGGTATTTCCG	TACCGAGGGAATATTTCCGTCGGT 0.734843 1	repeat_sense,igr_sense, S.01490009,S.00120217,S.00180057, 1897
5348 2649 LG_II:17764886-17764977:1	TCTTTATGTGTCAAGTGGAAGACTCTTCCTGAAGTCCGGTCAGTTTGTGCCCCTGGCCTCCCTCGGCTGGAGTCTACCCTTGATCGGGAAGA	TGTGTCAAGTGGAAGACTCTTCCTG 0.250712 1	igr_sense, S.00040788,S.132270001,S.02140019,S.00141015,S.00860023,S.01400031,S.00090431,S.00870069,S.00012593,S.165190001,S.10210002,S.00051177,S.165650001,S.04190006,S.00170257,S.00190315,S.01680001,S.00770025,S.00051609,S.136210001,S.00031541,S.00130079,S.00101209,S.01220078, 66
5352 2651 LG_II:18008351-18008437:1	GTTTAGAGTAAACATGTCAGACCCGAGATGTCTGGACTTGGCGAGCAGCCAAGTCCATATAACGTGGGTCTAGTATGTTTGCCAGAC	GAGTAAACATGTCAGACCCG 0.473327 1	repeat_sense,igr_sense, S.01960002,S.52330001,S.01660025,S.22280001,S.01460046, 10
5366 147 LG_II:20599323-20599431:1	TTACCGAGGGATTTATCGACGGAATTACCGACGGAATTATCGACGGACAAAACATTACCGATTTGTCGGTAATTCCGTCGGTAATTACCGTCAGTAAATCCGTTGGTAA	ATTTATCGACGGAATTACCGACGGA 1.02554 1	repeat_sense,igr_sense, S.01490010,S.00012808,S.00180788,S.138390001,S.00050932, 2451
5369 309 LG_II:20949418-20949541:1	CATCTTGATCAATGGCCATTGTAAGAGTAGAAGGATCCATGAAGCAATAACTCTCTTTGCTAAAATGTGTGATAAAACATTGACTCCTGGTATTTCACTCTTACAGTGCCCATTGATTAAGATG	ATCAATGGCCATTGTAAGAGT 0.647815 1	exon_sense,cds_sense, S.00190567,S.00091492,S.00110495,S.00150440,S.00002232,S.00280070,S.00140302, 21
5371 903 LG_II:21706633-21706764:1	TATATATTAGTAATTTGCCTCTTACTTCTCACATAGCATAACTAGAATAATATAAGGCTTTTTTTTATGCCCCGCGCATTATATTGTAGTCATGCTATGGAAGATGTAAGAGGCGAATTGCGAAAATATATA	GTAATTTGCCTCTTACTTCT 1.05633 1	igr_sense, S.01330036,S.00102323,S.00130154, 19
5372 67 LG_II:22076880-22076975:1	TGGGGTTGGGCGTGGATGCGTCCAGGTTCAAAATGGAGTTAGATGCGGTCGCGTCCAGATCCAACATGGGGTTGGGCGTTGACGCGTCCAAGTCCA	GGCGTGGATGCGTCCAGGTTCA 0.439795 1	igr_sense, S.00141201,S.00011415,S.01180053,S.00290152,S.00041234,S.00021882,S.146010001,S.00140854,S.125150001,S.00040946, 37
5384 365 LG_III:1046145-1046206:1	TTATTAAACCCGGACCGGTCCAGCCACCGGGTCAACCTGCCGGGCCGGGCCGGGTTTAATAA	TTAAACCCGGACCGGTCCAGC 0.17385 1	repeat_sense,igr_sense, S.00110839,S.00160069,S.48310001,S.16070002,S.00030395,S.00150310,S.00770033,S.00190005,S.107490001,S.00050981,S.00021584,S.89720001,S.155320001,S.06290002,S.02400011,S.41620003,S.00190795,S.191800001,S.01350047,S.00160986,S.217080001,S.09220002,S.04170003,S.00190006,S.00110479, 593
5386 839 LG_III:1392070-1392153:1	TGTTGGTTTTGGCTTGGCAATCAGACCCAAAACACTTCCAAAAGGTGTAATAGTGTTGGGTCTGGCTGGTCAGCCAGATCCACA	TTTGGCTTGGCAATCAGACCCAA 0.673934 1	igr_sense, S.01700071,S.00140081,S.00190457,S.00130638,S.00140436,S.01700055,S.00100987,S.00880006,S.00121020,S.00031269,S.04560011,S.37950001, 48
5391 139 LG_III:2258585-2258700:1	GCGCAAGCTGACCCGGACACCCACGTTAAACTAAAAAAAAAGAAATTTAGTAACAATTCGAATCAAATATTATAATTTTTTTTAAGATTAACGTGGGTGTCCGGACCAGTTTGCGT	ACCCGGACACCCACGTTAAA 0.373547 1	repeat_sense,igr_sense, S.13850001,S.01520011,S.00050561,S.02730002, 2527
5392 139 LG_III:2268070-2268185:1	GCGCAAGCTGACCCGGACACCCACGTTAAACTAAAAAAAAAGAAATTTAGTAACAATTCGAATCAAATATTATAATTTTTTTTAAGATTAACGTGGGTGTCCGGACCAGTTTGCGT	ACCCGGACACCCACGTTAAA 0.373547 1	repeat_sense,igr_sense, S.13850001,S.01520011,S.00050561,S.02730002, 2527
5394 363 LG_III:2513059-2513129:1	ATCATGTGGGGAAAACATTGTAGCTTTCCTTACAAAACATTGTGGATTGCTACAGTGTCTCTCCGCATGGT	ATGTGGGGAAAACATTGTAGC 0.0981507 1	repeat_sense,igr_sense, S.00080016,S.00190716,S.00110990,S.00410046,S.00190791,S.00570160, 1034
5395 993 ptc-MIR168a LG_III:2714684-2714839:1	CTCTGATTCGCTTGGTGCAGGTCGGGAACTGATTCGGCGATTTGATTGCCAGATGGCTCGACATGACTGGTTGTTGTGGAAAAAGAAAAGGAAGGAAACAGGAAAAAAAACAAAGAATAGCGAATTGGATCCCGCCTTGCATCAACTGAATCGGAG	TCGCTTGGTGCAGGTCGGGAA 1	igr_sense, HASH(0xf05a84c) S.01220035,S.00120075,S.00140226, 3
5396 2664 LG_III:2740145-2740269:1	TCCGACAACCTCAGCATCCTCACCACCTGAGCCACCAGTGATTCTTGATGCTTTGGAGAGAGACAACGCGTGCCATAAACGCGGACGCTGAGAGAGCGAGGGAGGTGAGGAGGGTGAGAGATGGA	TCAGCATCCTCACCACCTGA 0.405267 1	cds_antisense,exon_antisense, S.00160138,S.00081058,S.01230027,S.00120497,S.00700167,S.01240088,S.00120409,S.00030192,S.00290247,S.13300001,S.00030225,S.00190332,S.00030698,S.00160714,S.00020052,S.21050002,S.01810030,S.00140749,S.00051197,S.00080048,S.00570062, 6
5397 223 LG_III:3067922-3068033:1	CTGCGTCGCTGCCGATTCAAGAAATCGGCAGCACAACTGCGTCACTACCGGTTCAGGAAATCAACAGCGAAAACTGCATCGCTGCTGATTTCTGAATCGGCAGCGACGGTGG	GCCGATTCAAGAAATCGGCA 0.844853 1	igr_sense, S.01370090,S.36330001,S.189280001,S.130820001,S.38050001,S.116450001,S.00440084,S.159400001,S.09490001,S.03340003,S.00120545,S.19430002,S.125490001,S.05060001,S.19430001,S.127630001,S.137690001,S.117680001,S.05490001,S.173430001,S.00081917,S.138940001,S.01790021,S.166330001,S.130330001,S.01790022,S.175930001,S.02640002,S.04400002,S.91070001,S.23070001,S.03770001,S.107220001,S.17590001,…
5398 637 LG_III:3836736-3836794:1	GCTGTAGTAGTTGCTGCTGCTGTTGCTGTTGCTGTTGCTGTAGTAGTTGCTGCTGCTGC	CTGTAGTAGTTGCTGCTGCTGT 0.515143 1	repeat_sense,cds_antisense,exon_antisense, S.00060816,S.00190977,S.00140630,S.00180043,S.00012889,S.00150898,S.00102135,S.00041196,S.00030512,S.00040500,S.00030425,S.00090760,S.00570131,S.00102327,S.02720008,S.00120216,S.00011444,S.00090752,S.00031667,S.00050479,S.00030957,S.01180078,S.00410021,S.00091557,S.00020591,S.00120225,S.00140349,S.00030210,S.02210003,S.00012885,S.00010016,S.00140558,S.00…
5401 135 LG_III:5464199-5464293:1	CCTGTGTCAGGACCCATTTCGCTTGGGTCCTACCTCTGGGCCAAATTCTCTTCGGTCTAGCGTCAGGACCCAAGGGTGATGGGTCATGCATCAGG	GACCCATTTCGCTTGGGTCC 0.886198 1	igr_sense, S.00041267,S.00160542,S.00021882,S.00130311, 207
5402 945 LG_III:5518399-5518553:1	AAGTTATTAAGTTGAGATGGTTCTTTGACATGGTATCAAAGCCTTGATAATTAGATAAACATGCATGTGATGATGGGTAAGAGATTCGAACTTGTGACCGCTTTGTCATTAAAGCTCTGATACCATGTCAAAGAACCATCTCAACCTAATAGCTT	GTTGAGATGGTTCTTTGACA 0.798468 1	repeat_sense,igr_sense, S.00290325,S.00002666,S.00120475,S.02290017,S.01640071,S.01850023,S.00080162,S.48960001, 2404
5404 223 LG_III:6159708-6159814:1	GTTTTTGGCTGCTGATTTCTGAATCGACAGCGACGCAGTTTTTGCCTGTCGATTTCTGAATCGACAACCACAGTTTTTGCTGTTGATTTCTGAATCGGCAGCGATGC	GCTGCTGATTTCTGAATCGACAGC 1.49256 1	igr_sense, S.00082028,S.01560026,S.01200056,S.01210044,S.36050001,S.00170258,S.03650001,S.130820001,S.00120564,S.00141361,S.116450001,S.00440084,S.00150247,S.02950001,S.03340003,S.00120545,S.00100989,S.00570037,S.19430001,S.41310001,S.00121041,S.137690001,S.117680001,S.05490001,S.00820098,S.00040925,S.00190265,S.00020051,S.00110530,S.213620001,S.138940001,S.00081917,S.01790021,S.166330001,S.13033…
5406 223 LG_III:6175882-6175984:1	TCTGCAGCGAAATTGTGATTTGCTGCCGAAACTGAGTTCTCTGCAGTGAATTAGCATTCGCTGCTGAATTGTGTTTCACAGCGAATTTGTGATTCGCTGCCGA	GCAGCGAAATTGTGATTTGCTGCCG 0.264111 0	repeat_sense,igr_sense, S.00011559,S.00101192,S.75670001,S.191450001,S.00181254,S.00020924,S.03340002,S.00140068,S.00012606,S.00031226,S.23220001,S.01370089,S.05760004,S.09350004,S.00081803,S.00180597, 975
5409 1059 ptc-MIR164f LG_III:6492403-6492486:1	CCATGCTGGAGAAGCAGGGCACATGCTAAATCTATCAGCTTGAAAGTCTGATAGTTTTGCATGTGCTCTATCTCTCCAGCTTGG	TGGAGAAGCAGGGCACATGCT 0.346424 1	igr_sense, HASH(0xf1f8f68) S.01700083,S.00100263,S.17120001,S.00170413,S.00150202,S.01640010,S.00120150,S.01780030,S.01070008,S.00110869,S.00190405,S.00012527,S.00012526,S.00020655,S.00030331,S.00070824,S.00170033, 15
5410 211 LG_III:7275326-7275399:1	TCAGCTCTTATTGCAGCAGCAGAAGCTGCTTCAACTCTTCGTCTAGCAGCCTCCCTTGCAGCAACAAGGATTGA	TTGCAGCAGCAGAAGCTGCT 0.161096 1	cds_antisense,exon_antisense, S.00190977,S.18170003,S.00180043,S.00101563,S.00130793,S.00020437,S.00030105,S.01420050,S.00090485,S.00101694,S.20760001,S.00020383,S.00061222,S.00091557,S.00061467,S.00020603,S.01290062,S.00140871,S.01290064,S.00090888,S.00060976,S.02120005,S.00180763,S.00011393,S.00130335,S.00140843,S.00080841,S.00090486,S.00290051,S.00130338,S.00570215,S.09480001,S.00170471,S.0762…
5411 147 LG_III:7371518-7371609:1	GTTTTTTATTACCAACGGAATTACTGACGGAATTACCGATGGAATTCCGTCGGTAATGCCGTCGGTAATTCCGTCGGTAATTATTGAAAAAC	TACCAACGGAATTACTGACGGA 1.17085 1	repeat_sense,igr_sense, S.00030744,S.01490010,S.00051653, 1566
5414 67 LG_III:7943583-7943681:1	GGGGTTGGACCTGGACGCGTCCACGCCCAGCTTGGGGTTAGGTCTGGCGCGTCCACGCCCATTCCCAAGTTGGGGCTAGACCCGTCCATGCCCAATCTC	TTGGACCTGGACGCGTCCACGCCCA 0.0197747 0	igr_sense, S.00130771,S.00141201,S.00030407,S.00011415,S.25400002,S.130660001,S.00141199,S.00131010,S.00013116,S.00091380,S.00041234,S.00131011,S.01930009,S.00141553,S.123560001,S.00030997,S.01780039,S.135970001,S.00880095,S.06720003,S.00100632,S.00181067,S.02400014,S.02150013,S.07060002,S.01270072,S.06140006,S.146010001,S.00290339,S.00011156,S.00140894,S.00002401,S.01480034,S.00040946, 292
5415 67 LG_III:7943584-7943680:1	GGGTTGGACCTGGACGCGTCCACGCCCAGCTTGGGGTTAGGTCTGGCGCGTCCACGCCCATTCCCAAGTTGGGGCTAGACCCGTCCATGCCCAATCT	TGGACGCGTCCACGCCCAGCTTGGG 0.667627 0	igr_sense, S.197000001,S.00130771,S.00141201,S.00030407,S.00011415,S.134980001,S.25400002,S.130660001,S.00141199,S.00131010,S.114390001,S.29580001,S.00041234,S.00131011,S.33210002,S.01930009,S.00141553,S.00030997,S.01780039,S.124430001,S.00021882,S.00880095,S.06720003,S.67380001,S.00100632,S.205160001,S.34120001,S.29250002,S.00061250,S.00181067,S.02400014,S.02150013,S.07060002,S.01270072,S.135990…
5417 147 LG_III:8908940-8909020:1	TAATTGCCGACGGAATTACTGACAGAATTTAATGCCACCGACAACAATTAATGTCTGTCGGTAAGTCCGTCGGAAAAATTG	CCGACGGAATTACTGACAGA 1.18056 1	repeat_sense,igr_sense, S.01490010, 620
5419 147 LG_III:9114441-9114515:1	TTCCGTCTGTAATTCCGTCGGTATATACCGACCAGATTAGTTCGCCGGTATATACCGACGAAATTACAGACGGAA	TAATTCCGTCGGTATATACCGAC 0.773876 1	repeat_sense,igr_sense, S.01490009,S.00021454,S.00021452,S.00180057, 2827
5420 33 LG_III:9146262-9146385:1	ACTGTAGTAACAGCTCTCTGACCCTCGTGTATTAAAAAATTATCTTAAAAATGATAATATGATGTCTTTTAATATATTAGGTGAATTTTTTAATACACGAGGGTCAGAGAGCTGTTACTACAGT	AACAGCTCTCTGACCCTCGT 1.15771 1	igr_sense, S.02000010,S.00700155,S.00141466,S.22730001, 4
5421 2666 LG_III:9311974-9312100:1	CAGGCTGGGGTATGGTTCTGAATGGGTCACTGGGAATGAGATGGTATGTCTATCAATAAAACCGCAACTGGTTTATTTTTGTTATTGGGGGCCCAATGGGCTCATTCGGTCCTATATAAATGGGCTG	GTATGGTTCTGAATGGGTCA 0.0230534 1	igr_sense, S.00860063,S.00060738,S.00160947,S.00160509,S.01700003, 2
5423 47 LG_III:9594229-9594337:1	GTTGGGATGGTCAACCCGGGTTGACCTCAAGCTACATAAGAATAAAAATGGTTATTATCATAGTTTTAAATCCTGACTTGGGGTCGACCCGGGGTAAGGCCAGGTCAAT	TCAACCCGGGTTGACCTCAAG 0.514689 1	repeat_sense,igr_sense, S.00150261,S.00050937, 97
5425 135 LG_III:10260622-10260711:1	GATGTTGGACCCAAGAGAAATGAGTCTTGACGCCTGACCCAAGAAAATTGGGTTCTGATGCAAGATTCATTAGCCTTGGATACCCATATC	GACCCAAGAGAAATGAGTCTT 0.336799 1	igr_sense, S.00140410,S.00111118,S.00021172,S.00400289, 99
5435 67 LG_III:11976863-11976958:1	GGTTGGGGCTGGACGCGTCCATGTCCAACTTGAGGTTGGGGCTGGACGCGTCCACAACCACCCTTATGTTGGGTCTGAACGCGTCCGTGCCCAACC	TGGACGCGTCCATGTCCAACTTG 0.106894 1	cds_antisense,exon_antisense, S.00031367,S.00130771,S.00141201,S.00030407,S.00011415,S.25400002,S.130660001,S.00141199,S.00131010,S.00051011,S.00041234,S.00131011,S.01930009,S.00141553,S.00090435,S.15540001,S.00030997,S.124430001,S.00021882,S.00030262,S.06720003,S.00100632,S.00090434,S.00181067,S.02400014,S.02150013,S.07060002,S.01270072,S.06140006,S.146010001,S.00011156,S.02680006,S.00002401,S.0…
5440 475 ptc-MIR396c LG_III:14406861-14406958:1	CATGTTTTTCCACAGCTTTCTTGAACTTCCTAGAGCCTAGAGGTGCTGCTAGCTATACATATAACTTAAGAAGTTCAAGAAAGCCGTGGAATAGCATG	TTCCACAGCTTTCTTGAACTT 1	igr_sense, HASH(0xf396f6c) S.00010688,S.123020001,S.00021829,S.00011342,S.00190480,S.00070562,S.00010995,S.00030906,S.00180041,S.03760003,S.00140039,S.00120277,S.00010818,S.00110705,S.00061850,S.00280309,S.00011018,S.00150921,S.00170115,S.00102162,S.00150073,S.00290285,S.00190478,S.00140174,S.01840025,S.00013078,S.00280010,S.00130769,S.00140051,S.00140230,S.00161045,S.00090345,S.00030741,S.014500…
5443 2674 LG_III:17196866-17197011:1	TATTTTTTATCCATCAATGTAGTCCTTCCATCAAATTTGACCACACGGGAGGAACACGTGTCATCCTTCTACACGGTCACGTGACCACACATGCTGATAGATAGATGGAAAATTGAATGGAAGGACTACATTGTTGAAAAAAAATA	CCATCAATGTAGTCCTTCCA 0.152714 1	igr_sense, S.00091475,S.00091375,S.00031528,S.00131210,S.00011659,S.02080014,S.00101957,S.00030399,S.00011354,S.01870007, 8
5447 365 LG_III:17644816-17644911:1	AGCCGGTCTTTTATTAAACCCGGACCGGTCCAGCCACCGGGTCGACCGGGTCCCGGGTCGACCCGCCGGGCCGGACCGGGTTTAATAACTGTGGTT	TTATTAAACCCGGACCGGTCCAGC 0.989665 1	repeat_sense,igr_sense, S.00110839,S.00160069,S.00191039,S.48310001,S.16070002,S.00030395,S.00150310,S.00071149,S.00770033,S.00190005,S.107490001,S.00050981,S.00021584,S.155320001,S.89720001,S.06290002,S.02400011,S.41620003,S.00190795,S.191800001,S.01350047,S.00160986,S.217080001,S.09220002,S.04170003,S.00190006,S.00110479, 920
5448 2675 LG_III:18085354-18085448:1	GTTTACTTGAGTCTGTTAAATATGTCAAGCCCAACTTACTTGGGTGGCAGCAGCATCCAAGTAAGTTGGGTCTGGCATATTTGACATATCTAAAC	GAGTCTGTTAAATATGTCAAGC 0.296069 1	igr_sense, S.00400021,S.00140451,S.00140724,S.00280261,S.00062003,S.00021602,S.00040310, 24
5451 2678 LG_III:18760380-18760472:1	GCCCTGTTTGGGAACGTGGCTGTGGCTACACTGATGCTTCTGGTTTGGAAATGGAGGTGCAACTGAAGTTATGGGAACGTTCCCAAACAGGGC	TGGGAACGTGGCTGTGGCTA 0.103053 1	igr_sense, S.01580059,S.00140878,S.00770034, 35
5456 2681 LG_IV:1391671-1391743:1	GCATGTCATCAGGCTTCTGAATCCGACACTCAAAATACCAGTGAAGGAATTAGAACGTCTGATGTCAATATGC	CATCAGGCTTCTGAATCCGA 0.0477826 1	repeat_sense,igr_sense, S.00012019,S.00570112,S.00071202,S.00120253,S.00150678,S.00011360, 4
5457 465 ptc-MIR397b LG_IV:1782229-1782330:1	ACACCATTGAGTGCAGCGTTGATGAAATTCTCTTGTTAGCTTACTTAGCTATTTTCTCACGATGGCGTGGAATCATTTCACCAGCGCTGCATTCAACCATGT	CCATTGAGTGCAGCGTTGATGA 0.946722 1	igr_sense, HASH(0xf3ea014) S.00060735,S.00060840,S.04340001,S.00090638,S.00161023,S.00161065,S.00090138,S.00011059,S.01070064,S.00071112,S.01070062,S.00110330,S.00011302,S.00011037,S.00090953,S.00110924,S.38530001,S.00060841,S.00051246,S.00080678,S.00110927,S.01680047,S.00010449,S.00010739,S.00041195,S.00140513,S.00091222,S.00011537,S.00161066,S.00011835,S.00060812,S.00161020, 22
5461 1175 LG_IV:2021685-2021828:1	CAACTGCAAGTTTCTTCCATCAGGCCCTTCTAGACGTTTAGGAGAAGACCTGCACTCTCTCAACCATTAGAATATGGAGACTGCCCTCTAAATATTTTTGTACCGACATGTTGAAGGGGTTGAAGGGGGAAAGGGTGCTATTTG	TTTCTTCCATCAGGCCCTTCTA 0.0218881 1	cds_antisense,exon_antisense, S.00290332,S.00280252,S.00090118,S.00110309,S.00130016,S.00970019,S.00011562,S.00660117,S.00050327,S.00030887,S.00061872,S.00970044,S.00031705,S.00180846,S.00100392,S.00012238,S.01400008,S.00031348,S.38110001,S.00110310,S.00021183,S.00040217,S.08070005,S.01070101,S.00111311,S.00101628,S.00050422, 21
5463 147 LG_IV:3339185-3339297:1	CGATGGAATTACCGACGGAATGATTCCGTCGGTAAATACCGACAGATTTTGAGACGGACTTATGTCCGTCGGTATAAATTACCGAAGGAATATTTCCGTCGGTAATTCCGTTG	TTACCGACGGAATGATTCCGTCGGTA 0.376766 1	repeat_sense,igr_sense, S.00180215,S.01490009,S.98060001,S.00180057,S.00180661, 3902
5464 147 LG_IV:3339187-3339295:1	ATGGAATTACCGACGGAATGATTCCGTCGGTAAATACCGACAGATTTTGAGACGGACTTATGTCCGTCGGTATAAATTACCGAAGGAATATTTCCGTCGGTAATTCCGT	CGACGGAATGATTCCGTCGGTAA 0.392379 1	repeat_sense,igr_sense, S.00180215,S.01490009,S.00120217,S.00180057,S.00180661, 3228
5465 147 LG_IV:3339198-3339284:1	GACGGAATGATTCCGTCGGTAAATACCGACAGATTTTGAGACGGACTTATGTCCGTCGGTATAAATTACCGAAGGAATATTTCCGTC	TTCCGTCGGTAAATACCGACAGA 0.180755 1	repeat_sense,igr_sense, S.01490009,S.01240026,S.00180057, 1580
5466 1063 LG_IV:3453461-3453554:1	GAATGGCAGGGCAATTCTCCTTTGGCAAAACAGAAATATGCAGGCATTTATTTCCATGTTCTGTTTGCCAAAGGAGGATAAAGCCCTGTTATTC	TGGCAGGGCAATTCTCCTTTG 0.143174 1	igr_sense, S.03150002,S.00970085,S.130970001,S.157390001,S.00011406,S.37360001,S.20600002,S.00050757,S.01950011,S.01370056,S.01880013,S.15670002,S.01810033,S.00880099,S.00010243,S.00040969,S.01730022,S.00181031,S.00100634,S.00100190,S.00141547,S.00090484,S.00100229,S.00141449,S.41520001,S.07510003,S.164520001,S.175750001,S.45520001,S.07710002, 8
5468 765 LG_IV:3948064-3948145:1	TTCGTCGCGATACGGTCGGTATATACCAACGGAAACCGATAGACGTATTCCGTCAGTATATACCGATCGTATCGCCGACGGG	GCGATACGGTCGGTATATACC 0.19021 1	repeat_sense,igr_sense, S.00180057, 286
5471 465 ptc-MIR397c LG_IV:5113280-5113336:1	GTTCATTGAGTGGAGCTTTGATGACAATTTGTTTTAAAAGCTCTACTGTATTCGAAC	TCATTGAGTGGAGCTTTGATG 1	igr_sense, HASH(0xf43cb88) S.00060735,S.00060840,S.04340001,S.00090638,S.00161065,S.00090138,S.01070064,S.01070062,S.00011302,S.00110924,S.00060841,S.00080678,S.00110927,S.00110004,S.00010449,S.00041195,S.00110742,S.00091222,S.00011537,S.00161066,S.00060812, 26
5475 147 LG_IV:5985179-5985263:1	GTGTCATTTTTACCAACGGAATTACCGACGGAATTTATTCCATCGGTAAAATCCGTCGGTAAATTCATTGGTAAACTATGAACAC	TTACCAACGGAATTACCGACGGA 0.717283 1	repeat_sense,igr_sense, S.00091311,S.01490010,S.00012808,S.00180788, 3371
5476 1021 ptc-MIR156h LG_IV:6006029-6006111:1	TGACAGAAGATAGAGAGCACTGACGATGAAATGCATGGAGCTTAATTGCATCTCACTCCTTTGTGCTCTCTAGTCTTCTGTCA	TTGACAGAAGATAGAGAGCAC 1	igr_sense, HASH(0xf461960) S.00160416,S.00131123,S.00640226,S.00150778,S.104840001,S.04370003,S.01240070,S.01640028,S.00010483,S.00061192,S.00130884,S.00660153,S.00010461,S.16830001,S.01290054,S.04370002,S.00030677,S.91890001,S.00400033,S.90970001,S.00080914,S.00120804,S.00070088,S.00120942,S.00070496,S.00031389, 44
5477 2685 LG_IV:6006027-6006113:1	GTTGACAGAAGATAGAGAGCACTGACGATGAAATGCATGGAGCTTAATTGCATCTCACTCCTTTGTGCTCTCTAGTCTTCTGTCATC	CAGAAGATAGAGAGCACTGA 0.106143 1	igr_sense, HASH(0xf466504) S.00160416,S.00131123,S.00010483,S.00180323,S.02520009,S.00080914,S.00070496,S.00031389,S.00050112, 8
5482 147 LG_IV:6466918-6467012:1	GTGTCATTTTTACCAACGGAATTACCGACGAAATTATCGACGGAAGAAATGCCGTCAGTAATTCCGTCGGTAAATTTGTTGGTAAAAATGTGAAC	TTACCAACGGAATTACCGACG 0.910609 1	repeat_sense,igr_sense, S.00091311,S.01490010,S.00012808,S.00180788, 2783
5485 623 LG_IV:6917061-6917158:1	CATGTTGGGTCTGGCAACATACCAGACCCATATGTTCTTGGGTTTAACGTGTAGTTGAGCGTATCATGTTGGGTCTGGCGGCTTGTCAGAACCACATG	CTGGCAACATACCAGACCCA 0.406008 1	igr_sense, S.00102430,S.00100570,S.00180329,S.00020157,S.03780005, 109
5487 147 LG_IV:7399106-7399179:1	TTACCGATGGAATTACCGACGGAATAATTAAAAAATATTAATATTCAATTATCCGTCGGTAAATCTGTCGGTAA	CCGATGGAATTACCGACGGA 0.711226 1	repeat_sense,igr_sense, S.01490010,S.00012808,S.00180788, 2393
5492 147 LG_IV:9179398-9179469:1	CCAATGATTTTACTAACGGAATTACCGACGGAAGTTTAATCATTCCGTCGGTAATTCCGTTGGAAAAAATGG	TTACTAACGGAATTACCGACG 0.900688 1	repeat_sense,igr_sense, S.00050539,S.01490010,S.00180788, 1185
5493 147 LG_IV:9249823-9249894:1	CCAACGATTTTACCAACGGAATTACCGACGAGAGTTTAATCATTCTGTCGGTAATTCCGTTGGTAAAAATGG	TTACCAACGGAATTACCGACG 1.06767 1	repeat_sense,igr_sense, S.00091311,S.01490010,S.00012808,S.00180788, 2783
5494 147 LG_IV:9258032-9258103:1	CCATAGATTTTACCGACGAAATTACCGACGGGAGTTTAATCATTCCGTCGGTAATTCCATTGGTAAAAATGG	TTACCGACGAAATTACCGACGG 0.538576 1	repeat_sense,igr_sense, S.01490010,S.00012808,S.00180788, 2383
5499 223 LG_IV:9917977-9918054:1	ACAGTTCTCGCTGCCGATTTCTAAATCGGCAGCGACATAGTTTGTGGCTGCTGATTTCTGAATCGGCAGCGATACTGT	TCGCTGCCGATTTCTAAATCGGCAGCGA 0.0844181 1	igr_sense, S.00082028,S.01560026,S.36050001,S.01370090,S.00170258,S.03650001,S.130820001,S.36330001,S.189280001,S.00120564,S.38050001,S.00140349,S.00141361,S.116450001,S.00440084,S.00150247,S.159400001,S.55390001,S.03340003,S.00120545,S.19430002,S.19430001,S.127630001,S.41310001,S.137690001,S.117680001,S.05490001,S.00820098,S.00040925,S.00190265,S.00110530,S.173430001,S.213620001,S.75670001,S.138…
5500 223 LG_IV:9923193-9923310:1	TACATTGTCTGCAGCGAATTAGTGTTCGCTGCTGAAGTTCTGTTGTCTGCAGCGAATCAGCTTTCGCTGCCGAAATTGAGTTGTCTGTAGCGAATTAGCATTCGCTGTCGAAAGTGTG	CTGCAGCGAATTAGTGTTCGCTGC 1.11254 0	repeat_sense,igr_sense, S.36050001,S.00170258,S.05060001,S.00181109,S.02530001,S.75670001,S.01560017,S.03340002,S.00160850,S.01370089,S.05760004,S.00161276, 1687
5511 97 LG_IV:11274148-11274247:1	TACCATAAAGGTCAATCTCATCTTCCATATAAATTTATATATATATATATATATATATATATATATATATATATGGAAGATGAGATTGACCTTTATGGTA	AAGGTCAATCTCATCTTCCA 0.850037 1	repeat_sense,igr_sense, S.00050808,S.00031296,S.00050267,S.00080426,S.01290055,S.01550017,S.00140068,S.00110233,S.00041106,S.47630001,S.00100612,S.00120002,S.00102059,S.00120364,S.01180033,S.17530003, 14
5513 365 LG_IV:12103399-12103476:1	TTATTAAACCCGGTCCGGCCCAGCGGGTTGATCCAGAACCCGGTCGATTCAGTGGCTGGATCGGTTCGGGTTTAATAA	TTAAACCCGGTCCGGCCCAG 0.290691 1	repeat_sense,igr_sense, S.00110839,S.00160069,S.48310001,S.16070002,S.00150310,S.00021694,S.00770033,S.107490001,S.00050981,S.00021584,S.00140425,S.155320001,S.89720001,S.06290002,S.02400011,S.41620003,S.00190795,S.191800001,S.217080001,S.09220002,S.04170003,S.00110479, 351
5514 365 LG_IV:12111605-12111682:1	TTATTAAACCCGGTCCGGCCCAGCGGGTTGATCCAGAACCCGGTCGATTCAGTGGCTGGATCGGTTCGGGTTTAATAA	TTAAACCCGGTCCGGCCCAG 0.290691 1	repeat_sense,igr_sense, S.00110839,S.00160069,S.48310001,S.16070002,S.00150310,S.00021694,S.00770033,S.107490001,S.00050981,S.00021584,S.00140425,S.89720001,S.155320001,S.06290002,S.02400011,S.41620003,S.00190795,S.191800001,S.217080001,S.09220002,S.04170003,S.00110479, 351
5515 2697 LG_IV:12226575-12226677:1	GCCCTTAGCAGCGGCAGCAGTGTTGCTGCACCTGGTGGCAGCACAAGGCAGTAAACCTCACATTGTCCCAGTATAGCGCAACACTGTCTGGCGTTGTTGTGGC	TTAGCAGCGGCAGCAGTGTT 0.0986861 1	igr_sense, S.00030629,S.00150810,S.00180763,S.00101074,S.00102376,S.00181255,S.00290005,S.00400033,S.00060398,S.00010601,S.00080071,S.00100776, 4
5529 67 LG_IV:14897578-14897657:1	GGACGTGTCCAGGCCAACTTGGGTTTGGACGTGGACGCAGACGCGTCCAGGCCCAATTCCGGGTTGGGCATGAACGCGCC	GTCCAGGCCAACTTGGGTTTGG 0.0164683 1	cds_antisense,exon_antisense, S.00141201,S.00011415,S.00111330,S.00161311,S.00041234,S.00102292,S.00141553,S.00160663,S.00640210,S.02150013,S.146010001, 15
5531 83 LG_IV:14899048-14899132:1	GTGCCCAAGCCAAAGCGCCACCTGGTGCTTGGACTGCAGCCAAGAGGAAGCAGTCCAAGCGCCCCATGGCGCTTGTGTTATCCGC	CCAAAGCGCCACCTGGTGCTTGG 0.879185 1	cds_antisense,exon_antisense, S.203090001,S.00060902,S.02150012,S.00131010,S.00041234,S.01250061,S.00131011,S.96330001,S.145960001,S.144950001,S.00181031,S.90250001,S.00031323,S.01480033,S.00051207,S.37990001,S.00020683, 112
5534 135 LG_IV:15003976-15004053:1	GGAGGCCACGTCAGACCCAAGACGGTTGGGTCTAATGACTAAGTCGGATCCAAGTCTCTTGGGTCTGGCGGCCGAGCC	TCAGACCCAAGACGGTTGGGTCT 0.247647 1	igr_sense, S.00040747,S.00860142,S.00161273,S.00180520,S.00002485,S.00021827,S.00021826,S.01330128,S.00050447,S.00080631,S.00570089,S.00110557,S.00061562,S.08160004,S.01310127,S.01070101, 236
5536 513 LG_IV:15515505-15515633:1	TGGGTTCGCCCGGGTCATGGGTCGACCCGCCAGGTCGCCCGGGTTTGACCGGGCTGTTGCCCCAGCCGGTCTTTTAATAAACCCAGACCGGTCCAGCCACCGGGTCGATCGGGTCCCGGGTCGGGTTTA	CCGGGTCATGGGTCGACCCGCC 0.616511 1	repeat_sense,igr_sense, S.00110763,S.16070002,S.00290238,S.00640167,S.06290002,S.00141221,S.00110134,S.00012211,S.06440001,S.00570222,S.00110479, 657
5539 67 LG_IV:16229735-16229828:1	GTTGGACCTGGATGCGTCCGCGCCCAACCATGCGTTGGGTGTGGACTCAACCGCGTCCACCTTCATGTTGGGCCTGGACGCGTTCGCGCCCAAC	TGGATGCGTCCGCGCCCAACCA 0.67735 1	igr_sense, S.00130771,S.00141201,S.00030407,S.25400002,S.130660001,S.00141199,S.00131010,S.00041234,S.00131011,S.01930009,S.190110001,S.00120617,S.00030997,S.06720003,S.00100632,S.00181067,S.02150013,S.07060002,S.01270072,S.06140006,S.146010001,S.00290339,S.00011156,S.00002401,S.01480034,S.00040946, 143
5546 147 LG_IX:2737670-2737732:1	GTTTTGTCCGTCGGTAAATCCGTTGGTAATAGAATTACCGATGGATTTACTGACGGAACAGAC	TCCGTCGGTAAATCCGTTGGT 0.399817 0	repeat_sense,igr_sense, S.00070795,S.00180057, 2781
5548 2712 LG_IX:4682289-4682426:1	GTCTACCAACTCGTCCATAAACTAGGTCAATAGTGGCATGATACATGGATTAATTATTACATATCCAATGTAGGTTCCATTCACTCTTTATACAAGTTTCATATTGCTATTGACCTAATCCGGGATGAGCTGACAGAC	CTCGTCCATAAACTAGGTCAATA 0.378559 0	intron_antisense, S.00091530,S.00111309,S.00290329,S.00020217,S.00051433,S.00012858,S.00660269, 18
5549 365 LG_IX:5048251-5048324:1	AGTCTTTTATTAAACCCGGACCGGTCCAGCCACCGGGTCCTGGGCCGGGCCGGGCCGGGTTTAATAACAGTGCT	TTATTAAACCCGGACCGGTCCAGC 0.948041 1	repeat_sense,igr_sense, S.00110839,S.00160069,S.00191039,S.48310001,S.16070002,S.00030395,S.00150310,S.00071149,S.00770033,S.00190005,S.107490001,S.00050981,S.00021584,S.155320001,S.89720001,S.06290002,S.02400011,S.41620003,S.00190795,S.01350047,S.191800001,S.00160986,S.217080001,S.09220002,S.04170003,S.00190006,S.00110479, 920
5550 2713 LG_IX:5053267-5053438:1	TAATATTAGATGGTGACTCCTTAAATAAGACATTTTCCCATCAAAGTTGTCACACCCGGACATCGCGGCGGCCCTAAAATTTTTTAATCTTGATTGAAAAAAGAACAGATATCCGGCATCTTATTCTTTTGATGGGGAAATGTCTTATTGAAGGAGTCGCCACCTAGTATTA	TGGTGACTCCTTAAATAAGACAT 0.246604 1	repeat_sense,igr_sense, S.01460049,S.00031589,S.99680001,S.218910001,S.01680047,S.00091552,S.00070995,S.61260001,S.69510001,S.36970002,S.02580009, 323
5553 135 LG_IX:5775843-5775930:1	TAGTTATAAGATCCAATGTTGTTGGGTCCTGTTGTGGTGAAAGGTTGGGCCTGCTATGAGCACGGCCCAACGTTGTTGGGTCTAGCTA	AAGATCCAATGTTGTTGGGTCC 1.61781 1	igr_sense, S.00180131,S.00011666,S.00031893,S.00012607,S.01330128,S.00570089,S.00030736,S.08160004,S.00060674,S.00012434,S.00091383, 117
5554 2714 LG_IX:6228983-6229082:1	TAAGAGAGGTTAATCAAGCCAGTAGCCAGTAAGCAAGCGAAAGCTCTTTTGATCATTTGACAAGATGCCACTTGGCTGCAGACATGCTTTGCCTCTCTTG	AGAGGTTAATCAAGCCAGTAGCCA 0.77888 1	igr_sense, S.00051322,S.01470061,S.00190194,S.00130368,S.00860012,S.00160548,S.00031498,S.00012073,S.121220001, 15
5556 147 LG_IX:6502351-6502455:1	TGGGATTTACCGACGGATCACTTCCGTCGGTGAATCCGTCGGTATTGTTTTCACCGACGGATTTAATTGTTGTCACCGACGGAATTAATCCGTCGGTAAAACTGG	CGACGGATCACTTCCGTCGGT 1.09593 1	repeat_sense,igr_sense, S.00180215,S.01490009,S.00120787,S.00180661,S.00110539, 795
5557 2715 LG_IX:6510605-6510715:1	AGGGCAAGTCAGCCCCAGCTCCACGTGGTGCTCGGGTCTGACCCAGGACAAGGGCAGGTCAGCCCAAGTGTCAGGCATCCTCACGTGGGTGCACGGGCCTGACTGACACCT	AGTCAGCCCCAGCTCCACGTG 0.0726594 1	igr_sense, S.00100633,S.00060902,S.187210001,S.206030001,S.00660211,S.00120584,S.30390001,S.00081595,S.00820014, 25
5558 2716 LG_IX:7523761-7523869:1	CTTGGGTTGTTGGCGCTTCCTTTTGAGCCTTGGAGGGCTGGGTTTTTTTGGGTGTTGTGTGTTCAGCTTCTTGTGCACTGGCTGTGATGGGAAGTGGCAGCGGCTTGAG	TGGCGCTTCCTTTTGAGCCT 0.242743 1	igr_sense, S.00060394,S.00080653, 6
5562 2719 LG_IX:8350918-8351008:1	TCTACACCCCGCTCCTAGTTCTGCACACCCCAAGCGCGGGGTTCTGCAAACCTTGGCAAGTGGGTCTGCAGCTTAGGGGTGAGGGTTTGGA	GCTCCTAGTTCTGCACACCC 0.372521 1	igr_sense, S.00121022, 4
5563 503 LG_IX:8453670-8453805:1	TATATTTGCCGATGCAGCATCATCAAGATTCCCATCAGAAATTAAGGAACCTTTCGAGTAAAGGAGGTGACCGTGTACCACCCCAACTCAAGCCTTAAAGTTTGTGAATCTTGATGCTGCCGCATCGGCCAATATA	CCGATGCAGCATCATCAAGA 0.130842 1	igr_sense, S.00121135,S.00070669,S.00140624,S.00120594,S.00050248,S.00102351,S.00660285,S.00020622,S.00091546,S.00041391,S.01290016, 18
5564 2720 LG_IX:8654404-8654500:1	GGTTTAGCTTTGTAGCTAGACTCAATGTTATTGGGTTTGTTGGGCCTGGTTGGGCAACCAAACGCAACGCTATTGGGTTTGGCTTGGAAGCCAGATC	TTAGCTTTGTAGCTAGACTC 0.413222 1	igr_sense, S.35850002,S.00111304,S.00150135, 11
5565 2721 LG_IX:8707960-8708073:1	GACACCAATGTCAGGCTCAAGGGCCTTGGGTCTGGCAATCATGTTTGGTGCCAAACCCAGGTGCGGGTCTGGCATGGCCCCAGGCCCACGGCTCTTGAGTTTGGCATGACCGTC	TCAGGCTCAAGGGCCTTGGG 0.731056 1	repeat_sense,igr_sense, S.00081120,S.00101187, 10
5566 2722 LG_IX:8851424-8851504:1	TAAGGCACCGTTTGTTTTTGGGTGCCACCGCAAAGCATTTTTTAATGCTGCGGTTGCACCTCATTAACAAACGGTGTCTTG	CCGTTTGTTTTTGGGTGCCA 0.331044 1	igr_sense, S.00140211,S.00160665,S.00110216,S.00002568,S.00061392, 5
5567 2723 LG_IX:8975912-8976055:1	AAGTGAAAAACACTTTGAAAAGCAACCGCAACAACACTCTCAAACAGGCTCAAGCAGTGGAATATGGTCGAGTCTCTTTGGTGACATGGACCGTAACCTGTTTCACAGTGTGGTTGCGGTTGTGGTTCAAAGTGTTTTTCGCTT	CACTTTGAAAAGCAACCGCAA 1.27889 1	repeat_sense,igr_sense, S.00020705,S.00140214,S.00190782,S.00060850,S.00102076,S.00010133,S.00090210,S.00120351,S.00041114,S.176570001,S.00660027,S.00021436,S.00081275,S.00040477,S.00102384,S.00111325, 2127
5572 2726 LG_IX:10155717-10155789:1	CTGCAAACCTAAGGGAGCGGTTTTGCAGACCCCAAGCGCACAAGTCTGCAGACCCGCTCGCTTGGGTCTGCAG	CTGCAAACCTAAGGGAGCGG 0.333807 1	igr_sense, S.00180131,S.00130044, 3
5573 2727 LG_IX:10156922-10156985:1	TCGCCACACCCACTCATGTTTAGGCTCAACGTTTGGATGAGCCAAGAGATAGTGGGTCTGGCGG	CCCACTCATGTTTAGGCTCA 0.444428 0	igr_sense, S.00290060,S.00071076, 7
5575 607 LG_IX:10415801-10415904:1	GTGCAGCATGCTGCACTGTTCATGCTAATTAATTAGAATGAATAGTGCAGCATGCTGCTGCACTGTTCCTAATTAATTAGCAGGAAGAGTGCAGATTGCTGCAC	CTGCACTGTTCATGCTAATTA 0.180663 1	repeat_sense,igr_sense, S.01550037,S.01470012,S.00151223,S.01320001,S.00030598,S.00061656,S.01820036,S.00770001,S.01370041, 437
5578 2729 LG_IX:10653252-10653341:1	ATGTAAGATTCTCAGAGTGTGCTTCTTCTGCAGGCATAGCTACTTCTTGAAGATGGCAAGCGAGGCTGGAGAAGCAACCTCTGGAAGCAT	TTCTCAGAGTGTGCTTCTTC 0.271026 1	intron_sense, S.00040881,S.00031371,S.00002464,S.00090341,S.00101359,S.00190257,S.00040534, 8
5582 2733 LG_IX:10900961-10901091:1	GCCGGGTGTATCCAGGTCCCAGGTCGACCTGTCGAATTGACCGGATTTTGCTGGATCAATTTTCTGGCGAGTTTTACTTAGATCTGGACTAGTTTTAGGCCTGAGTCGGCCGGGTCTTGGATTAACCCGCC	ATCCAGGTCCCAGGTCGACC 0.16947 1	repeat_sense,igr_sense, S.102280001,S.00081660, 25
5583 709 LG_IX:11209125-11209257:1	TTGCGGGTGGAGCATCATCAAGATTCACATGCAAATGCACGGCCGGTGATGTTAAGAGTTAAATCTTTCTTTGTTTCTGTTCATCTGCCAAAGTTCTTTGGAAGTGAGAATCTTGATGATGCTGCATCGGCAA	GAGCATCATCAAGATTCACA 0.0783042 1	utr_sense,exon_sense, S.00030785,S.00570068,S.00081004,S.00061949,S.00070495,S.00070858,S.00111306,S.00050111,S.00061767,S.00150668,S.00180507,S.00091546,S.00030276,S.00110391, 20
5584 2734 LG_IX:11355528-11355627:1	GTTTCCAGACTCAGGTATCTTAGGTCTGGCATGACAGCAAGACCCAAGGTGCTTGGGTGTGACATGTCTATCAGACTTAAGACGTTTGAGTCTGGCAAAC	CAGACTCAGGTATCTTAGGTCT 0.509875 1	repeat_sense,igr_sense, S.00080939,S.01220031,S.00111169,S.00280068,S.00161082, 21
5585 2735 LG_IX:11430278-11430415:1	AACATGTTGCCTTTATCTGCATTTGCACCTGCACCTTACTTGTTTCTTTCTTTTGTTTTTGACTCCAAAACCAAAAGTAAGTTTGAAACATTAAAACAAGCTTGAGGTGCAGGTGCAGGTGCAGGTGAATGCCATGTT	CTTTATCTGCATTTGCACCT 1.43731 1	igr_sense, S.00061534,S.00020746,S.00031429,S.00013053,S.00181116,S.00120193,S.15410002,S.00140897,S.00150157,S.00290174,S.00010456,S.00060421, 10
5586 613 LG_IX:11430286-11430409:1	GCCTTTATCTGCATTTGCACCTGCACCTTACTTGTTTCTTTCTTTTGTTTTTGACTCCAAAACCAAAAGTAAGTTTGAAACATTAAAACAAGCTTGAGGTGCAGGTGCAGGTGCAGGTGAATGC	CTGCATTTGCACCTGCACCTT 1.74316 1	igr_sense, S.00021050,S.00161143,S.00030970,S.00060018,S.00021403,S.142890001,S.00100416,S.00031802,S.00090148,S.00120193,S.00080491,S.00120847,S.00180068,S.00100695,S.00140897,S.00081314,S.00081269,S.00110677,S.00061588,S.00011706,S.01220043,S.00012246,S.00030660,S.00040346,S.00081622, 22
5587 623 LG_IX:12194385-12194486:1	AGTGCCTTGGGTCTGGCAAACTACCAGACCCACGTTAGCTTGGACTTGGCTGACTGTCAGATCCAAGTGCCTTGGGTCTAACATGTTTACCAGACCTACATT	GGTCTGGCAAACTACCAGACCCAC 0.749324 0	repeat_sense,igr_sense, S.00031067,S.00860054,S.00160776,S.00100921,S.00131003, 104
5590 2736 LG_V:279611-279766:1	GGTGTCATCGTCGGAGTTTCAGTGTGCTTCCAGGATTTTTTTTTACTTTTTTCTCTCTCCTATCTCTTCAAAAATTACAAGGAAGAGAGAGGAGAGAAAAAAACAAAAAATAAATAAAAAGACCTAGAGGCACATCAAAGCTCTGATAATGACATC	TCGGAGTTTCAGTGTGCTTCC 0.467569 1	igr_sense, S.00160736,S.00160640, 20
5591 135 LG_V:771739-771860:1	GGGCGCAAATCCAAGTCTCTTGGGTCTTCCAACCCCGCCAGGGCAAAGTCACTTGGGTCAGTGTTCAAATCCAAAGCTATTGGATCCGGTGTCCGGACCCAAGGCCCTTGGATCTTGCGTCC	ATCCAAGTCTCTTGGGTCTT 0.85275 1	igr_sense, S.00180653,S.00031718,S.00160542,S.00091145, 154
5593 31 LG_V:1572773-1572886:1	GTGTTTTCCGTTGACCGGAAAGTGTTTTCCGTTGACCAACTTTTCTAATGGCAAACAAACACAGGAAAGTTTGAAAAGTGGTTTCTCGGAAAGCGAATTCCGGAAAACAAACAT	GTTGACCGGAAAGTGTTTTCCG 1.09789 1	repeat_sense,igr_sense, S.96570001,S.01310076,S.70910001,S.136930001,S.39310001,S.00031564,S.07420002,S.194020001,S.01290059,S.00060910,S.02190002,S.00120394,S.05470002,S.43590001,S.138590001,S.123720001,S.203700001,S.00013069,S.00570033,S.17930001,S.200990001,S.128880001,S.125500001,S.173970001,S.00050775,S.02130011,S.162550001,S.84550001,S.115280001,S.02730008,S.00091520,S.41170001,S.00030682,S…
5594 147 LG_V:2156598-2156681:1	GTGTCATTTTTACCAACGGAATTACCGACGGAATCACCGACGGAATTTGTTCCGTCGGTAAATTTGTTGGTAAATTGTGAACAC	TTACCAACGGAATTACCGACGGA 0.960698 1	repeat_sense,igr_sense, S.00091311,S.01490010,S.00012808,S.00180788, 3371
5595 147 LG_V:2156926-2156999:1	TTACCGATGGAATTACCGACGGAATAATTAAAAAATATTAAAATTTAATTATCCGTCGGTAAATCCGTCGATAA	CCGATGGAATTACCGACGGA 0.45503 1	repeat_sense,igr_sense, S.01490010,S.00012808,S.00180788, 2393
5598 217 ptc-MIR169y LG_V:2520554-2520672:1	TGTTTAGTAGCCATGGATGAATTGCCTGCTTCCAAAATGAGGTGTCAAGCCGAGATAAACATACAAGTTTGATCCCTCATTGGGGTTCCCAGGCAGTCATCAGCTTGGCTAACTTGACA	TAGCCATGGATGAATTGCCTG 1	igr_sense, HASH(0xf73cae8) S.15870001,S.00011755,S.15010001,S.00110502,S.00102073,S.129590001,S.00102077,S.00091040,S.00180020,S.00080414,S.00071086, 15
5599 217 ptc-MIR169ac LG_V:2520771-2520878:1	GTCTTGTTTGTAGCCAAGGACGACTTGCCCACAATATGTATCGTGAGCGTTTCCAATTTGCAACCTCATACTTGGTTTGTTTTGGGCAGTCTCCTTGGCTATGCAGAT	GTAGCCAAGGACGACTTGCCCAC 0.311311 1	igr_sense, HASH(0xf73e510) S.00100563,S.00021711,S.00030276,S.00180020, 37
5600 2740 LG_V:2844601-2844700:1	TTCAAAAGCTCGACATGTTTAAATGTTGCTATTATGAAGCGCGACAACTTTCTTGTCTCGTTTAGAAATAGCGACATTTAGTAAATGTCGCGTTTCAGAA	CGACATGTTTAAATGTTGCT 0.148271 1	igr_sense, S.00400133,S.00091539,S.00110828, 32
[truncated: 1,592 more rows]
