# Supplementary material for: Intragenomic Matching Reveals a Huge Potential for miRNA-Mediated Regulation in Plants
Source: PLoS Comput Biol. 2007 Nov 30;3(11):e238. doi: 10.1371/journal.pcbi.0030238 (PMC2098865; doi:10.1371/journal.pcbi.0030238)
Supplement: Dataset S4 — (1 KB TDS) [file pcbi.0030238.sd004.tds]

miRNA locus_id of novel Arabidopsis miRNA candidates overlapping expressed small RNAs from the Rajagopalan  et al. (2006) 454 deep sequencing study.
65
66
115
199
327
395
398
400
471
530
531
546
585
605
614
697
752
824
832
877
941
992
994
1002
1068
1071
1202
1263
1312
